# Supplementary material for: Machine Learning-Driven Discovery and Evaluation of Antimicrobial Peptides from Crassostrea gigas Mucus Proteome
Source: Mar Drugs. 2024 Aug 26;22(9):385. doi: 10.3390/md22090385 (PMC11432763; doi:10.3390/md22090385)
Supplement: Supplementary file 1 [file marinedrugs-22-00385-s001.zip]

Archive with 2 entries (2 files):
- 2. Machine learning prediction.csv
- 1. Peptide dataset.csv
