# Supplementary material for: Machine Learning-Driven Discovery and Evaluation of Antimicrobial Peptides from Crassostrea gigas Mucus Proteome
Source: Mar Drugs. 2024 Aug 26;22(9):385. doi: 10.3390/md22090385 (PMC11432763; doi:10.3390/md22090385)
Supplement: Supplementary file 1 [file marinedrugs-22-00385-s001.zip › 2. Machine learning prediction.csv]

	name	sequence	AMP	antibacterial	anti-Gram-positive	anti-Gram-negative	antifungal	antiviral	anti-mammalian-cells	anti-HIV	antibiofilm	anticancer	anti-MRSA	antiparasitic	hemolytic	chemotactic	anti-TB	anurandefense	cytotoxic	endotoxin	insecticidal	antimalarial	anticandida	antiplasmodial	antiprotozoal
0	1	LLFRRRLL	Yes	Yes	Yes	Yes	No	No	Yes	No	Yes	Yes	No	Yes	No	No	Yes	No	No	Yes	No	No	No	No	No
1	2	LLRRKFFF	Yes	Yes	Yes	Yes	No	No	Yes	No	Yes	Yes	No	No	No	No	No	No	No	Yes	No	No	Yes	No	No
2	3	LLLRRKFF	Yes	Yes	Yes	Yes	No	Yes	Yes	No	Yes	Yes	No	No	No	No	No	No	No	Yes	No	No	Yes	No	Yes
3	4	FRKLLLIR	Yes	Yes	Yes	Yes	No	No	No	No	Yes	No	Yes	Yes	No	No	Yes	No	No	Yes	No	No	No	Yes	No
4	5	KLLFKRLL	Yes	Yes	Yes	Yes	No	No	Yes	No	Yes	Yes	No	Yes	No	No	Yes	No	No	Yes	No	No	Yes	Yes	Yes
5	6	IRRFKILW	Yes	Yes	No	No	No	No	Yes	No	Yes	No	No	No	No	No	No	No	No	No	No	No	No	No	No
6	7	LKRLLRIR	Yes	Yes	Yes	Yes	No	No	Yes	No	Yes	No	Yes	No	No	No	Yes	No	No	Yes	No	No	No	No	No
7	8	KLKRFLLR	Yes	Yes	Yes	Yes	No	No	Yes	No	Yes	No	No	No	No	No	Yes	No	No	Yes	No	No	No	Yes	No
8	9	LIRKRLIL	Yes	Yes	Yes	Yes	No	No	No	No	Yes	Yes	No	No	No	No	No	No	No	Yes	No	No	No	Yes	No
9	10	LILKLKRF	Yes	Yes	Yes	Yes	No	No	Yes	No	Yes	Yes	Yes	No	No	No	No	No	No	Yes	No	No	No	Yes	No
10	11	FLKKLFKL	Yes	Yes	Yes	Yes	No	No	Yes	No	No	Yes	No	No	No	No	No	No	No	Yes	No	Yes	No	Yes	Yes
11	12	IKWFLKKL	Yes	Yes	Yes	Yes	No	No	Yes	No	Yes	No	No	No	Yes	Yes	Yes	No	No	Yes	No	No	No	Yes	No
12	13	KILRRILR	Yes	Yes	Yes	Yes	No	No	Yes	No	Yes	No	Yes	No	Yes	No	No	No	No	Yes	No	No	No	Yes	No
13	14	KIILKRLF	Yes	Yes	Yes	Yes	No	No	Yes	No	Yes	No	Yes	Yes	No	No	No	No	No	Yes	No	No	Yes	No	Yes
14	15	LRLRLLVR	Yes	Yes	Yes	No	No	No	No	No	Yes	No	No	No	No	No	Yes	No	No	Yes	No	No	No	Yes	No
15	16	FRRLLLVR	Yes	Yes	No	No	No	Yes	No	No	Yes	No	No	No	No	No	Yes	No	No	Yes	No	No	No	No	No
16	17	FFLLRRLL	Yes	Yes	Yes	Yes	No	No	Yes	No	Yes	Yes	Yes	No	No	No	Yes	No	No	Yes	No	No	No	No	Yes
17	18	LKKWIKIL	Yes	Yes	Yes	Yes	No	No	Yes	No	Yes	Yes	No	Yes	Yes	Yes	Yes	No	No	No	No	No	No	Yes	No
18	19	LIRLLMRR	Yes	Yes	Yes	No	No	No	Yes	No	Yes	No	No	No	Yes	No	No	No	No	No	No	No	No	Yes	No
19	20	MRLFKFFR	Yes	Yes	Yes	Yes	No	No	Yes	No	No	No	No	No	Yes	No	No	No	No	Yes	No	No	No	No	No
20	21	RLLIIKKI	Yes	Yes	No	Yes	No	No	Yes	No	Yes	Yes	No	No	No	No	Yes	No	Yes	No	No	No	Yes	Yes	Yes
21	22	LLRRLVRI	Yes	Yes	Yes	No	No	No	Yes	No	Yes	No	No	No	No	No	Yes	No	No	Yes	No	No	No	No	No
22	23	LRLVRILR	Yes	Yes	Yes	No	No	No	Yes	No	Yes	No	No	No	No	No	Yes	No	No	Yes	No	No	No	No	No
23	24	FKKIILRR	Yes	Yes	Yes	No	No	No	No	No	Yes	Yes	No	Yes	No	No	Yes	No	No	Yes	No	No	Yes	Yes	No
24	25	WIKRFWLF	Yes	Yes	Yes	Yes	No	No	Yes	No	Yes	No	No	No	No	No	No	No	No	Yes	No	No	Yes	No	No
25	26	LFLRFFIR	Yes	No	Yes	No	No	No	No	No	Yes	No	No	No	Yes	No	Yes	No	No	Yes	No	No	No	No	No
26	27	LFVFRFRK	Yes	Yes	No	Yes	No	No	Yes	No	No	Yes	Yes	No	No	No	Yes	No	No	Yes	No	No	No	Yes	No
27	28	LIKRLLKK	Yes	Yes	Yes	Yes	No	No	Yes	No	Yes	No	Yes	Yes	No	No	Yes	No	No	Yes	No	No	No	Yes	Yes
28	29	LLLLKLLR	Yes	Yes	Yes	Yes	No	No	No	No	Yes	No	Yes	No	Yes	No	No	No	No	No	No	No	No	Yes	No
29	30	RLKMILRL	Yes	Yes	Yes	No	No	No	No	No	Yes	Yes	No	No	No	Yes	Yes	No	No	No	No	No	No	Yes	No
30	31	RFRKLMIF	Yes	Yes	Yes	No	No	No	Yes	No	Yes	Yes	No	No	No	No	No	No	No	Yes	No	No	Yes	No	No
31	32	KFMRRFIF	Yes	Yes	Yes	No	No	No	Yes	No	No	No	No	No	Yes	No	No	No	No	Yes	No	No	Yes	No	Yes
32	33	KMRLILLR	Yes	Yes	No	No	No	No	No	No	Yes	No	No	No	No	No	No	No	No	No	No	No	No	Yes	No
33	34	ILRLLRIL	Yes	Yes	Yes	No	No	No	Yes	No	Yes	No	Yes	No	Yes	No	Yes	No	No	Yes	No	No	No	Yes	Yes
34	35	FVILIRRR	Yes	Yes	Yes	No	No	No	No	No	Yes	No	No	No	No	No	No	No	No	No	No	No	No	No	No
35	36	KRKMLLFL	Yes	No	No	No	No	Yes	No	No	No	No	No	No	No	No	No	No	No	No	No	No	No	Yes	No
36	37	LIKLLLLR	Yes	Yes	Yes	Yes	No	No	No	No	Yes	No	No	Yes	No	No	Yes	No	No	No	No	No	No	Yes	No
37	38	FIIRWILR	Yes	Yes	Yes	Yes	No	No	Yes	No	Yes	No	No	No	Yes	No	Yes	No	No	Yes	No	No	No	No	No
38	39	KVLIRLLR	Yes	Yes	Yes	Yes	No	No	No	No	Yes	No	No	No	No	No	No	No	No	No	No	No	No	No	No
39	40	FLVKLIRR	Yes	Yes	Yes	Yes	No	No	Yes	No	Yes	No	No	No	Yes	No	Yes	No	No	Yes	No	No	No	No	No
40	41	ILRRRYLL	Yes	Yes	Yes	Yes	No	No	Yes	No	No	Yes	No	No	No	No	Yes	No	No	No	No	No	No	No	No
41	42	RMIKLWRR	Yes	Yes	Yes	Yes	No	No	Yes	No	Yes	No	No	No	No	No	Yes	No	No	No	No	No	No	Yes	No
42	43	VLRRLLKR	Yes	Yes	Yes	Yes	No	No	Yes	No	Yes	No	No	No	Yes	No	Yes	No	No	Yes	No	No	No	Yes	No
43	44	YLRLLLRK	Yes	Yes	Yes	No	No	No	No	No	Yes	Yes	No	No	No	No	Yes	No	No	Yes	No	No	No	Yes	No
44	45	LRRYIIWR	Yes	Yes	Yes	No	No	No	No	No	Yes	No	No	No	No	No	No	No	No	Yes	No	No	No	Yes	No
45	46	KKLKKILF	Yes	Yes	No	Yes	No	No	Yes	No	Yes	Yes	Yes	No	No	No	No	No	No	Yes	No	No	No	Yes	Yes
46	47	FKKLKKLI	Yes	Yes	Yes	Yes	No	No	Yes	No	Yes	Yes	Yes	Yes	No	Yes	No	No	No	No	No	No	No	Yes	Yes
47	48	LIKKKKLF	Yes	Yes	Yes	Yes	No	No	Yes	No	Yes	No	No	No	No	No	No	No	No	Yes	No	No	Yes	Yes	Yes
48	49	KLIRFLMK	Yes	Yes	Yes	No	No	No	Yes	No	Yes	No	No	No	Yes	No	No	No	No	Yes	No	No	No	No	No
49	50	ILKRMLKF	Yes	Yes	No	No	No	No	No	No	No	No	No	No	No	No	No	No	No	No	No	No	No	No	No
50	51	RKIMKLLL	Yes	Yes	No	No	No	No	Yes	No	Yes	No	No	No	Yes	Yes	No	No	No	Yes	No	No	No	Yes	No
51	52	MKLLIRKL	Yes	Yes	Yes	Yes	No	No	No	No	Yes	Yes	No	No	No	Yes	No	No	Yes	Yes	No	No	No	Yes	Yes
52	53	KRFKMILL	Yes	No	Yes	No	No	No	No	No	Yes	Yes	No	No	No	No	No	No	No	No	No	No	No	No	No
53	54	KVKFWFLK	Yes	No	Yes	No	No	No	Yes	No	Yes	No	No	No	No	No	Yes	No	No	Yes	No	No	No	Yes	No
54	55	RKKRMIWW	Yes	No	No	No	No	No	No	No	No	No	No	No	No	No	No	No	No	No	No	No	No	No	No
55	56	WKIKKLIK	Yes	Yes	Yes	Yes	No	No	Yes	No	Yes	No	No	No	No	No	No	No	No	Yes	No	No	No	No	No
56	57	IVRFRFIK	Yes	Yes	Yes	Yes	No	No	Yes	No	Yes	No	No	No	No	No	Yes	No	No	No	No	No	No	No	No
57	58	KLVLRIRI	Yes	Yes	No	No	No	No	Yes	No	Yes	No	Yes	No	No	No	Yes	No	No	Yes	No	No	No	No	No
58	59	RFLIRRKM	Yes	Yes	Yes	Yes	No	No	Yes	No	Yes	Yes	No	No	No	No	Yes	No	No	Yes	No	No	No	No	Yes
59	60	KFVFRRKW	Yes	Yes	Yes	Yes	No	No	Yes	No	Yes	No	No	No	No	No	Yes	No	No	Yes	No	No	No	No	No
60	61	FRWYLKLK	Yes	Yes	Yes	No	No	No	No	No	Yes	No	No	No	Yes	No	Yes	No	No	Yes	No	No	No	Yes	No
61	62	WYFFKRFK	Yes	Yes	Yes	Yes	No	No	Yes	No	No	No	No	No	No	No	Yes	No	No	Yes	No	No	No	No	No
62	63	WLLIILKK	Yes	Yes	No	Yes	No	No	No	No	Yes	No	No	No	No	No	Yes	No	No	No	No	No	No	Yes	No
63	64	IVKLFLKR	Yes	Yes	Yes	Yes	No	No	No	No	Yes	No	No	Yes	No	Yes	Yes	No	No	Yes	No	No	No	Yes	No
64	65	KVIRLLLK	Yes	Yes	No	No	No	No	No	No	Yes	No	No	No	No	No	No	No	No	Yes	No	No	No	Yes	No
65	66	RKLKVLLI	Yes	No	No	No	No	Yes	No	No	Yes	No	No	No	No	Yes	No	No	No	No	No	No	No	Yes	No
66	67	WLMKWWKW	Yes	Yes	No	Yes	No	No	Yes	No	Yes	No	No	No	No	No	Yes	No	No	No	No	No	No	No	No
67	68	LKKMWKLI	Yes	Yes	No	No	No	No	Yes	No	Yes	No	No	Yes	No	No	No	No	No	Yes	No	No	No	Yes	No
68	69	FLRLLMLR	Yes	Yes	Yes	No	No	No	No	No	Yes	Yes	No	No	Yes	No	Yes	No	No	No	No	No	No	Yes	No
69	70	IRKKLKII	Yes	Yes	Yes	Yes	No	No	Yes	No	Yes	No	No	Yes	No	Yes	Yes	No	No	Yes	No	No	No	No	No
70	71	FYFLIRKR	Yes	Yes	Yes	No	No	No	Yes	No	Yes	No	No	No	No	No	Yes	No	No	Yes	No	No	No	No	No
71	72	LIIFIKRF	Yes	Yes	No	Yes	No	No	No	No	Yes	Yes	No	No	No	No	No	No	No	Yes	No	No	No	No	Yes
72	73	KLLKKLVL	Yes	No	Yes	Yes	No	No	Yes	No	Yes	Yes	No	Yes	No	Yes	No	No	No	Yes	No	No	No	Yes	Yes
73	74	LKLLKFVK	Yes	No	Yes	Yes	No	No	No	No	Yes	No	No	No	Yes	No	No	No	Yes	Yes	No	Yes	No	Yes	No
74	75	IWRIVKFK	Yes	Yes	Yes	No	No	No	Yes	No	Yes	No	No	No	No	No	Yes	No	No	Yes	No	No	No	No	No
75	76	KIWRIVKF	Yes	Yes	No	No	No	No	Yes	No	Yes	No	No	No	No	No	Yes	No	No	Yes	No	No	No	No	No
76	77	KKFLFILI	Yes	Yes	Yes	No	No	Yes	No	No	Yes	No	No	No	No	No	Yes	No	No	Yes	No	No	No	Yes	No
77	78	KIILLLLK	Yes	No	Yes	Yes	No	No	No	No	Yes	No	No	Yes	No	No	No	No	Yes	No	No	No	No	Yes	No
78	79	RIWRKLMK	Yes	No	Yes	No	No	No	Yes	No	Yes	Yes	No	No	No	No	Yes	No	No	Yes	No	No	No	No	No
79	80	IRLIKYWR	Yes	Yes	Yes	Yes	No	No	No	No	Yes	Yes	No	No	No	No	No	No	No	Yes	No	No	No	No	No
80	81	WFKVLKIK	Yes	Yes	Yes	Yes	No	No	Yes	No	Yes	No	No	Yes	No	No	Yes	No	No	Yes	No	No	Yes	Yes	No
81	82	KRLRRLKL	Yes	Yes	Yes	Yes	No	No	Yes	No	Yes	No	No	No	No	No	Yes	No	No	Yes	No	No	No	Yes	No
82	83	VFRKKRFF	Yes	No	Yes	Yes	No	No	Yes	No	Yes	No	No	No	No	No	Yes	No	No	Yes	No	No	Yes	No	No
83	84	LRVFRFKK	Yes	Yes	Yes	Yes	No	No	Yes	No	No	No	No	No	No	No	Yes	No	No	Yes	No	No	No	Yes	No
84	85	KILLYWKR	Yes	Yes	Yes	Yes	No	No	No	No	No	No	No	Yes	No	No	No	No	No	No	No	No	No	Yes	No
85	86	RRKFRLLY	Yes	Yes	Yes	No	No	No	No	No	Yes	No	No	No	No	No	No	No	No	Yes	No	No	No	No	No
86	87	RKLYRRLL	Yes	Yes	Yes	Yes	No	No	Yes	No	No	No	No	No	No	No	No	No	No	Yes	No	No	No	No	No
87	88	RIRRFIIY	Yes	Yes	No	Yes	No	No	Yes	No	Yes	No	No	No	No	No	No	No	No	Yes	No	No	No	No	No
88	89	LVFIIRKK	Yes	Yes	Yes	Yes	No	No	No	No	Yes	Yes	No	No	No	No	Yes	No	No	No	No	No	No	Yes	Yes
89	90	FRIVIFKK	Yes	No	No	No	No	No	No	No	Yes	Yes	No	No	No	No	Yes	No	No	Yes	No	No	No	Yes	No
90	91	KIMRRILR	Yes	Yes	Yes	Yes	No	No	Yes	No	No	No	No	No	No	No	No	No	No	Yes	No	No	No	No	No
91	92	IFKIIILR	Yes	No	Yes	No	No	No	No	No	Yes	No	Yes	No	No	No	No	No	No	No	No	No	No	No	No
92	93	LIKIIKLF	Yes	Yes	Yes	Yes	No	No	Yes	No	Yes	Yes	Yes	Yes	No	No	No	No	No	Yes	No	No	Yes	No	Yes
93	94	FKVKKFLI	Yes	Yes	Yes	Yes	No	No	Yes	No	Yes	No	No	Yes	No	Yes	No	No	No	Yes	No	No	No	Yes	Yes
94	95	KIFVKFLK	Yes	Yes	No	No	No	No	No	No	Yes	No	No	Yes	No	No	No	No	Yes	No	No	No	Yes	Yes	Yes
95	96	KVLKFIFK	Yes	Yes	Yes	No	No	No	Yes	No	No	No	No	No	Yes	No	No	No	Yes	Yes	No	No	Yes	Yes	No
96	97	IRLVRLLL	Yes	Yes	Yes	No	No	No	Yes	No	Yes	No	No	No	No	No	No	No	No	Yes	No	No	No	Yes	Yes
97	98	LRPFLLRR	Yes	Yes	Yes	Yes	No	No	Yes	No	No	No	Yes	No	No	No	Yes	No	No	Yes	No	No	No	Yes	No
98	99	RRLARLFL	Yes	No	No	No	No	No	No	No	No	Yes	Yes	No	No	No	No	No	No	Yes	No	No	No	Yes	No
99	100	KLRVLKKW	Yes	Yes	Yes	Yes	No	No	Yes	No	Yes	Yes	No	Yes	No	No	Yes	No	No	No	No	No	No	Yes	No
100	101	FRRFKMML	Yes	Yes	Yes	No	No	No	Yes	No	No	Yes	No	No	Yes	No	No	No	No	No	No	No	No	No	No
101	102	VFLKLLLR	Yes	Yes	Yes	Yes	No	No	Yes	No	Yes	No	No	No	Yes	Yes	Yes	No	No	Yes	No	No	No	Yes	No
102	103	LVRLFFKF	Yes	No	Yes	No	No	No	No	No	Yes	No	No	No	No	No	No	No	No	Yes	No	No	No	No	Yes
103	104	KIKVWKIL	Yes	Yes	Yes	Yes	No	No	Yes	No	Yes	No	No	No	No	No	No	No	No	Yes	No	No	No	Yes	No
104	105	FLKKRKMF	Yes	Yes	Yes	Yes	No	No	Yes	No	Yes	No	No	No	No	Yes	No	No	No	Yes	No	No	No	No	No
105	106	YFFRKWRK	Yes	Yes	Yes	Yes	No	No	No	No	Yes	No	No	Yes	No	No	Yes	No	No	No	No	No	No	Yes	No
106	107	RCRRLLFI	Yes	No	Yes	No	No	Yes	No	No	Yes	No	No	No	No	No	Yes	No	No	Yes	No	No	Yes	Yes	No
107	108	MRRILILL	Yes	No	No	No	No	No	No	No	Yes	No	No	No	No	No	No	No	No	No	No	No	No	Yes	No
108	109	KVLIRRKF	Yes	Yes	No	Yes	No	No	Yes	No	Yes	Yes	No	No	No	No	No	No	No	Yes	No	No	No	No	Yes
109	110	VLKLIKRR	Yes	Yes	Yes	Yes	No	No	Yes	No	Yes	No	No	No	No	No	No	No	No	Yes	No	No	No	Yes	No
110	111	LKLWIMWK	Yes	No	No	No	No	No	Yes	No	Yes	No	No	No	No	No	No	No	No	No	No	No	No	Yes	No
111	112	WHLKRRLL	Yes	Yes	Yes	Yes	No	No	Yes	No	Yes	No	No	No	No	No	Yes	No	No	Yes	No	No	No	No	No
112	113	FKLLLKWV	Yes	No	No	No	No	No	Yes	No	Yes	No	No	Yes	Yes	No	Yes	No	No	No	No	No	No	Yes	No
113	114	KKVLLLLW	Yes	No	No	No	No	Yes	No	No	Yes	No	No	Yes	No	No	Yes	No	No	Yes	No	No	No	Yes	No
114	115	KIRFKIIV	Yes	Yes	Yes	No	No	No	No	No	Yes	No	No	No	No	No	No	No	No	No	No	No	No	No	No
115	116	LKRKLIRR	Yes	Yes	Yes	Yes	No	No	Yes	No	Yes	No	Yes	No	No	No	Yes	No	No	Yes	No	No	No	Yes	No
116	117	LRLRYRLM	Yes	Yes	Yes	No	No	No	Yes	No	No	Yes	No	No	No	No	Yes	No	No	Yes	No	No	No	No	No
117	118	RILKFLLV	Yes	No	No	No	No	Yes	Yes	No	Yes	No	No	No	Yes	No	Yes	No	No	Yes	No	No	No	Yes	Yes
118	119	RLRRAIFL	Yes	No	Yes	No	No	No	No	No	Yes	Yes	Yes	No	No	No	No	No	No	Yes	No	No	No	Yes	No
119	120	RLRRAIFF	Yes	Yes	No	No	No	No	No	No	Yes	No	Yes	No	No	No	No	No	No	Yes	No	No	No	Yes	No
120	121	RLPLRILR	Yes	Yes	Yes	Yes	No	No	Yes	No	Yes	No	Yes	No	Yes	No	Yes	No	No	Yes	No	No	No	Yes	No
121	122	ILRFLRAR	Yes	Yes	Yes	Yes	No	No	Yes	No	Yes	No	Yes	No	Yes	No	Yes	No	No	Yes	No	No	No	Yes	No
122	123	RWLRLCIK	Yes	Yes	Yes	Yes	No	No	Yes	No	Yes	Yes	No	No	Yes	Yes	Yes	No	No	Yes	No	Yes	No	Yes	No
123	124	KLKRKYWW	Yes	Yes	Yes	Yes	No	No	Yes	No	Yes	No	No	No	No	No	No	No	No	Yes	No	No	No	No	No
124	125	FKLRRKKF	Yes	Yes	Yes	Yes	No	No	Yes	No	Yes	Yes	No	No	Yes	No	Yes	No	No	Yes	No	No	No	Yes	Yes
125	126	MMLIRKRL	Yes	Yes	No	No	No	No	No	No	Yes	No	No	No	No	No	No	No	No	No	No	No	No	Yes	No
126	127	YRLFFLRI	Yes	No	Yes	No	No	Yes	No	No	Yes	No	No	No	No	No	Yes	No	No	Yes	No	No	Yes	No	Yes
127	128	KARWKWLL	Yes	Yes	Yes	No	No	No	Yes	No	Yes	No	No	No	No	No	Yes	No	No	No	No	No	No	Yes	No
128	129	KLRKKVWI	Yes	Yes	Yes	No	No	No	Yes	No	Yes	Yes	No	No	No	Yes	Yes	No	No	Yes	Yes	No	No	Yes	No
129	130	RLAKLLRF	Yes	Yes	No	No	No	No	Yes	No	No	Yes	Yes	No	No	No	No	No	No	Yes	No	No	No	No	No
130	131	LLRALFKR	Yes	No	No	No	No	No	Yes	No	Yes	No	No	No	Yes	No	Yes	No	No	Yes	No	No	No	Yes	No
131	132	YLIRIWRL	Yes	Yes	Yes	Yes	No	No	Yes	No	Yes	Yes	No	No	No	No	Yes	No	No	Yes	No	No	No	No	No
132	133	IRKLKKML	Yes	Yes	Yes	Yes	No	No	Yes	No	Yes	Yes	No	No	No	Yes	No	No	No	No	No	No	No	Yes	Yes
133	134	LRFIKKKM	Yes	Yes	Yes	Yes	No	No	Yes	No	Yes	No	Yes	No	No	Yes	Yes	No	No	No	No	No	No	No	Yes
134	135	WLLRRIKA	Yes	Yes	No	No	No	Yes	Yes	No	Yes	No	No	No	No	No	Yes	No	No	Yes	No	No	No	Yes	No
135	136	ARFIRWKL	Yes	Yes	Yes	Yes	No	No	Yes	No	Yes	No	No	No	No	No	No	No	No	Yes	No	No	No	No	No
136	137	KICRLRLL	Yes	Yes	Yes	Yes	No	No	Yes	No	Yes	No	Yes	No	No	Yes	Yes	No	No	Yes	No	No	Yes	No	Yes
137	138	LRKIRVIK	Yes	Yes	No	Yes	No	No	No	No	Yes	No	No	No	No	No	No	No	No	Yes	No	Yes	No	No	No
138	139	LVRRIRIV	Yes	Yes	No	No	No	No	No	No	Yes	No	No	No	No	No	Yes	No	No	Yes	No	No	No	Yes	No
139	140	FLRILKVI	Yes	Yes	Yes	No	No	No	Yes	No	Yes	No	Yes	Yes	Yes	No	No	No	No	Yes	No	No	No	No	Yes
140	141	LRIMRYFR	Yes	No	Yes	Yes	No	No	No	No	No	No	No	No	No	No	No	No	No	Yes	No	No	No	No	No
141	142	LMVKKLRF	Yes	No	No	Yes	No	No	Yes	No	Yes	Yes	No	No	No	No	No	No	No	Yes	No	No	No	No	No
142	143	RKKFMLLV	Yes	No	No	No	No	Yes	No	No	Yes	Yes	No	No	No	No	No	No	No	No	No	No	No	Yes	No
143	144	KRLWLPFK	Yes	No	Yes	Yes	No	No	Yes	No	No	No	Yes	No	No	No	No	No	No	Yes	No	No	No	Yes	No
144	145	FALFRKWK	Yes	Yes	Yes	Yes	No	No	Yes	No	Yes	No	No	Yes	No	No	Yes	No	No	Yes	No	No	No	Yes	No
145	146	WRFFKHFK	Yes	Yes	Yes	No	No	No	Yes	No	Yes	Yes	Yes	Yes	No	No	Yes	No	No	Yes	No	No	No	No	No
146	147	FLWPRKKF	Yes	Yes	No	Yes	No	Yes	Yes	No	No	No	No	No	No	Yes	No	No	No	Yes	No	No	No	Yes	Yes
147	148	RVWLFFMR	Yes	Yes	Yes	No	No	No	Yes	No	No	Yes	No	No	No	No	No	No	No	Yes	No	No	No	Yes	No
148	149	LIKLLKFV	Yes	No	Yes	Yes	No	No	Yes	No	Yes	No	Yes	No	Yes	No	No	No	No	Yes	No	Yes	No	Yes	Yes
149	150	LLRRIIPR	Yes	No	Yes	Yes	No	No	Yes	No	Yes	No	Yes	Yes	No	No	No	No	Yes	Yes	No	No	Yes	Yes	Yes
150	151	HLFRRRII	Yes	Yes	Yes	Yes	No	No	Yes	No	Yes	Yes	Yes	No	No	No	Yes	No	No	Yes	No	No	Yes	No	No
151	152	KKIKLRVL	Yes	Yes	Yes	Yes	No	No	Yes	No	Yes	No	No	No	No	No	Yes	No	No	Yes	No	No	No	Yes	No
152	153	ILVKRLKK	Yes	Yes	Yes	Yes	No	No	Yes	No	Yes	No	No	No	No	No	Yes	No	No	Yes	No	No	No	Yes	No
153	154	LRVLKKIK	Yes	Yes	Yes	Yes	No	No	Yes	No	Yes	No	No	No	Yes	No	Yes	No	No	Yes	No	No	No	Yes	No
154	155	VRILKKKF	Yes	Yes	Yes	Yes	No	No	Yes	No	Yes	No	No	No	No	Yes	No	No	No	No	No	No	No	Yes	Yes
155	156	RRKKIRIF	Yes	Yes	Yes	Yes	No	Yes	Yes	No	Yes	No	No	No	No	No	Yes	No	No	Yes	No	No	No	No	No
156	157	RFKKRIIR	Yes	Yes	Yes	Yes	No	No	No	No	Yes	No	No	No	No	No	Yes	No	No	Yes	No	No	No	No	No
157	158	FYFRRFKM	Yes	Yes	Yes	No	No	No	Yes	No	No	No	No	No	No	No	Yes	No	No	Yes	No	No	No	No	No
158	159	RRFKMLLY	Yes	Yes	No	No	No	No	No	No	No	No	No	No	No	No	No	No	No	No	No	No	No	No	No
159	160	LKIYFLRL	Yes	No	Yes	No	No	No	No	No	Yes	Yes	No	No	No	No	Yes	No	No	Yes	No	No	No	Yes	No
160	161	LKVIMRKW	Yes	Yes	Yes	Yes	No	No	Yes	No	Yes	Yes	No	Yes	No	Yes	No	No	No	No	No	No	No	Yes	No
161	162	VKRMFWKI	Yes	No	No	No	No	No	Yes	No	Yes	No	No	No	No	No	No	No	No	Yes	No	No	No	No	No
162	163	RWRVRIRV	Yes	Yes	No	No	No	No	Yes	No	Yes	No	Yes	No	No	No	Yes	No	No	Yes	No	No	No	No	No
163	164	VRYIRRLL	Yes	Yes	Yes	Yes	No	No	Yes	No	Yes	No	Yes	No	Yes	No	No	No	No	Yes	No	No	No	No	Yes
164	165	RLFRPKLI	Yes	Yes	Yes	Yes	Yes	No	Yes	No	Yes	Yes	Yes	Yes	No	No	No	No	Yes	Yes	No	Yes	Yes	No	Yes
165	166	KIRLLRLA	Yes	Yes	Yes	Yes	No	No	No	No	Yes	No	Yes	No	No	No	Yes	No	No	Yes	No	No	No	Yes	Yes
166	167	KILPRLRL	Yes	Yes	Yes	Yes	No	No	Yes	No	No	No	Yes	No	No	No	Yes	No	No	Yes	No	No	No	Yes	No
167	168	RLLARKFI	Yes	Yes	Yes	Yes	Yes	No	Yes	No	Yes	Yes	Yes	Yes	Yes	Yes	Yes	No	No	Yes	No	No	Yes	Yes	Yes
168	169	YRKIKRLL	Yes	Yes	Yes	Yes	No	No	Yes	No	Yes	No	Yes	No	No	Yes	No	No	No	Yes	No	No	No	Yes	No
169	170	LYLKLFKL	Yes	Yes	Yes	Yes	No	No	Yes	No	Yes	Yes	No	No	No	No	No	No	No	Yes	No	No	No	Yes	Yes
170	171	RRFKKKLI	Yes	Yes	Yes	Yes	Yes	No	Yes	No	Yes	No	No	No	No	No	No	No	No	Yes	No	No	No	No	Yes
171	172	LKKKLIRR	Yes	Yes	Yes	Yes	No	No	Yes	No	Yes	No	Yes	No	No	No	No	No	No	Yes	No	No	No	No	No
172	173	KLLKYIIK	Yes	Yes	Yes	Yes	No	No	No	No	Yes	No	No	No	Yes	No	No	No	No	Yes	No	No	No	No	No
173	174	LLRFFMRV	Yes	No	No	No	No	No	No	No	Yes	No	No	No	No	No	No	No	No	Yes	No	No	No	No	Yes
174	175	RYLKFVRL	Yes	Yes	Yes	No	No	No	Yes	No	Yes	No	Yes	No	No	No	No	No	No	Yes	No	No	No	No	No
175	176	RVKYRLLL	Yes	Yes	Yes	No	No	No	No	No	Yes	No	No	No	No	No	No	No	No	Yes	No	No	No	Yes	No
176	177	YFLVLRRK	Yes	No	Yes	No	No	Yes	No	No	Yes	Yes	No	No	Yes	No	Yes	No	No	Yes	No	No	No	Yes	No
177	178	RLLVKLYR	Yes	Yes	Yes	No	No	No	Yes	No	Yes	Yes	No	No	No	No	No	No	No	Yes	No	No	No	Yes	No
178	179	RRVKLYLL	Yes	Yes	Yes	No	No	No	No	No	Yes	No	No	No	No	Yes	No	No	No	Yes	No	No	No	No	No
179	180	FRFRVKFY	Yes	Yes	Yes	Yes	No	No	Yes	No	Yes	Yes	No	No	No	No	Yes	No	No	Yes	No	No	No	No	Yes
180	181	FKFRAKFF	Yes	No	Yes	Yes	Yes	No	Yes	No	Yes	Yes	Yes	No	No	No	Yes	No	No	Yes	Yes	No	Yes	No	Yes
181	182	LKRLAKFL	Yes	Yes	Yes	Yes	No	No	Yes	No	No	Yes	Yes	No	No	Yes	No	No	No	Yes	No	No	No	Yes	Yes
182	183	RLFLLRFC	Yes	Yes	Yes	No	No	Yes	Yes	No	No	No	No	No	No	No	Yes	No	No	Yes	No	No	Yes	No	Yes
183	184	RFLCLLLR	Yes	Yes	Yes	Yes	No	Yes	No	No	No	No	Yes	No	Yes	No	Yes	No	No	Yes	No	No	No	Yes	No
184	185	RWKILPRI	Yes	Yes	No	Yes	No	No	Yes	No	Yes	No	Yes	Yes	No	No	No	No	No	Yes	No	No	No	Yes	Yes
185	186	FLRTFLRR	Yes	No	Yes	Yes	No	No	Yes	No	Yes	Yes	Yes	No	Yes	No	Yes	No	No	Yes	No	No	No	Yes	No
186	187	RRILIIYF	Yes	No	No	No	No	Yes	No	No	Yes	No	Yes	No	No	No	No	No	No	Yes	No	No	No	No	No
187	188	RLMIWVLR	Yes	No	No	No	No	No	No	No	Yes	No	No	No	No	No	Yes	No	No	Yes	No	No	No	No	No
188	189	RLVRLMKR	Yes	Yes	Yes	No	No	No	No	No	Yes	No	No	No	No	No	No	No	No	Yes	No	No	No	Yes	No
189	190	VLWMRRMR	Yes	Yes	No	No	No	No	No	No	Yes	No	No	No	No	No	No	No	No	Yes	No	No	No	Yes	No
190	191	KIVLKRLM	Yes	Yes	Yes	Yes	No	No	Yes	No	Yes	Yes	No	No	No	No	No	No	No	Yes	No	No	No	Yes	Yes
191	192	VKKFILMR	Yes	No	Yes	No	No	No	No	No	Yes	No	No	No	No	No	No	No	No	Yes	No	No	No	No	No
192	193	AWILKLRK	Yes	Yes	Yes	Yes	No	No	No	No	Yes	No	Yes	No	No	No	Yes	No	No	Yes	Yes	No	No	Yes	No
193	194	AKFLWKRI	Yes	Yes	No	No	No	No	No	No	Yes	No	No	No	No	No	No	No	No	Yes	No	No	No	Yes	Yes
194	195	RRLLRKCL	Yes	Yes	Yes	Yes	Yes	No	Yes	No	Yes	Yes	Yes	No	Yes	Yes	No	No	No	Yes	No	Yes	Yes	Yes	No
195	196	IRMMRFFL	Yes	Yes	Yes	No	No	No	No	No	No	No	No	No	No	No	No	No	No	No	No	No	No	No	No
196	197	KRIIFFYF	Yes	No	No	No	No	Yes	No	No	No	No	No	No	No	No	No	No	No	Yes	No	No	No	Yes	No
197	198	WWLKLRPL	Yes	Yes	No	Yes	No	No	Yes	No	Yes	No	No	No	No	No	Yes	No	No	Yes	No	Yes	No	Yes	No
198	199	LRLRNLRL	Yes	Yes	No	No	No	No	No	No	Yes	Yes	Yes	No	No	No	Yes	No	No	Yes	No	No	No	No	No
199	200	RLSRRLLL	Yes	No	Yes	Yes	No	Yes	Yes	No	No	No	No	No	No	No	No	No	No	Yes	No	No	No	Yes	No
200	201	FRRLFRNL	Yes	No	Yes	No	No	No	Yes	No	No	Yes	Yes	No	No	No	Yes	No	No	Yes	No	No	No	No	Yes
201	202	FFRFLSRR	Yes	Yes	Yes	Yes	No	No	Yes	No	No	No	Yes	No	No	No	Yes	No	No	Yes	Yes	No	No	No	No
202	203	RRLQFFRL	Yes	Yes	Yes	No	No	No	Yes	No	Yes	Yes	Yes	No	No	No	No	No	No	Yes	No	No	No	No	No
203	204	KKMKFKFI	Yes	Yes	Yes	No	No	No	Yes	No	No	No	No	No	No	No	No	No	No	Yes	No	No	No	No	No
204	205	ILKKLKKM	Yes	Yes	Yes	Yes	No	No	Yes	No	No	Yes	No	No	Yes	Yes	No	No	No	No	No	Yes	No	Yes	Yes
205	206	KKYLRKWI	Yes	Yes	Yes	Yes	No	No	Yes	No	Yes	No	Yes	Yes	Yes	Yes	Yes	No	No	Yes	No	No	No	Yes	No
206	207	RLLFPRFF	Yes	No	Yes	No	Yes	Yes	Yes	No	No	Yes	Yes	Yes	No	No	No	Yes	No	Yes	No	No	Yes	Yes	Yes
207	208	LLLRALFR	Yes	No	No	No	No	No	No	No	Yes	No	Yes	No	Yes	No	Yes	No	No	Yes	No	No	No	Yes	Yes
208	209	VRVIFRWL	Yes	Yes	Yes	No	No	No	Yes	No	Yes	No	No	No	No	No	No	No	No	Yes	No	No	No	Yes	No
209	210	LFRIKYMR	Yes	Yes	Yes	Yes	No	No	Yes	No	Yes	No	No	No	No	No	Yes	No	No	No	No	No	No	No	No
210	211	LRLWKVYK	Yes	Yes	Yes	Yes	No	No	Yes	No	Yes	No	No	No	Yes	No	No	No	No	Yes	No	Yes	No	Yes	No
211	212	WFFPKKKL	Yes	No	Yes	Yes	No	No	Yes	No	Yes	No	No	No	No	Yes	Yes	Yes	No	Yes	Yes	No	Yes	Yes	Yes
212	213	ILYKFLLK	Yes	No	No	Yes	No	No	No	No	Yes	No	No	No	No	No	Yes	No	No	Yes	No	No	No	Yes	No
213	214	IKKLVIRK	Yes	Yes	Yes	No	No	No	No	No	Yes	No	No	No	No	No	Yes	No	No	Yes	No	No	No	Yes	Yes
214	215	IRKVIKKF	Yes	Yes	No	Yes	No	No	Yes	No	Yes	Yes	No	No	No	No	No	No	Yes	Yes	No	No	No	Yes	Yes
215	216	KVFRFVKI	Yes	Yes	No	No	No	No	Yes	No	Yes	Yes	Yes	No	No	No	Yes	No	No	Yes	No	No	No	No	No
216	217	RRLIILPK	Yes	No	Yes	No	No	No	No	No	No	No	No	No	No	No	No	No	No	Yes	No	No	No	Yes	No
217	218	VLLIRKVK	Yes	Yes	No	No	No	No	No	No	Yes	No	No	No	No	No	No	No	No	Yes	No	No	No	Yes	No
218	219	VIFKVRKL	Yes	Yes	Yes	Yes	No	No	No	No	Yes	Yes	No	No	No	No	Yes	No	No	Yes	No	No	No	Yes	Yes
219	220	KLFIRVKV	Yes	Yes	Yes	Yes	No	No	No	No	Yes	No	No	No	No	No	Yes	No	No	No	No	No	No	Yes	Yes
220	221	KVIKRFVL	Yes	Yes	Yes	Yes	No	No	Yes	No	Yes	Yes	No	No	No	No	No	No	No	Yes	No	No	No	Yes	Yes
221	222	FIHLRKIR	Yes	Yes	Yes	Yes	No	No	Yes	No	Yes	No	No	No	No	No	Yes	No	No	Yes	No	No	No	No	No
222	223	LIRIAKRL	Yes	Yes	Yes	Yes	No	No	Yes	No	Yes	Yes	No	No	No	No	No	No	No	Yes	No	No	No	No	Yes
223	224	LLPIRIKR	Yes	Yes	Yes	Yes	No	No	Yes	No	Yes	No	Yes	No	No	No	Yes	No	No	Yes	No	No	No	Yes	No
224	225	RIRLKIFP	Yes	Yes	Yes	Yes	No	No	Yes	No	No	No	No	No	No	No	Yes	No	No	Yes	No	No	Yes	No	No
225	226	WKLRFVFV	Yes	No	No	No	No	No	No	No	Yes	No	No	No	No	No	Yes	No	No	Yes	No	No	No	Yes	No
226	227	RFLLRCLI	Yes	No	Yes	Yes	No	No	No	No	Yes	No	No	No	No	No	Yes	No	No	Yes	No	No	No	No	Yes
227	228	HRLWKLLL	Yes	No	Yes	No	No	No	Yes	No	Yes	No	No	No	Yes	No	No	No	No	Yes	No	No	No	Yes	No
228	229	FLWLARKL	Yes	Yes	Yes	Yes	No	No	Yes	No	Yes	Yes	Yes	No	No	Yes	Yes	No	No	Yes	No	No	No	Yes	Yes
229	230	WALKLRFF	Yes	Yes	Yes	Yes	Yes	Yes	Yes	No	Yes	Yes	No	No	No	No	Yes	No	No	Yes	No	No	Yes	No	No
230	231	IFIYRRKK	Yes	Yes	Yes	Yes	No	No	No	No	No	No	No	No	No	No	Yes	No	No	Yes	Yes	No	No	Yes	Yes
231	232	IVLFYKRR	Yes	No	No	Yes	No	No	No	No	Yes	No	No	No	No	No	Yes	No	No	Yes	No	No	No	Yes	No
232	233	KYRFVLIR	Yes	Yes	Yes	No	No	No	No	No	No	No	No	No	No	No	Yes	No	No	No	No	No	No	No	No
233	234	KLLKVIKK	Yes	Yes	Yes	Yes	No	No	No	No	Yes	No	No	Yes	No	No	No	No	No	Yes	No	Yes	No	Yes	No
234	235	FRLKKLHI	Yes	Yes	Yes	Yes	No	No	Yes	No	Yes	No	No	No	No	No	No	No	No	Yes	No	No	No	Yes	No
235	236	LIKLRFKA	Yes	Yes	No	Yes	No	No	Yes	No	Yes	Yes	No	No	No	No	Yes	No	No	Yes	No	No	No	Yes	Yes
236	237	KLAIRFFK	Yes	Yes	Yes	No	No	No	Yes	No	Yes	Yes	Yes	No	No	No	Yes	No	No	Yes	No	No	No	No	No
237	238	VVKLLLKK	Yes	Yes	Yes	Yes	No	No	No	No	Yes	No	No	Yes	No	Yes	No	No	Yes	No	No	No	No	Yes	No
238	239	KHRLLIFK	Yes	Yes	Yes	No	No	Yes	No	No	Yes	No	No	No	No	No	No	No	No	Yes	No	No	No	Yes	No
239	240	AFLKRLIK	Yes	Yes	Yes	Yes	No	No	Yes	No	Yes	No	Yes	Yes	Yes	No	Yes	No	No	Yes	No	No	Yes	Yes	Yes
240	241	FPKLLIKR	Yes	Yes	Yes	Yes	No	No	Yes	No	Yes	Yes	No	No	No	No	Yes	No	No	Yes	No	No	Yes	Yes	Yes
241	242	KLRFAFKI	Yes	Yes	Yes	Yes	No	Yes	Yes	No	Yes	No	No	No	No	No	No	No	No	Yes	No	No	No	No	Yes
242	243	RFKLILKP	Yes	Yes	Yes	Yes	No	No	Yes	No	No	Yes	No	Yes	No	Yes	Yes	No	No	No	No	No	No	Yes	No
243	244	AFLLKIRK	Yes	Yes	No	Yes	No	No	No	No	Yes	No	Yes	No	No	No	Yes	No	No	Yes	No	Yes	No	Yes	No
244	245	KLHKIRLL	Yes	Yes	Yes	Yes	No	No	No	No	Yes	No	No	No	No	No	No	No	No	Yes	No	No	No	Yes	No
245	246	VLKKFIII	Yes	No	Yes	Yes	No	No	No	No	Yes	Yes	No	Yes	No	No	No	No	No	Yes	No	No	No	Yes	Yes
246	247	RIRRLRRV	Yes	Yes	No	Yes	No	No	Yes	No	Yes	No	No	No	No	No	Yes	No	No	Yes	No	No	No	Yes	No
247	248	LRILRRTL	Yes	No	Yes	Yes	No	No	Yes	No	No	Yes	Yes	No	Yes	No	Yes	No	No	Yes	No	No	No	No	No
248	249	VVKIKIWR	Yes	Yes	Yes	Yes	No	No	No	No	Yes	No	No	No	No	No	Yes	No	No	Yes	No	No	No	No	No
249	250	RWQFLRLK	Yes	Yes	Yes	Yes	No	No	No	No	Yes	No	Yes	No	No	No	Yes	No	No	Yes	No	No	No	No	No
250	251	KGWRRLFF	Yes	Yes	Yes	No	No	No	Yes	No	Yes	No	Yes	No	No	No	No	No	No	Yes	No	No	Yes	Yes	No
251	252	FLVFVRRI	Yes	Yes	No	Yes	No	No	Yes	No	Yes	No	No	No	No	No	Yes	No	No	Yes	No	No	No	No	Yes
252	253	LIVVFLRR	Yes	Yes	No	No	No	No	No	No	Yes	No	No	No	No	No	Yes	No	No	Yes	No	No	No	Yes	No
253	254	FRRALKRL	Yes	Yes	Yes	No	No	No	Yes	No	No	Yes	Yes	No	No	No	No	No	No	Yes	No	No	No	Yes	No
254	255	LMFLMKWK	Yes	Yes	No	No	No	No	No	No	No	No	No	Yes	No	No	No	No	No	No	No	No	No	Yes	No
255	256	KVYLLRKF	Yes	Yes	Yes	Yes	No	No	No	No	Yes	Yes	No	No	No	Yes	Yes	No	No	Yes	No	No	Yes	Yes	Yes
256	257	KPFKKLLF	Yes	No	No	Yes	No	Yes	Yes	No	Yes	Yes	No	Yes	No	No	Yes	No	No	Yes	No	No	Yes	Yes	No
257	258	KKFAKLLF	Yes	No	No	No	No	No	Yes	No	Yes	Yes	No	Yes	No	No	No	No	No	Yes	No	No	No	Yes	Yes
258	259	KHKFKLFF	Yes	Yes	Yes	No	No	No	No	No	No	No	No	No	No	No	No	No	No	Yes	No	No	Yes	Yes	No
259	260	KLFKFHKL	Yes	Yes	No	Yes	No	No	Yes	No	No	No	No	No	No	No	No	No	Yes	No	No	No	No	Yes	Yes
260	261	LLRRLLHI	Yes	No	Yes	No	No	No	Yes	No	Yes	No	Yes	Yes	No	No	No	No	No	Yes	No	No	No	Yes	No
261	262	FLARIRLF	Yes	Yes	No	No	No	No	No	No	Yes	No	Yes	No	No	No	Yes	No	No	Yes	No	No	Yes	No	Yes
262	263	RKKFYIKL	Yes	Yes	Yes	No	No	No	Yes	No	Yes	Yes	No	No	No	No	No	No	No	Yes	No	No	Yes	No	No
263	264	LMRKIIVK	Yes	Yes	No	Yes	No	No	No	No	Yes	No	No	Yes	No	No	No	No	No	Yes	No	Yes	Yes	No	No
264	265	HKIILKWR	Yes	Yes	Yes	Yes	No	No	No	No	Yes	No	No	Yes	No	No	No	No	No	No	No	No	No	No	No
265	266	KFCKIFRI	Yes	Yes	Yes	Yes	No	No	Yes	No	Yes	No	Yes	No	No	No	No	No	No	Yes	No	Yes	Yes	No	Yes
266	267	RWLRVARL	Yes	Yes	No	No	No	No	Yes	No	Yes	No	No	No	No	No	No	No	No	Yes	No	No	No	Yes	No
267	268	RFFRRAWV	Yes	No	Yes	No	No	No	Yes	No	Yes	Yes	Yes	No	Yes	No	No	No	No	Yes	No	No	No	Yes	No
268	269	LLIRRSLR	Yes	Yes	No	Yes	No	No	No	No	Yes	No	No	No	No	No	No	No	No	Yes	No	No	No	Yes	No
269	270	RRFLLRQI	Yes	No	Yes	No	No	No	Yes	No	Yes	No	Yes	No	No	No	Yes	No	No	Yes	No	No	No	No	No
270	271	RSRFLRFI	Yes	No	Yes	Yes	No	No	Yes	No	Yes	No	Yes	No	No	No	No	No	No	Yes	No	No	Yes	No	Yes
271	272	YRLFFLRV	Yes	No	Yes	No	No	Yes	No	No	Yes	No	No	No	No	No	Yes	No	No	Yes	No	No	No	No	No
272	273	VLRYLLRF	Yes	No	No	No	No	No	No	No	No	No	No	No	Yes	No	Yes	No	No	Yes	No	No	No	No	No
273	274	RFYLLFVR	Yes	Yes	Yes	No	No	Yes	No	No	No	No	No	No	No	No	Yes	No	No	Yes	No	No	No	Yes	No
274	275	LVLYRLLR	Yes	Yes	Yes	No	No	No	No	No	Yes	No	No	No	No	No	No	No	No	Yes	No	No	No	Yes	No
275	276	KFLPLFLR	Yes	Yes	Yes	Yes	No	No	Yes	No	No	Yes	Yes	No	Yes	No	No	No	No	Yes	No	No	Yes	Yes	No
276	277	FRFKHLFL	Yes	Yes	Yes	No	No	No	Yes	No	No	Yes	Yes	No	No	No	Yes	No	No	Yes	No	No	Yes	No	No
277	278	FAKLLLRL	Yes	Yes	No	Yes	Yes	No	Yes	No	Yes	Yes	Yes	No	No	Yes	No	No	No	No	No	No	No	Yes	Yes
278	279	RILAIRLW	Yes	Yes	Yes	Yes	No	No	Yes	No	Yes	No	Yes	No	No	No	Yes	No	No	Yes	No	No	No	Yes	No
279	280	FPILRWIR	Yes	Yes	Yes	Yes	No	No	Yes	No	Yes	No	Yes	No	Yes	No	No	No	No	Yes	No	No	No	No	No
280	281	IFIMRRKY	Yes	Yes	Yes	Yes	No	No	No	No	Yes	Yes	No	No	No	No	Yes	No	No	No	No	No	No	No	Yes
281	282	KIKVMKLL	Yes	Yes	Yes	Yes	No	No	Yes	No	Yes	No	No	No	No	No	No	No	No	No	No	Yes	No	No	Yes
282	283	ITWRLLRK	Yes	No	Yes	Yes	No	No	Yes	No	Yes	Yes	No	No	No	No	Yes	No	No	Yes	No	No	No	No	No
283	284	WSKLRKWF	Yes	No	Yes	Yes	No	No	Yes	No	Yes	Yes	Yes	Yes	Yes	No	Yes	No	No	Yes	No	No	Yes	Yes	No
284	285	IRKKLVIV	Yes	No	No	No	No	No	No	No	Yes	No	No	No	No	No	No	No	No	Yes	No	No	No	Yes	Yes
285	286	FIRKIAIR	Yes	Yes	Yes	Yes	No	No	Yes	No	Yes	No	No	No	No	No	No	No	No	Yes	No	No	Yes	Yes	No
286	287	RNRLKLLL	Yes	Yes	Yes	Yes	No	Yes	Yes	No	No	No	No	No	Yes	Yes	No	No	No	No	No	No	No	Yes	No
287	288	FFKRRNLF	Yes	Yes	Yes	No	No	No	Yes	No	No	No	No	No	No	No	Yes	No	No	Yes	No	No	Yes	No	No
288	289	LLNFKLRR	Yes	Yes	Yes	Yes	No	No	Yes	No	Yes	No	No	No	No	No	Yes	No	No	Yes	No	No	No	No	No
289	290	FFRNRKLL	Yes	No	Yes	Yes	No	No	Yes	No	Yes	No	Yes	No	No	No	Yes	No	No	Yes	No	No	Yes	No	No
290	291	RKLSLRLL	Yes	Yes	Yes	Yes	Yes	No	Yes	No	Yes	Yes	Yes	No	No	No	Yes	No	No	Yes	No	No	No	Yes	No
291	292	LLQKLRRF	Yes	Yes	Yes	No	No	No	Yes	No	Yes	No	Yes	No	No	No	No	No	No	Yes	No	No	No	Yes	No
292	293	FRRLLLNK	Yes	Yes	No	No	No	No	Yes	No	No	Yes	No	No	No	No	Yes	No	Yes	Yes	No	No	No	Yes	No
293	294	RVILFLKM	Yes	No	No	No	No	No	No	No	Yes	Yes	No	No	No	No	No	No	No	No	No	No	No	Yes	Yes
294	295	KIMVLFRF	Yes	Yes	No	No	No	No	No	No	Yes	No	No	No	No	No	No	No	No	No	No	No	No	No	Yes
295	296	LWKKVLLV	Yes	Yes	No	No	No	Yes	No	No	Yes	No	No	Yes	No	Yes	No	No	No	Yes	No	No	Yes	Yes	Yes
296	297	LLFKCLIR	Yes	Yes	Yes	Yes	No	No	No	No	Yes	Yes	No	No	No	No	No	No	No	Yes	No	No	Yes	No	Yes
297	298	IFKMRKYL	Yes	Yes	Yes	Yes	No	No	Yes	No	No	Yes	No	No	No	No	Yes	No	No	No	Yes	No	Yes	No	Yes
298	299	KLVWYKFK	Yes	Yes	No	No	No	No	No	No	No	No	No	Yes	No	No	No	No	No	No	No	No	No	Yes	No
299	300	VLILVIRR	Yes	Yes	No	No	No	No	No	No	Yes	No	No	No	No	No	Yes	No	No	No	No	No	No	Yes	No
300	301	FLMKVKFL	Yes	Yes	No	Yes	No	No	Yes	No	Yes	No	No	No	No	No	No	No	No	No	No	Yes	Yes	No	Yes
301	302	IRVRRVFK	Yes	Yes	No	No	No	No	Yes	No	Yes	No	No	No	No	No	No	No	No	Yes	No	No	No	No	No
302	303	RYFVIRIK	Yes	Yes	No	No	No	No	No	No	Yes	No	No	No	No	No	Yes	No	No	Yes	No	No	No	No	No
303	304	YKRRFIIV	Yes	No	No	No	No	No	No	No	Yes	No	No	No	No	No	No	No	No	Yes	No	No	No	No	No
304	305	FRAILKKI	Yes	Yes	Yes	Yes	No	No	Yes	No	Yes	No	No	Yes	Yes	No	No	No	Yes	Yes	No	No	Yes	Yes	Yes
305	306	LIKARILK	Yes	Yes	No	Yes	No	No	No	No	Yes	No	Yes	No	No	No	No	No	No	Yes	No	Yes	No	Yes	No
306	307	KKPRIFLI	Yes	No	Yes	Yes	No	Yes	No	No	No	Yes	No	No	No	No	No	No	No	Yes	No	No	Yes	Yes	No
307	308	KILPRKIF	Yes	Yes	Yes	Yes	No	No	Yes	No	No	Yes	Yes	No	No	No	No	No	No	Yes	No	No	Yes	No	Yes
308	309	KRPKFILI	Yes	No	Yes	No	No	Yes	No	No	Yes	Yes	No	No	No	No	No	No	No	Yes	No	No	Yes	Yes	No
309	310	KKVLLKVI	Yes	Yes	No	Yes	No	No	No	No	Yes	No	Yes	Yes	Yes	Yes	No	No	No	Yes	No	No	No	Yes	Yes
310	311	IKVKLFVK	Yes	Yes	Yes	No	Yes	No	No	No	Yes	No	No	No	No	No	Yes	No	No	Yes	No	Yes	Yes	Yes	No
311	312	LLFFCFKK	Yes	No	Yes	Yes	No	Yes	No	No	Yes	Yes	No	No	Yes	No	Yes	No	No	Yes	Yes	No	Yes	Yes	No
312	313	RFTIRLIR	Yes	No	Yes	No	No	No	Yes	No	Yes	No	No	No	No	No	Yes	No	No	Yes	No	No	No	No	No
313	314	KRLWSRLI	Yes	Yes	Yes	Yes	No	No	Yes	No	Yes	No	Yes	No	No	No	No	No	No	Yes	No	No	No	No	Yes
314	315	PFLRLRVR	Yes	Yes	Yes	Yes	No	No	No	No	Yes	No	Yes	No	No	No	Yes	No	No	Yes	No	No	No	Yes	No
315	316	KGWLLRRI	Yes	Yes	No	No	No	Yes	Yes	No	Yes	No	Yes	No	Yes	No	Yes	No	No	Yes	No	No	Yes	Yes	No
316	317	LRRPIILL	Yes	No	Yes	Yes	No	No	No	No	No	Yes	Yes	No	No	No	No	No	No	Yes	No	No	No	Yes	No
317	318	FIRPFILR	Yes	Yes	Yes	Yes	No	No	Yes	No	Yes	Yes	No	No	No	No	No	No	No	Yes	No	No	Yes	No	No
318	319	KVIRVLFF	Yes	No	No	No	No	No	No	No	Yes	No	No	No	No	No	No	No	No	Yes	No	No	Yes	No	Yes
319	320	LIRVFKLV	Yes	Yes	Yes	Yes	No	No	No	No	Yes	No	Yes	No	No	No	No	No	No	Yes	No	No	No	No	Yes
320	321	FMKKIKIM	Yes	Yes	Yes	Yes	No	No	Yes	No	Yes	No	No	No	No	Yes	No	No	No	Yes	No	Yes	Yes	No	No
321	322	FFRFKYML	Yes	No	Yes	No	No	No	Yes	No	No	No	No	No	No	No	Yes	No	No	No	No	No	No	No	No
322	323	LKKKIIVK	Yes	Yes	Yes	Yes	No	No	No	No	Yes	No	No	No	No	No	No	No	No	No	No	No	No	Yes	No
323	324	PRWLRFMK	Yes	Yes	Yes	No	No	No	No	No	No	No	Yes	No	Yes	No	No	No	No	Yes	No	Yes	No	Yes	No
324	325	KWTWLIKR	Yes	Yes	Yes	Yes	No	No	Yes	No	Yes	Yes	No	No	Yes	No	Yes	No	No	Yes	No	No	No	No	No
325	326	IYRVLKKF	Yes	Yes	Yes	Yes	No	No	Yes	No	Yes	Yes	No	No	No	No	No	No	No	Yes	No	No	No	Yes	Yes
326	327	WKALLRRM	Yes	Yes	No	No	No	No	No	No	No	No	Yes	Yes	No	No	No	No	No	Yes	No	No	No	Yes	Yes
327	328	AMLRRWLK	Yes	Yes	Yes	Yes	No	No	Yes	No	No	No	Yes	No	No	No	Yes	No	No	Yes	No	No	No	Yes	No
328	329	KLILFPKK	Yes	Yes	Yes	Yes	No	No	Yes	No	No	Yes	No	Yes	No	No	Yes	No	No	Yes	No	No	No	Yes	No
329	330	KLLPFIKK	Yes	Yes	Yes	Yes	No	No	Yes	No	Yes	No	No	Yes	No	No	No	No	No	Yes	No	Yes	Yes	Yes	Yes
330	331	FFKAKKLI	Yes	Yes	Yes	Yes	No	No	Yes	No	Yes	Yes	Yes	Yes	No	Yes	Yes	No	No	Yes	Yes	No	Yes	Yes	Yes
331	332	LLIKPKKL	Yes	Yes	No	Yes	No	No	Yes	No	Yes	Yes	No	No	No	Yes	No	No	No	Yes	No	No	Yes	Yes	No
332	333	KKILLPKL	Yes	Yes	Yes	Yes	No	No	Yes	No	Yes	Yes	Yes	Yes	No	No	No	No	Yes	Yes	No	No	Yes	Yes	Yes
333	334	KRLLLPIF	Yes	No	No	Yes	No	Yes	No	No	No	No	Yes	Yes	No	No	No	No	No	Yes	No	No	No	Yes	No
334	335	LLIRKLPF	Yes	No	No	Yes	No	No	Yes	No	Yes	Yes	No	No	No	No	No	No	No	Yes	No	No	Yes	Yes	Yes
335	336	KVFLLKVL	Yes	No	Yes	Yes	No	No	Yes	No	Yes	No	No	Yes	No	Yes	Yes	No	No	Yes	No	No	No	Yes	Yes
336	337	FLLIFRKA	Yes	Yes	Yes	No	No	No	No	No	Yes	Yes	No	Yes	No	Yes	Yes	No	No	Yes	No	No	No	Yes	Yes
337	338	FPILLRLK	Yes	Yes	Yes	Yes	No	Yes	Yes	No	Yes	No	Yes	No	No	No	Yes	No	No	Yes	No	No	No	Yes	No
338	339	IKRFLPLF	Yes	Yes	No	No	No	No	Yes	No	No	No	Yes	Yes	Yes	No	No	No	No	Yes	No	No	Yes	Yes	Yes
339	340	RIHRLLRK	Yes	Yes	Yes	Yes	No	No	Yes	No	Yes	Yes	Yes	No	No	No	Yes	No	No	Yes	No	No	No	Yes	No
340	341	LFRKRPRI	Yes	No	No	Yes	No	No	Yes	No	Yes	No	No	No	No	No	No	No	No	Yes	No	Yes	No	Yes	Yes
341	342	FKRRLVVK	Yes	No	Yes	No	No	No	No	No	Yes	Yes	No	No	No	No	No	No	No	Yes	No	No	No	Yes	No
342	343	RKIPLRLR	Yes	Yes	Yes	Yes	No	No	Yes	No	Yes	No	Yes	No	No	No	Yes	No	No	Yes	No	No	No	Yes	No
343	344	TILKRLFR	Yes	Yes	Yes	Yes	No	No	Yes	No	Yes	No	Yes	Yes	No	No	No	No	No	Yes	No	No	No	Yes	Yes
344	345	RTFIFKRL	Yes	Yes	Yes	Yes	No	No	Yes	No	No	Yes	No	No	No	No	No	No	No	Yes	No	No	Yes	Yes	Yes
345	346	KILTRLFR	Yes	Yes	Yes	Yes	No	No	Yes	No	Yes	Yes	Yes	No	No	No	No	No	No	Yes	No	No	No	No	No
346	347	RTLILRKL	Yes	Yes	Yes	Yes	No	No	Yes	No	Yes	Yes	No	No	No	Yes	Yes	No	No	No	No	No	Yes	Yes	Yes
347	348	RLKFLQKW	Yes	No	No	Yes	No	No	No	No	Yes	No	No	Yes	No	No	No	No	No	No	No	No	No	Yes	Yes
348	349	GWKFFKRF	Yes	Yes	Yes	Yes	No	No	Yes	No	Yes	No	Yes	Yes	No	No	No	No	No	Yes	No	No	No	No	Yes
349	350	IFRVWKIV	Yes	Yes	Yes	Yes	No	No	Yes	No	Yes	No	Yes	No	No	No	No	No	No	Yes	No	No	No	No	No
350	351	LLWFQRRL	Yes	No	No	No	No	No	No	No	Yes	Yes	No	No	Yes	No	No	No	No	Yes	No	No	No	Yes	Yes
351	352	LWLSRLFR	Yes	Yes	Yes	Yes	No	No	Yes	No	Yes	Yes	Yes	No	Yes	No	Yes	No	No	Yes	Yes	No	Yes	Yes	No
352	353	RFWSFFLR	Yes	No	Yes	Yes	No	No	Yes	No	Yes	Yes	No	No	Yes	No	Yes	No	No	Yes	No	No	No	No	No
353	354	AIFVRRWR	Yes	Yes	Yes	Yes	No	No	Yes	No	Yes	No	No	No	No	No	No	No	No	Yes	No	No	No	No	No
354	355	WRRYIYLW	Yes	Yes	Yes	No	No	No	No	No	No	No	Yes	No	No	No	No	No	No	Yes	No	No	No	Yes	No
355	356	MLKMKFIL	Yes	Yes	No	No	No	No	No	No	Yes	No	No	No	Yes	No	No	No	No	No	No	Yes	No	No	No
356	357	FILLKMKM	Yes	Yes	Yes	Yes	No	No	Yes	No	Yes	Yes	No	No	Yes	No	Yes	No	No	No	No	Yes	No	No	Yes
357	358	RMKRKMIF	Yes	No	No	No	No	No	No	No	No	No	No	No	No	Yes	No	No	No	Yes	No	No	Yes	No	No
358	359	IRCRVFRL	Yes	Yes	Yes	Yes	No	No	No	No	Yes	No	Yes	No	No	No	Yes	No	No	Yes	No	Yes	No	No	No
359	360	SRRILIRL	Yes	Yes	No	No	No	No	No	No	Yes	Yes	No	No	No	No	No	No	No	Yes	No	No	No	No	No
360	361	LRNILRRI	Yes	Yes	Yes	Yes	No	No	Yes	No	No	Yes	Yes	No	No	No	Yes	No	No	Yes	No	No	Yes	No	Yes
361	362	RILCVFRR	Yes	Yes	Yes	Yes	No	No	Yes	No	Yes	No	Yes	No	No	No	Yes	No	No	Yes	No	No	No	No	No
362	363	VFLYKLFR	Yes	Yes	Yes	Yes	No	No	No	No	No	No	No	No	No	No	Yes	No	No	Yes	No	No	No	No	No
363	364	LRLKLYVL	Yes	No	Yes	No	No	No	No	No	Yes	Yes	No	No	No	No	Yes	No	No	No	No	No	No	Yes	No
364	365	FYLFKVLR	Yes	Yes	Yes	Yes	No	No	Yes	No	Yes	No	No	No	No	No	Yes	No	No	Yes	No	No	No	No	No
365	366	RVLLKYLL	Yes	No	Yes	No	No	No	No	No	Yes	No	No	No	No	No	No	No	No	No	No	No	No	No	No
366	367	LRVLFKYL	Yes	No	No	No	No	No	No	No	Yes	Yes	No	No	No	No	No	No	No	No	No	No	No	No	Yes
367	368	YRYRKFIL	Yes	Yes	Yes	Yes	No	No	Yes	No	Yes	Yes	No	No	Yes	No	No	No	No	Yes	No	No	No	No	No
368	369	LLKLKPLL	Yes	Yes	Yes	Yes	No	No	Yes	No	Yes	No	Yes	Yes	Yes	No	No	No	No	Yes	No	No	No	Yes	No
369	370	KLFHFKLL	Yes	Yes	Yes	No	No	No	No	No	Yes	No	No	No	No	No	Yes	No	No	Yes	No	No	Yes	No	No
370	371	LLLLKHFK	Yes	No	No	No	No	No	No	No	Yes	Yes	Yes	Yes	No	No	No	No	No	No	No	No	Yes	Yes	No
371	372	LRRTLFLL	Yes	Yes	Yes	No	No	No	Yes	No	No	Yes	No	No	No	No	Yes	No	No	Yes	No	No	No	Yes	No
372	373	LTLLRLLR	Yes	Yes	Yes	Yes	No	No	No	No	Yes	No	Yes	No	No	No	Yes	No	No	Yes	No	No	No	Yes	No
373	374	TFLLLFRR	Yes	Yes	Yes	No	No	No	No	No	Yes	No	No	Yes	Yes	No	Yes	No	No	Yes	No	No	No	Yes	No
374	375	KIFKKVIM	Yes	No	No	Yes	No	No	Yes	No	Yes	Yes	No	Yes	No	Yes	No	No	Yes	Yes	No	No	Yes	No	Yes
375	376	RLFLFTKK	Yes	Yes	Yes	Yes	No	No	Yes	No	No	Yes	No	No	No	No	Yes	No	No	Yes	Yes	No	No	Yes	No
376	377	LLKKLRTL	Yes	Yes	Yes	Yes	No	No	Yes	No	Yes	Yes	Yes	Yes	No	No	Yes	No	No	Yes	No	No	No	Yes	No
377	378	LRRAKFKF	Yes	Yes	No	No	No	No	Yes	No	Yes	No	No	No	No	No	No	No	No	Yes	No	No	No	No	No
378	379	RFLKAKLR	Yes	Yes	Yes	Yes	No	No	Yes	No	Yes	Yes	Yes	No	No	No	Yes	No	No	Yes	Yes	No	No	Yes	No
379	380	KFFRRLKA	Yes	No	Yes	Yes	No	No	Yes	No	Yes	Yes	Yes	Yes	No	Yes	Yes	No	No	Yes	No	No	No	Yes	Yes
380	381	RFWRFGIW	Yes	No	Yes	Yes	No	Yes	Yes	No	Yes	No	No	No	No	No	No	No	No	Yes	No	No	Yes	No	No
381	382	WCKIRRLM	Yes	Yes	Yes	Yes	No	Yes	Yes	No	Yes	No	Yes	No	No	Yes	No	No	No	Yes	No	No	Yes	No	No
382	383	RKVVRMLL	Yes	Yes	No	No	No	No	No	No	Yes	No	No	No	No	No	No	No	No	Yes	No	No	No	Yes	No
383	384	AIMRRLLR	Yes	Yes	Yes	Yes	No	No	Yes	No	No	Yes	No	No	No	No	Yes	No	No	Yes	No	No	No	No	No
384	385	LWRIRKTI	Yes	No	Yes	Yes	No	No	Yes	No	Yes	No	Yes	Yes	No	No	Yes	No	No	Yes	No	No	No	No	No
385	386	FPRIFRRM	Yes	No	Yes	Yes	No	No	Yes	No	No	Yes	Yes	No	Yes	No	No	No	No	Yes	No	No	Yes	Yes	Yes
386	387	RRVMLLVK	Yes	Yes	No	No	No	No	No	No	Yes	No	No	No	No	No	No	No	No	No	No	No	No	Yes	No
387	388	RVIILVIR	Yes	Yes	No	No	No	No	No	No	Yes	No	No	No	No	No	No	No	No	Yes	No	No	No	No	No
388	389	RLTFRRRL	Yes	Yes	No	Yes	No	No	Yes	No	No	Yes	No	No	No	No	No	No	No	Yes	No	No	No	No	No
389	390	RVIIIKVK	Yes	No	No	No	No	No	No	No	Yes	No	No	No	No	No	No	No	No	Yes	No	No	No	Yes	No
390	391	RLLIQKLR	Yes	No	Yes	Yes	No	No	Yes	No	Yes	No	No	No	No	No	Yes	No	No	No	No	Yes	No	Yes	No
391	392	RLIFLRKG	Yes	Yes	Yes	Yes	No	No	No	No	Yes	Yes	Yes	No	No	No	Yes	No	No	Yes	Yes	No	Yes	Yes	Yes
392	393	FKGIRFLR	Yes	Yes	Yes	Yes	No	No	Yes	No	Yes	No	Yes	No	No	No	Yes	No	No	Yes	No	No	Yes	No	No
393	394	RKNLRIFL	Yes	No	No	No	No	No	No	No	Yes	No	Yes	No	No	No	Yes	No	No	Yes	No	No	No	Yes	No
394	395	IRKNLRLF	Yes	No	No	No	No	No	Yes	No	No	Yes	Yes	No	No	No	Yes	No	No	Yes	No	No	No	Yes	No
395	396	LIKKMFVL	Yes	No	No	No	No	No	No	No	Yes	No	No	No	No	No	No	No	No	No	No	No	Yes	Yes	Yes
396	397	ISRIRIWR	Yes	Yes	Yes	No	No	No	No	No	Yes	No	Yes	No	No	No	Yes	No	No	Yes	No	No	No	No	No
397	398	LKKLKKYI	Yes	Yes	Yes	Yes	No	No	Yes	No	Yes	No	Yes	No	No	Yes	No	No	No	Yes	No	No	No	Yes	Yes
398	399	VRVKILLI	Yes	Yes	Yes	No	No	No	No	No	Yes	No	No	No	No	Yes	Yes	No	No	Yes	No	No	No	Yes	No
399	400	LRIFIVKV	Yes	Yes	Yes	No	No	No	No	No	Yes	No	No	No	No	No	Yes	No	No	Yes	No	No	No	No	Yes
400	401	FFRSFFFR	Yes	Yes	Yes	No	No	No	Yes	No	No	No	No	No	Yes	No	Yes	No	No	Yes	Yes	No	Yes	No	No
401	402	RFFGFRFF	Yes	Yes	Yes	Yes	No	No	Yes	No	Yes	No	Yes	No	No	No	Yes	No	No	Yes	No	No	Yes	No	No
402	403	LRRLPKMF	Yes	No	Yes	Yes	No	No	Yes	No	No	Yes	Yes	No	No	No	No	No	No	Yes	No	No	Yes	Yes	Yes
403	404	LFARKRML	Yes	Yes	Yes	Yes	No	No	No	No	Yes	Yes	No	No	No	No	Yes	No	No	Yes	No	No	Yes	No	Yes
404	405	FWKTFKIR	Yes	Yes	Yes	Yes	No	No	Yes	No	Yes	No	Yes	No	No	No	Yes	No	No	Yes	No	Yes	No	No	No
405	406	KLMARLRF	Yes	Yes	No	No	No	No	Yes	No	No	Yes	No	No	No	No	No	No	No	No	No	No	No	No	No
406	407	KWRYRLCW	Yes	Yes	Yes	Yes	No	No	Yes	No	No	Yes	No	No	No	No	Yes	No	No	Yes	No	No	No	No	No
407	408	MRAKLFRF	Yes	Yes	No	No	No	No	Yes	No	No	Yes	Yes	No	No	No	No	No	No	Yes	No	No	No	No	No
408	409	LKMILYRL	Yes	Yes	Yes	No	No	No	No	No	Yes	Yes	No	No	No	No	No	No	No	No	No	No	No	No	Yes
409	410	KIKLIIAR	Yes	Yes	Yes	No	No	No	No	No	Yes	No	No	No	No	No	No	No	No	Yes	No	No	No	No	No
410	411	KVVFKIKI	Yes	Yes	Yes	Yes	No	No	Yes	No	Yes	No	No	No	No	No	No	No	No	Yes	No	Yes	No	No	Yes
411	412	VWRKKVKL	Yes	No	Yes	Yes	No	No	Yes	No	Yes	Yes	No	No	No	No	No	No	No	Yes	Yes	No	No	No	No
412	413	FFKKRNLF	Yes	Yes	Yes	Yes	No	No	Yes	No	Yes	No	No	No	No	No	Yes	No	No	Yes	Yes	No	Yes	No	No
413	414	LKKLFRSL	Yes	Yes	Yes	Yes	No	No	Yes	No	No	Yes	Yes	Yes	No	No	Yes	No	Yes	Yes	No	No	No	Yes	No
414	415	RLLQKLKL	Yes	Yes	Yes	Yes	No	No	Yes	No	Yes	Yes	No	No	No	No	No	No	No	Yes	No	Yes	No	Yes	Yes
415	416	FFRGFFKK	Yes	Yes	Yes	Yes	No	No	Yes	No	Yes	No	Yes	Yes	Yes	No	Yes	No	Yes	Yes	Yes	No	Yes	Yes	No
416	417	FKRQKFLF	Yes	No	No	No	No	No	Yes	No	No	No	No	Yes	No	No	No	No	No	Yes	Yes	No	No	Yes	Yes
417	418	RKLLLKGL	Yes	No	Yes	Yes	No	No	No	No	Yes	Yes	Yes	Yes	No	Yes	No	No	Yes	Yes	No	No	Yes	Yes	No
418	419	FRKKLLLN	Yes	Yes	No	No	No	No	Yes	No	Yes	Yes	No	No	No	No	No	No	No	Yes	No	No	No	No	Yes
419	420	LLKKLNLR	Yes	Yes	No	Yes	No	No	No	No	Yes	No	No	No	No	No	Yes	No	No	Yes	No	No	Yes	Yes	No
420	421	KFLRTLWL	Yes	No	No	Yes	No	No	Yes	No	No	Yes	Yes	No	Yes	No	Yes	No	No	Yes	No	No	No	Yes	Yes
421	422	IIRCMRRL	Yes	Yes	Yes	Yes	No	No	Yes	No	No	Yes	No	No	No	Yes	No	No	No	Yes	No	No	Yes	No	Yes
422	423	YIVRFRIL	Yes	No	Yes	No	No	No	Yes	No	Yes	Yes	No	No	No	No	Yes	No	No	Yes	No	No	No	No	No
423	424	PILVRLRR	Yes	Yes	Yes	No	No	No	No	No	Yes	No	Yes	No	No	No	Yes	No	No	Yes	No	No	No	Yes	No
424	425	IILKWRNR	Yes	Yes	Yes	Yes	No	No	Yes	No	Yes	No	No	Yes	No	No	Yes	No	No	Yes	No	No	No	No	No
425	426	IAFFVRRR	Yes	Yes	Yes	Yes	No	No	No	No	Yes	No	No	No	No	No	Yes	No	No	Yes	No	No	No	No	No
426	427	FVLVRRVK	Yes	Yes	No	No	No	No	Yes	No	Yes	No	No	No	No	No	Yes	No	No	Yes	No	No	No	Yes	Yes
427	428	WFIKRNRI	Yes	No	No	Yes	No	No	Yes	No	Yes	No	No	No	No	No	Yes	No	No	Yes	No	No	No	No	Yes
428	429	TIRWLRRR	Yes	Yes	Yes	Yes	No	No	Yes	No	Yes	No	Yes	No	No	No	Yes	No	No	No	No	No	No	Yes	No
429	430	LRKFAIFI	Yes	Yes	Yes	No	No	No	No	No	Yes	Yes	Yes	No	No	No	No	No	No	Yes	No	No	No	Yes	Yes
430	431	VVLLFKIK	Yes	Yes	Yes	Yes	No	Yes	No	No	Yes	No	No	No	No	No	Yes	No	No	Yes	No	Yes	No	Yes	Yes
431	432	KLLPIRLI	Yes	Yes	Yes	Yes	No	No	No	No	Yes	No	Yes	No	No	No	No	No	No	Yes	No	No	No	Yes	No
432	433	FFIKLPIR	Yes	Yes	Yes	Yes	No	No	No	No	Yes	Yes	No	No	No	No	Yes	No	No	Yes	No	No	Yes	No	No
433	434	KIFYLKMK	Yes	Yes	Yes	No	No	No	No	No	Yes	No	No	No	No	No	Yes	No	No	Yes	No	No	Yes	No	No
434	435	KKILYFMK	Yes	Yes	Yes	No	No	No	No	No	No	Yes	No	No	No	No	No	No	No	Yes	No	No	No	No	No
435	436	FWRRLLQI	Yes	No	No	No	No	No	Yes	No	Yes	No	Yes	Yes	No	No	Yes	No	No	Yes	No	No	No	No	No
436	437	RFQILRWL	Yes	No	Yes	No	No	No	Yes	No	Yes	Yes	Yes	No	Yes	No	No	No	No	Yes	No	No	No	Yes	No
437	438	VRKFLRKR	Yes	Yes	Yes	Yes	No	No	Yes	No	Yes	No	Yes	No	No	Yes	Yes	No	No	Yes	No	No	No	Yes	Yes
438	439	FRKVMRMI	Yes	Yes	Yes	Yes	No	No	Yes	No	No	No	No	No	No	No	No	No	No	Yes	No	No	No	No	Yes
439	440	KIRLIVKY	Yes	Yes	No	No	No	No	No	No	Yes	No	No	No	No	No	No	No	No	No	No	No	No	No	No
440	441	MKKVRWVL	Yes	No	No	No	No	No	No	No	Yes	No	No	No	No	No	No	No	No	Yes	No	No	No	Yes	No
441	442	LKKLAIIK	Yes	No	Yes	Yes	No	No	No	No	Yes	Yes	No	Yes	No	No	No	No	No	Yes	No	No	No	Yes	Yes
442	443	KFIKPIKL	Yes	Yes	No	Yes	No	No	Yes	No	No	Yes	Yes	No	Yes	No	No	No	No	Yes	No	Yes	Yes	No	No
443	444	LKKIPKIF	Yes	Yes	Yes	Yes	No	No	Yes	No	No	Yes	Yes	Yes	No	Yes	No	No	Yes	Yes	No	No	Yes	Yes	Yes
444	445	FILRVKLY	Yes	Yes	Yes	Yes	No	No	Yes	No	Yes	Yes	No	No	No	No	Yes	No	No	Yes	No	No	No	Yes	Yes
445	446	LKLKALIL	Yes	Yes	No	No	No	No	No	No	Yes	No	Yes	No	No	No	No	No	No	No	No	No	No	Yes	Yes
446	447	AFLKILLK	Yes	Yes	No	Yes	No	No	Yes	No	Yes	No	Yes	Yes	Yes	No	No	No	Yes	No	No	No	Yes	Yes	No
447	448	FIKPFLLK	Yes	Yes	Yes	Yes	No	No	Yes	No	Yes	No	No	No	No	No	No	No	No	Yes	No	No	Yes	Yes	No
448	449	FILFKLPK	Yes	Yes	Yes	Yes	No	No	Yes	No	No	No	No	No	No	No	No	No	Yes	Yes	No	Yes	No	Yes	Yes
449	450	KFLKLPIL	Yes	Yes	Yes	Yes	No	No	Yes	No	No	Yes	Yes	Yes	No	No	Yes	No	No	Yes	No	No	Yes	Yes	No
450	451	IKKLLLAF	Yes	No	No	No	No	Yes	No	No	Yes	No	No	Yes	No	No	No	No	No	No	No	No	No	Yes	Yes
451	452	KLAKRLWK	Yes	Yes	Yes	Yes	No	No	Yes	No	Yes	No	Yes	No	No	No	No	No	No	Yes	No	No	No	Yes	No
452	453	IMIIKLRV	Yes	No	No	Yes	No	No	No	No	Yes	No	No	No	No	No	No	No	No	No	No	No	No	Yes	Yes
453	454	PRLKVLRL	Yes	Yes	Yes	Yes	No	No	Yes	No	Yes	No	Yes	No	No	Yes	No	No	No	No	No	No	No	Yes	No
454	455	LKNKILWR	Yes	No	Yes	No	No	No	Yes	No	Yes	No	Yes	No	No	No	No	No	No	Yes	No	No	No	No	No
455	456	RKFRHVFL	Yes	Yes	No	No	No	No	No	No	Yes	Yes	Yes	No	No	No	Yes	No	No	Yes	No	No	Yes	Yes	No
456	457	FRLRLPVK	Yes	Yes	Yes	No	No	No	Yes	No	No	Yes	Yes	No	No	No	Yes	No	No	Yes	No	Yes	No	Yes	No
457	458	VFARLKRL	Yes	Yes	Yes	Yes	No	No	No	No	Yes	Yes	Yes	No	No	No	Yes	No	No	Yes	No	No	No	Yes	No
458	459	RIWQLKLK	Yes	No	Yes	No	No	No	No	No	Yes	No	No	No	No	No	Yes	No	No	Yes	No	No	No	No	No
459	460	LRFKPVLR	Yes	Yes	Yes	Yes	No	Yes	Yes	No	Yes	Yes	Yes	No	No	No	Yes	No	No	Yes	No	Yes	Yes	No	No
460	461	LFRILFRT	Yes	No	No	No	No	No	Yes	No	Yes	Yes	No	No	No	No	Yes	No	No	Yes	No	No	No	No	Yes
461	462	RRLFFIFT	Yes	No	Yes	No	No	Yes	No	No	No	No	No	No	No	No	No	No	No	Yes	No	No	No	Yes	No
462	463	RLLWSLLK	Yes	Yes	Yes	Yes	No	No	Yes	No	Yes	No	No	Yes	Yes	No	No	No	No	Yes	No	No	No	Yes	No
463	464	FLWLRQKL	Yes	Yes	No	Yes	No	No	Yes	No	Yes	Yes	No	No	No	Yes	Yes	No	No	Yes	No	No	No	Yes	Yes
464	465	KRLCKLLK	Yes	Yes	Yes	Yes	No	No	Yes	No	Yes	No	Yes	No	Yes	No	No	No	Yes	Yes	No	Yes	No	No	No
465	466	LKFIKKKK	Yes	Yes	Yes	Yes	No	No	Yes	No	Yes	No	No	No	No	Yes	Yes	No	Yes	No	Yes	Yes	No	No	No
466	467	KLLKYFVL	Yes	No	No	No	No	No	No	No	Yes	No	No	No	No	No	No	No	No	Yes	No	No	No	No	No
467	468	LKLWTLWK	Yes	Yes	Yes	Yes	No	No	Yes	No	Yes	No	No	No	No	No	No	No	No	No	No	No	No	Yes	No
468	469	RKIIFRRA	Yes	Yes	No	No	No	No	No	No	Yes	Yes	No	No	No	No	No	No	No	Yes	No	No	Yes	Yes	No
469	470	KFKYVLIK	Yes	No	Yes	No	No	No	No	No	Yes	No	No	No	No	No	Yes	No	No	No	No	No	No	Yes	No
470	471	YKILKLKV	Yes	Yes	No	Yes	No	No	Yes	No	Yes	No	No	Yes	Yes	No	No	No	No	No	No	No	No	Yes	No
471	472	KVKKILYF	Yes	No	No	No	No	Yes	No	No	Yes	No	Yes	No	No	No	No	No	No	Yes	No	No	Yes	No	No
472	473	MKKVIFLI	Yes	No	No	No	No	No	No	No	Yes	No	No	No	No	No	No	No	No	No	No	No	Yes	Yes	Yes
473	474	KVLKMIIF	Yes	No	No	No	No	No	No	No	Yes	No	No	No	No	No	No	No	No	No	No	No	Yes	Yes	Yes
474	475	RYLRARFF	Yes	No	Yes	Yes	No	No	No	No	No	Yes	Yes	No	No	No	Yes	No	No	Yes	No	No	Yes	No	No
475	476	TFKLIKFR	Yes	Yes	Yes	Yes	No	No	Yes	No	Yes	No	Yes	No	No	No	No	No	No	Yes	Yes	Yes	No	No	No
476	477	LIRLTKKF	Yes	Yes	Yes	Yes	No	No	Yes	No	Yes	Yes	Yes	No	Yes	No	No	No	Yes	Yes	No	Yes	No	No	Yes
477	478	LYRFLARR	Yes	Yes	Yes	No	No	No	No	No	No	No	Yes	No	No	No	Yes	No	No	Yes	No	No	No	No	No
478	479	ILKTLLRK	Yes	Yes	Yes	Yes	No	No	Yes	No	Yes	Yes	Yes	Yes	No	Yes	Yes	No	Yes	Yes	No	No	No	Yes	No
479	480	MLRRFVLV	Yes	No	No	No	No	No	No	No	Yes	No	No	No	No	No	Yes	No	No	Yes	No	No	No	Yes	No
480	481	IRRFTILW	Yes	No	No	No	No	No	No	No	No	Yes	Yes	No	No	No	No	No	No	No	No	No	No	Yes	No
481	482	KKLLKWSL	Yes	Yes	Yes	Yes	No	No	No	No	Yes	No	No	Yes	No	No	No	No	No	Yes	No	No	No	Yes	No
482	483	RYMKKRLL	Yes	Yes	Yes	Yes	No	No	Yes	No	No	No	No	No	No	Yes	No	No	No	Yes	No	No	No	No	No
483	484	LVARWIKR	Yes	Yes	Yes	Yes	No	No	Yes	No	Yes	No	No	No	No	No	Yes	No	No	Yes	No	No	No	Yes	No
484	485	KWRVRLAI	Yes	Yes	Yes	No	No	No	No	No	Yes	No	No	No	No	No	Yes	No	No	Yes	No	No	No	Yes	No
485	486	RVPIRWLK	Yes	Yes	Yes	Yes	No	No	Yes	No	Yes	No	No	No	No	No	No	No	No	Yes	No	No	No	Yes	No
486	487	VPILKWRR	Yes	Yes	Yes	Yes	No	No	Yes	No	Yes	No	Yes	Yes	No	No	No	No	No	Yes	No	No	No	Yes	No
487	488	FLNLILRR	Yes	Yes	Yes	Yes	No	No	Yes	No	Yes	Yes	Yes	No	Yes	No	Yes	No	No	No	No	No	No	Yes	No
488	489	LLVLRCLR	Yes	Yes	Yes	Yes	No	Yes	No	No	Yes	No	No	No	No	No	Yes	No	No	Yes	No	No	No	Yes	No
489	490	LNRLLRLI	Yes	Yes	Yes	Yes	No	No	Yes	No	Yes	No	Yes	No	Yes	No	Yes	No	No	Yes	No	No	No	No	Yes
490	491	LLRRGIFF	Yes	No	No	Yes	No	No	Yes	No	Yes	Yes	Yes	No	No	No	No	No	No	Yes	No	No	Yes	Yes	No
491	492	MFKWLVMR	Yes	Yes	Yes	No	No	No	No	No	Yes	No	No	No	No	No	No	No	No	No	No	No	No	Yes	No
492	493	IMRIYKLL	Yes	No	Yes	Yes	No	No	Yes	No	Yes	No	No	No	No	No	No	No	No	Yes	No	No	No	No	No
493	494	LRINKRIL	Yes	Yes	Yes	Yes	No	No	Yes	No	No	Yes	No	No	No	No	Yes	No	No	Yes	No	No	No	Yes	No
494	495	IFKRLRSI	Yes	Yes	Yes	Yes	No	No	Yes	No	Yes	No	Yes	No	No	No	Yes	No	No	Yes	No	No	No	Yes	Yes
495	496	ILNILRRK	Yes	Yes	Yes	Yes	No	No	Yes	No	Yes	Yes	Yes	No	No	No	Yes	No	No	Yes	No	No	No	Yes	Yes
496	497	NRRILKIL	Yes	No	Yes	No	No	Yes	Yes	No	Yes	No	Yes	Yes	Yes	No	No	No	No	Yes	No	No	No	Yes	No
497	498	RLIINRLK	Yes	Yes	Yes	Yes	No	No	Yes	No	Yes	No	No	No	No	No	No	No	No	No	No	No	No	Yes	Yes
498	499	IINLKRLR	Yes	Yes	Yes	Yes	No	No	Yes	No	Yes	No	No	No	No	No	Yes	No	No	Yes	No	No	No	No	No
499	500	FIKLRNIR	Yes	Yes	No	Yes	No	No	No	No	Yes	No	No	No	No	No	Yes	No	No	Yes	No	No	No	No	No
500	501	RRFKMMLY	Yes	Yes	No	No	No	No	No	No	No	No	No	No	No	No	No	No	No	No	No	No	No	No	No
501	502	KILRILRS	Yes	No	Yes	Yes	No	No	Yes	No	Yes	No	Yes	No	Yes	No	Yes	No	No	Yes	No	No	No	Yes	No
502	503	IKRRLQIF	Yes	Yes	No	No	No	No	No	No	Yes	No	Yes	No	No	No	No	No	No	Yes	No	No	No	Yes	No
503	504	RIRKIFLN	Yes	Yes	Yes	Yes	No	No	Yes	No	Yes	Yes	Yes	No	No	No	No	No	No	Yes	No	No	Yes	Yes	Yes
504	505	YYFKKLIR	Yes	Yes	Yes	No	No	No	No	No	Yes	Yes	No	Yes	No	No	Yes	No	No	Yes	Yes	No	No	No	No
505	506	RMVRRRMF	Yes	Yes	No	Yes	No	No	No	No	No	No	No	No	No	No	No	No	No	Yes	No	No	Yes	No	No
506	507	RHFIKLRK	Yes	Yes	Yes	Yes	No	No	No	No	Yes	Yes	No	No	No	No	Yes	No	No	Yes	No	No	No	Yes	No
507	508	LKRILRKA	Yes	Yes	Yes	No	No	No	Yes	No	Yes	No	Yes	Yes	No	Yes	Yes	No	No	Yes	No	No	No	Yes	Yes
508	509	RRKIKLAL	Yes	Yes	Yes	Yes	No	No	No	No	Yes	No	No	No	No	No	No	No	No	Yes	No	No	No	Yes	No
509	510	AWWKVKKW	Yes	Yes	Yes	Yes	No	No	Yes	No	Yes	No	No	No	No	No	Yes	No	No	No	No	No	No	Yes	No
510	511	IFLIKRAI	Yes	Yes	Yes	Yes	No	No	No	No	Yes	Yes	No	No	No	No	No	No	No	Yes	No	No	Yes	Yes	Yes
511	512	IFKVLVKI	Yes	Yes	No	No	No	No	Yes	No	Yes	No	No	Yes	No	No	No	No	No	No	No	No	No	No	Yes
512	513	LQFLLLRK	Yes	Yes	Yes	No	No	Yes	No	No	Yes	No	Yes	No	No	No	Yes	No	No	Yes	No	No	No	Yes	No
513	514	FLKLLLRS	Yes	Yes	Yes	Yes	No	No	Yes	No	Yes	No	Yes	Yes	Yes	Yes	Yes	No	Yes	Yes	No	No	No	Yes	Yes
514	515	RKLLFLGL	Yes	No	No	No	No	Yes	No	No	Yes	No	Yes	No	No	No	Yes	No	No	Yes	No	No	No	Yes	No
515	516	SLLKLFLR	Yes	Yes	Yes	Yes	No	No	Yes	No	Yes	No	No	No	Yes	No	Yes	No	No	Yes	No	No	No	Yes	No
516	517	LGFKFRFF	Yes	Yes	Yes	Yes	No	Yes	Yes	No	No	No	Yes	No	No	No	Yes	No	No	Yes	No	No	Yes	No	Yes
517	518	RQFKFLLL	Yes	No	No	No	No	No	No	No	Yes	No	No	No	No	No	Yes	No	No	No	No	No	No	Yes	No
518	519	LLLFQKRL	Yes	No	No	No	No	No	No	No	Yes	Yes	No	No	No	No	No	No	No	Yes	No	No	No	Yes	Yes
519	520	LRVMLKKV	Yes	No	No	No	No	No	Yes	No	Yes	Yes	No	No	No	Yes	No	No	No	No	No	Yes	No	Yes	Yes
520	521	RRKLILPM	Yes	No	No	No	No	No	Yes	No	No	No	No	No	No	No	No	No	No	Yes	No	No	No	Yes	No
521	522	LNKKWKIW	Yes	Yes	Yes	Yes	No	No	Yes	No	Yes	No	No	Yes	No	No	No	No	No	Yes	No	No	No	Yes	No
522	523	WVALFKRK	Yes	No	Yes	No	No	No	Yes	No	Yes	Yes	No	No	No	No	Yes	No	No	Yes	No	No	No	Yes	Yes
523	524	LLKRVKAW	Yes	No	Yes	No	No	No	No	No	Yes	No	Yes	Yes	No	No	No	No	No	Yes	No	No	No	Yes	Yes
524	525	LCRLWRVI	Yes	No	Yes	Yes	No	No	Yes	No	Yes	No	Yes	No	Yes	No	No	No	No	Yes	No	Yes	No	No	No
525	526	IRRFNILW	Yes	Yes	No	No	No	No	No	No	Yes	Yes	No	No	No	No	No	No	No	Yes	No	No	No	No	No
526	527	IKYLMKLL	Yes	No	Yes	Yes	No	No	Yes	No	Yes	Yes	No	No	Yes	No	No	No	No	No	No	No	No	No	Yes
527	528	IFCYFRRR	Yes	Yes	No	Yes	No	No	Yes	No	No	No	No	No	Yes	No	Yes	No	No	Yes	No	No	No	No	No
528	529	KLRKMMKI	Yes	Yes	No	No	No	No	Yes	No	No	No	No	No	No	No	No	No	No	No	No	Yes	No	No	No
529	530	LKIFSRLK	Yes	Yes	Yes	Yes	No	No	Yes	No	Yes	No	Yes	No	No	No	Yes	No	No	Yes	Yes	No	Yes	Yes	No
530	531	RKNILKLL	Yes	Yes	Yes	Yes	No	No	Yes	No	Yes	No	No	Yes	Yes	Yes	No	No	No	Yes	No	No	Yes	Yes	No
531	532	FFKKSIRL	Yes	Yes	Yes	Yes	No	No	Yes	No	Yes	Yes	Yes	No	No	No	No	No	No	Yes	Yes	No	Yes	No	No
532	533	FLRKKLIG	Yes	Yes	Yes	Yes	No	No	Yes	No	Yes	Yes	Yes	No	No	Yes	Yes	No	No	Yes	Yes	No	Yes	Yes	Yes
533	534	KKLSFILR	Yes	No	Yes	Yes	No	No	No	No	Yes	No	Yes	No	No	No	Yes	No	No	Yes	No	No	No	No	No
534	535	LKRNLLIK	Yes	No	Yes	No	No	No	No	No	Yes	No	No	No	No	No	Yes	No	No	Yes	No	No	Yes	Yes	No
535	536	KILRLSLK	Yes	Yes	Yes	Yes	No	No	Yes	No	Yes	Yes	Yes	No	No	No	Yes	No	No	Yes	No	No	No	Yes	No
536	537	KFINRKFL	Yes	Yes	Yes	Yes	No	No	Yes	No	No	Yes	No	Yes	No	Yes	No	Yes	No	Yes	No	No	Yes	No	Yes
537	538	LGILRKFK	Yes	No	Yes	Yes	No	No	Yes	No	Yes	Yes	Yes	Yes	Yes	No	Yes	No	No	Yes	No	No	No	Yes	No
538	539	KIFNKLFR	Yes	Yes	Yes	Yes	No	No	Yes	No	Yes	Yes	Yes	Yes	Yes	No	No	No	Yes	Yes	Yes	No	Yes	No	No
539	540	KLFRFKIG	Yes	Yes	Yes	Yes	No	No	No	No	Yes	No	No	No	No	No	Yes	No	No	Yes	No	No	Yes	No	No
540	541	RKSFFKIL	Yes	Yes	Yes	Yes	No	No	Yes	No	Yes	Yes	Yes	Yes	Yes	Yes	No	No	No	Yes	No	No	Yes	No	No
541	542	IRLNKLLK	Yes	Yes	Yes	Yes	No	No	Yes	No	Yes	No	No	No	Yes	No	No	No	Yes	Yes	No	No	No	Yes	No
542	543	KIKLLLRQ	Yes	Yes	Yes	No	No	No	Yes	No	Yes	No	No	Yes	No	Yes	Yes	No	No	Yes	No	No	No	Yes	No
543	544	IRRVFIAR	Yes	Yes	Yes	No	No	No	No	No	Yes	No	No	No	No	No	No	No	No	Yes	No	No	No	No	No
544	545	VRFHRIIR	Yes	Yes	Yes	No	No	No	Yes	No	Yes	Yes	No	No	No	No	No	No	No	Yes	No	No	No	No	No
545	546	RKVVVRFI	Yes	Yes	Yes	No	No	No	Yes	No	Yes	Yes	No	No	No	No	No	No	No	Yes	No	No	No	No	Yes
546	547	RIFKVVVR	Yes	No	Yes	No	No	No	No	No	Yes	No	No	No	No	No	No	No	No	Yes	No	No	No	No	Yes
547	548	WIIRKRIQ	Yes	Yes	No	Yes	No	No	Yes	No	Yes	Yes	No	No	No	No	Yes	No	No	Yes	No	No	No	Yes	No
548	549	PFILFKKI	Yes	Yes	No	Yes	No	No	No	No	Yes	Yes	No	No	No	No	Yes	No	Yes	No	No	No	Yes	Yes	Yes
549	550	ILILKALK	Yes	Yes	No	Yes	No	No	No	No	Yes	No	Yes	No	No	No	No	No	No	No	No	No	No	Yes	Yes
550	551	IILAKKFF	Yes	No	Yes	Yes	Yes	No	Yes	No	Yes	Yes	Yes	No	No	Yes	Yes	Yes	No	Yes	No	No	Yes	Yes	Yes
551	552	KIILPFLK	Yes	No	No	Yes	No	No	Yes	No	Yes	No	Yes	Yes	No	No	No	No	No	Yes	No	No	Yes	Yes	No
552	553	KLKHILIL	Yes	No	No	No	No	No	No	No	Yes	Yes	Yes	Yes	No	Yes	Yes	No	No	No	No	No	Yes	Yes	No
553	554	KMIKKYIL	Yes	Yes	Yes	Yes	No	No	Yes	No	No	Yes	No	Yes	No	Yes	No	No	No	Yes	No	No	No	Yes	Yes
554	555	LLKFKPKR	Yes	Yes	Yes	Yes	No	No	Yes	No	Yes	No	Yes	No	No	No	No	No	No	Yes	No	Yes	No	Yes	No
555	556	FKPFLRKK	Yes	Yes	Yes	Yes	No	No	Yes	No	Yes	Yes	Yes	Yes	No	No	Yes	No	No	Yes	Yes	Yes	Yes	Yes	Yes
556	557	RLKKKAFL	Yes	Yes	Yes	Yes	No	No	Yes	No	Yes	Yes	Yes	No	No	Yes	No	No	No	Yes	No	No	Yes	Yes	No
557	558	KLLALKKR	Yes	Yes	Yes	Yes	No	No	No	No	Yes	Yes	No	No	No	No	Yes	No	No	Yes	No	No	No	Yes	No
558	559	KRKLLAKL	Yes	No	Yes	Yes	No	No	Yes	No	Yes	Yes	No	Yes	No	No	No	No	No	Yes	No	No	No	Yes	Yes
559	560	FKKPLRKL	Yes	Yes	Yes	Yes	No	No	Yes	No	Yes	Yes	Yes	No	No	No	No	No	No	Yes	No	Yes	No	Yes	No
560	561	MRLCLRIL	Yes	Yes	Yes	Yes	No	Yes	Yes	No	Yes	Yes	No	No	Yes	Yes	Yes	No	No	Yes	No	Yes	No	No	Yes
561	562	FCMRRFFI	Yes	No	No	Yes	No	No	Yes	No	Yes	Yes	No	No	No	No	No	No	No	Yes	No	No	Yes	No	Yes
562	563	VLLRRLFA	Yes	No	Yes	Yes	No	No	No	No	Yes	Yes	No	No	No	No	Yes	No	No	Yes	No	No	Yes	Yes	Yes
563	564	KQWLRLLI	Yes	No	Yes	No	No	No	Yes	No	Yes	No	Yes	No	Yes	Yes	Yes	No	No	Yes	No	No	Yes	Yes	No
564	565	LVLLRPLR	Yes	Yes	No	No	No	No	No	No	Yes	No	Yes	No	No	No	No	No	No	Yes	No	No	No	Yes	No
565	566	LHLVLRLR	Yes	Yes	Yes	Yes	No	No	No	No	Yes	No	No	No	No	No	Yes	No	No	No	No	No	No	Yes	No
566	567	RLVFPRFF	Yes	No	Yes	Yes	No	Yes	Yes	No	No	No	Yes	No	No	No	No	No	No	Yes	No	No	Yes	No	Yes
567	568	FAVFLFRR	Yes	Yes	Yes	No	No	No	No	No	No	Yes	Yes	No	No	No	Yes	No	No	Yes	No	No	No	Yes	No
568	569	LKRLLMKA	Yes	Yes	No	No	No	No	No	No	Yes	No	No	No	No	No	No	No	No	No	No	Yes	No	Yes	Yes
569	570	LRRWYALK	Yes	No	Yes	No	No	No	No	No	No	No	No	No	No	No	No	No	No	Yes	No	No	No	Yes	No
570	571	MFKFLRKH	Yes	Yes	Yes	Yes	No	No	Yes	No	No	No	Yes	No	No	Yes	Yes	No	No	Yes	Yes	No	No	Yes	Yes
571	572	YKWFRFRP	Yes	Yes	Yes	Yes	No	No	Yes	No	No	No	Yes	No	No	No	Yes	No	No	Yes	No	No	No	Yes	No
572	573	RRIPMWIK	Yes	Yes	No	Yes	No	No	Yes	No	No	Yes	No	No	No	No	No	No	No	Yes	No	No	No	Yes	No
573	574	KLKNLFKL	Yes	Yes	Yes	Yes	No	No	Yes	No	No	No	No	No	Yes	No	Yes	No	No	Yes	No	Yes	Yes	Yes	Yes
574	575	LFKKKLLN	Yes	Yes	Yes	Yes	No	No	Yes	No	Yes	Yes	No	Yes	No	Yes	No	No	No	Yes	No	No	Yes	Yes	Yes
575	576	LLKKQKLL	Yes	Yes	Yes	Yes	No	No	Yes	No	Yes	Yes	No	Yes	No	Yes	No	No	No	No	No	No	No	Yes	No
576	577	LKLKNLKL	Yes	No	No	No	No	No	Yes	No	Yes	Yes	No	No	Yes	No	Yes	No	No	No	Yes	No	No	Yes	No
577	578	KLLGLKFK	Yes	Yes	Yes	Yes	No	Yes	Yes	No	Yes	No	Yes	Yes	No	No	Yes	No	No	Yes	No	Yes	Yes	Yes	No
578	579	GLKLFKLK	Yes	Yes	Yes	Yes	No	No	Yes	No	Yes	No	Yes	No	No	No	Yes	No	No	Yes	No	No	No	Yes	No
579	580	LKQLFKKL	Yes	No	Yes	Yes	No	No	Yes	No	Yes	Yes	No	Yes	No	Yes	Yes	No	Yes	Yes	No	No	No	Yes	Yes
580	581	KKLGLFLK	Yes	Yes	Yes	Yes	No	No	Yes	No	Yes	Yes	Yes	Yes	No	No	Yes	No	No	Yes	Yes	Yes	Yes	Yes	No
581	582	WMLLRFAK	Yes	No	No	No	No	No	No	No	Yes	No	No	No	No	No	No	No	No	No	No	No	No	No	No
582	583	ARKFFFWM	Yes	No	Yes	No	No	No	Yes	No	Yes	No	No	No	No	No	No	No	No	Yes	No	No	No	No	No
583	584	IVKLKYFF	Yes	No	Yes	Yes	No	No	Yes	No	Yes	No	No	No	No	No	No	No	No	Yes	No	No	No	No	No
584	585	ARLRWRRV	Yes	Yes	No	No	No	No	No	No	Yes	No	No	No	No	No	Yes	No	No	Yes	No	No	No	No	No
585	586	KTLIRRII	Yes	Yes	Yes	Yes	No	No	Yes	No	Yes	No	Yes	No	No	No	No	No	No	Yes	No	No	Yes	No	Yes
586	587	KFKRRKLM	Yes	Yes	Yes	Yes	No	No	Yes	No	No	No	No	No	No	No	No	No	No	Yes	No	No	No	No	No
587	588	LKMKKLRR	Yes	Yes	Yes	Yes	No	No	Yes	No	Yes	No	No	No	No	No	Yes	No	No	No	No	No	No	Yes	No
588	589	LKKKLMRR	Yes	Yes	Yes	Yes	No	No	Yes	No	Yes	No	No	No	No	No	No	No	No	Yes	No	No	No	No	No
589	590	RLKHVIFR	Yes	Yes	Yes	Yes	No	No	No	No	Yes	No	Yes	No	No	No	No	No	No	Yes	No	No	Yes	No	No
590	591	ALIFKRVR	Yes	Yes	Yes	No	No	No	No	No	Yes	No	No	No	No	No	No	No	No	Yes	No	No	No	Yes	Yes
591	592	FLRPRIKV	Yes	Yes	Yes	Yes	No	No	Yes	No	Yes	No	No	Yes	No	No	No	No	No	Yes	No	Yes	Yes	Yes	No
592	593	LIKRHRLV	Yes	Yes	Yes	No	No	No	Yes	No	Yes	No	No	No	No	No	No	No	No	Yes	No	No	No	No	No
593	594	RLVVLVKK	Yes	Yes	Yes	No	No	No	No	No	Yes	No	No	No	No	No	No	No	No	Yes	No	No	No	Yes	No
594	595	FPKRIVRL	Yes	Yes	Yes	No	No	No	Yes	No	Yes	No	No	No	No	No	No	No	No	Yes	No	No	Yes	Yes	No
595	596	HRKIRLVL	Yes	Yes	No	No	No	No	No	No	Yes	No	No	No	No	No	No	No	No	Yes	No	No	No	No	No
596	597	RRKIHFVF	Yes	Yes	No	No	No	Yes	No	No	Yes	No	No	No	No	No	No	No	No	Yes	No	No	No	Yes	No
597	598	RPRKVLIL	Yes	No	No	No	No	Yes	No	No	Yes	No	Yes	No	No	No	No	No	No	Yes	No	No	Yes	Yes	No
598	599	IVRKALRL	Yes	Yes	No	Yes	No	No	Yes	No	Yes	Yes	Yes	No	No	No	No	No	No	Yes	No	No	No	Yes	No
599	600	VHLLIRRK	Yes	Yes	Yes	Yes	No	No	No	No	Yes	Yes	No	No	No	No	Yes	No	No	No	No	No	No	Yes	Yes
600	601	VVRVKFLK	Yes	Yes	Yes	Yes	No	No	Yes	No	Yes	No	No	No	No	No	Yes	No	No	No	No	No	No	Yes	No
601	602	LARVIKRL	Yes	Yes	Yes	Yes	No	No	Yes	No	Yes	Yes	No	No	No	No	No	No	No	Yes	No	No	No	Yes	Yes
602	603	LLRTIKLL	Yes	Yes	Yes	Yes	No	No	Yes	No	Yes	Yes	Yes	Yes	No	Yes	No	No	No	Yes	No	No	No	No	Yes
603	604	LLITRLLK	Yes	Yes	Yes	Yes	No	No	Yes	No	Yes	No	Yes	No	Yes	No	No	No	No	No	No	No	No	Yes	Yes
604	605	LFITLKRL	Yes	Yes	Yes	Yes	No	No	No	No	Yes	Yes	Yes	No	No	No	No	No	No	Yes	No	No	No	Yes	Yes
605	606	LRRGFRIR	Yes	Yes	Yes	Yes	No	No	Yes	No	Yes	Yes	Yes	No	No	No	Yes	No	No	Yes	No	No	No	No	No
606	607	RRINLRLR	Yes	Yes	No	No	No	No	Yes	No	Yes	No	No	No	No	No	Yes	No	No	Yes	No	No	No	No	No
607	608	VRWIRLLH	Yes	No	Yes	Yes	No	No	Yes	No	Yes	No	No	No	Yes	No	No	No	No	Yes	No	No	No	Yes	Yes
608	609	LVRLRGWR	Yes	Yes	Yes	Yes	No	No	Yes	No	Yes	Yes	Yes	No	No	No	Yes	No	No	Yes	No	No	No	Yes	No
609	610	IRLRIQLL	Yes	No	Yes	No	No	No	Yes	No	Yes	Yes	No	No	No	No	Yes	No	No	Yes	No	No	No	No	No
610	611	FIRLNILR	Yes	Yes	Yes	Yes	No	No	Yes	No	Yes	No	No	No	No	No	Yes	No	No	Yes	No	No	No	No	No
611	612	IIRFLLQR	Yes	Yes	Yes	No	No	No	Yes	No	Yes	No	No	No	No	No	Yes	No	No	Yes	No	No	No	No	No
612	613	RYIIYKRI	Yes	Yes	No	No	No	No	Yes	No	Yes	No	No	No	No	No	No	No	No	Yes	No	No	No	Yes	Yes
613	614	RIRKYIIY	Yes	Yes	Yes	Yes	No	No	Yes	No	Yes	No	No	No	No	No	No	No	No	Yes	No	No	No	No	No
614	615	LRKVMIMK	Yes	No	Yes	No	No	No	No	No	Yes	Yes	No	No	No	No	No	No	No	No	No	Yes	No	Yes	No
615	616	IKKIFKVY	Yes	Yes	Yes	Yes	No	No	Yes	No	Yes	No	Yes	No	No	No	No	No	No	Yes	No	No	No	Yes	Yes
616	617	IWYHWKRR	Yes	No	Yes	Yes	No	No	No	No	Yes	No	No	No	No	No	No	No	No	No	No	No	No	No	No
617	618	WAIRKKKL	Yes	No	No	Yes	No	No	Yes	No	Yes	No	No	No	No	Yes	No	No	No	Yes	No	No	No	No	Yes
618	619	KRHWLKIK	Yes	Yes	Yes	Yes	Yes	No	Yes	No	Yes	No	Yes	No	No	No	No	No	No	No	No	No	No	Yes	No
619	620	VKLRVYRF	Yes	Yes	Yes	Yes	No	No	No	No	Yes	No	No	No	No	No	Yes	No	No	Yes	No	No	No	No	No
620	621	KLYVRRVF	Yes	Yes	No	Yes	No	No	Yes	No	Yes	No	No	No	Yes	No	Yes	No	No	Yes	No	No	Yes	No	No
621	622	IKILTRFK	Yes	Yes	Yes	Yes	No	No	Yes	No	Yes	Yes	No	No	No	No	No	No	No	No	No	No	No	No	No
622	623	LTIKRIFK	Yes	Yes	Yes	Yes	No	No	Yes	No	Yes	No	Yes	No	No	No	No	No	No	Yes	No	No	No	No	Yes
623	624	LRIRARYL	Yes	No	No	No	No	No	Yes	No	Yes	No	Yes	No	No	No	Yes	No	No	Yes	No	No	No	No	Yes
624	625	KLLVVRLM	Yes	No	Yes	No	No	Yes	No	No	Yes	No	No	No	No	No	No	No	No	Yes	No	No	No	Yes	Yes
625	626	VYRVFWLR	Yes	Yes	Yes	No	No	No	Yes	No	Yes	Yes	No	No	No	No	No	No	No	Yes	No	No	No	No	No
626	627	FMRFPIRL	Yes	Yes	No	Yes	No	No	Yes	No	No	Yes	No	No	No	No	No	No	No	Yes	No	No	No	No	No
627	628	RKVFMFLV	Yes	No	Yes	No	No	Yes	No	No	No	Yes	No	No	No	No	No	No	No	Yes	No	No	No	Yes	No
628	629	KKNWIFLK	Yes	Yes	Yes	No	No	No	No	No	Yes	Yes	No	No	No	No	No	No	No	No	No	No	No	Yes	No
629	630	LLRVKKPF	Yes	Yes	Yes	Yes	No	No	No	No	Yes	Yes	No	No	No	No	No	No	No	Yes	No	No	No	Yes	No
630	631	FVKKAFFR	Yes	No	Yes	Yes	No	No	Yes	No	Yes	Yes	Yes	No	No	No	No	No	No	Yes	No	No	Yes	Yes	No
631	632	RKLVKFAL	Yes	Yes	Yes	No	No	No	No	No	Yes	No	No	No	No	Yes	No	No	No	Yes	No	No	No	Yes	Yes
632	633	KLKAFLRV	Yes	No	No	No	No	No	No	No	Yes	Yes	Yes	Yes	No	No	Yes	No	No	Yes	No	No	Yes	Yes	Yes
633	634	LILKNWKK	Yes	No	Yes	Yes	No	No	Yes	No	No	No	No	No	Yes	No	No	No	No	No	No	No	No	Yes	No
634	635	LRKKVLPL	Yes	Yes	Yes	Yes	No	Yes	No	No	No	No	Yes	Yes	No	No	No	No	No	Yes	No	No	No	Yes	No
635	636	LKKWKNLI	Yes	No	Yes	Yes	No	No	Yes	No	Yes	No	No	Yes	Yes	No	Yes	No	No	No	No	No	No	Yes	No
636	637	LIKSWKKL	Yes	Yes	Yes	Yes	No	No	Yes	No	Yes	Yes	Yes	No	No	Yes	No	No	No	No	Yes	No	No	Yes	No
637	638	FRKLKHFV	Yes	No	Yes	Yes	No	No	Yes	No	Yes	Yes	Yes	No	No	Yes	Yes	No	No	Yes	No	No	No	Yes	Yes
638	639	LWLARKLV	Yes	Yes	Yes	Yes	No	No	Yes	No	Yes	Yes	Yes	No	No	Yes	Yes	No	No	Yes	No	No	No	Yes	Yes
639	640	LKKRICLK	Yes	Yes	Yes	Yes	No	No	Yes	No	Yes	Yes	No	No	No	Yes	Yes	No	No	Yes	No	Yes	Yes	Yes	No
640	641	RIIKAIIL	Yes	No	No	No	No	No	Yes	No	Yes	No	Yes	Yes	No	No	No	No	Yes	Yes	No	No	Yes	Yes	Yes
641	642	RLVLRLTR	Yes	Yes	Yes	No	No	No	No	No	Yes	No	No	No	No	No	Yes	No	No	Yes	No	No	No	Yes	No
642	643	RKFISLLL	Yes	Yes	Yes	No	No	Yes	Yes	No	Yes	Yes	Yes	Yes	Yes	Yes	Yes	No	Yes	Yes	No	No	No	Yes	Yes
643	644	RFSIFKFL	Yes	No	Yes	Yes	Yes	No	Yes	No	No	No	Yes	No	No	No	No	No	No	Yes	No	No	Yes	Yes	Yes
644	645	LFSRLLIK	Yes	Yes	No	No	No	No	Yes	No	Yes	Yes	No	No	No	No	Yes	No	No	Yes	No	No	Yes	Yes	No
645	646	LLLFQKIR	Yes	No	Yes	No	No	No	No	No	Yes	No	Yes	Yes	No	No	No	No	No	No	No	Yes	No	Yes	No
646	647	RKLLLFIS	Yes	No	No	No	No	Yes	No	No	Yes	No	No	No	No	No	Yes	No	No	Yes	No	No	No	Yes	Yes
647	648	LLRILNKL	Yes	No	No	No	No	No	Yes	No	No	Yes	No	No	Yes	Yes	No	No	Yes	Yes	No	No	No	Yes	Yes
648	649	LFIGRFLK	Yes	Yes	Yes	No	No	No	Yes	No	Yes	Yes	Yes	No	Yes	No	Yes	No	No	Yes	No	No	Yes	Yes	Yes
649	650	FLRIKNFL	Yes	Yes	Yes	Yes	No	No	Yes	No	Yes	Yes	Yes	No	No	Yes	Yes	Yes	No	Yes	No	No	Yes	No	Yes
650	651	KNFIFLRL	Yes	Yes	No	No	No	No	Yes	No	No	Yes	Yes	No	No	No	No	No	No	Yes	No	No	No	Yes	Yes
651	652	FRNRLRKF	Yes	No	Yes	Yes	No	No	Yes	No	No	Yes	Yes	No	No	No	Yes	No	No	Yes	No	No	No	Yes	Yes
652	653	LRLKRSRL	Yes	Yes	Yes	Yes	No	No	Yes	No	Yes	No	No	No	No	No	No	No	No	Yes	No	No	No	Yes	No
653	654	LKLLQRRR	Yes	Yes	No	Yes	No	No	No	No	Yes	No	No	No	No	No	No	No	No	No	No	No	No	Yes	No
654	655	RKQRLLRL	Yes	Yes	Yes	No	No	Yes	No	No	Yes	No	No	No	No	No	No	No	No	Yes	No	No	No	No	No
655	656	RRLRQLKL	Yes	No	No	No	No	No	No	No	Yes	No	No	No	No	No	Yes	No	No	No	No	No	No	Yes	No
656	657	KRLRFQRL	Yes	Yes	Yes	No	No	No	Yes	No	Yes	Yes	Yes	No	No	No	No	No	No	Yes	No	No	No	No	No
657	658	LKLLRRRG	Yes	Yes	Yes	Yes	No	No	No	No	Yes	No	Yes	Yes	No	No	Yes	No	No	No	No	No	No	Yes	No
658	659	KLWLMWKA	Yes	No	No	No	No	No	Yes	No	No	No	No	No	No	No	No	No	No	No	No	No	No	Yes	No
659	660	IKRRFIIG	Yes	Yes	Yes	No	No	No	No	No	Yes	No	No	No	No	No	No	No	No	Yes	No	No	Yes	No	No
660	661	FQIIIRRK	Yes	No	Yes	No	No	No	No	No	Yes	Yes	No	No	No	No	Yes	No	No	No	No	No	No	No	No
661	662	RKLRLRRR	Yes	Yes	Yes	Yes	No	No	Yes	No	Yes	No	Yes	No	No	No	Yes	No	No	Yes	No	No	No	Yes	No
662	663	WYLRKAWK	Yes	No	No	Yes	No	No	Yes	No	Yes	Yes	No	No	No	No	No	No	No	Yes	No	No	No	Yes	No
663	664	AFLMKFLR	Yes	No	Yes	Yes	No	No	Yes	No	No	No	No	No	No	No	No	No	No	No	No	No	No	No	No
664	665	IKLLKTLW	Yes	Yes	No	Yes	No	No	Yes	No	Yes	No	Yes	Yes	No	No	Yes	No	No	No	Yes	No	No	No	Yes
665	666	KLFARLLM	Yes	Yes	No	No	Yes	No	Yes	No	Yes	Yes	No	No	No	No	No	No	No	Yes	No	No	Yes	No	Yes
666	667	LAKLRLFM	Yes	No	Yes	No	Yes	No	No	No	Yes	Yes	No	No	No	No	Yes	No	No	Yes	No	No	Yes	Yes	No
667	668	KFMLRFHL	Yes	Yes	No	No	No	No	Yes	No	No	Yes	No	No	No	No	No	No	No	Yes	No	No	No	No	No
668	669	LKKLMKKV	Yes	Yes	Yes	Yes	No	No	Yes	No	Yes	Yes	No	No	No	No	No	No	No	No	No	Yes	No	Yes	Yes
669	670	LKKMKLVK	Yes	Yes	Yes	Yes	No	No	No	No	Yes	No	No	Yes	No	No	No	No	No	No	No	Yes	No	Yes	No
670	671	LLLLIWKL	Yes	No	No	No	No	No	No	No	Yes	No	No	Yes	No	No	No	No	No	No	No	No	No	Yes	No
671	672	KFKPKFKW	Yes	Yes	Yes	Yes	No	No	Yes	No	Yes	Yes	No	No	No	No	No	No	No	Yes	No	No	No	Yes	No
672	673	LRYLARKL	Yes	Yes	Yes	Yes	No	No	Yes	No	No	Yes	Yes	No	No	No	Yes	No	No	Yes	No	No	No	Yes	Yes
673	674	TKKLLLIK	Yes	Yes	Yes	Yes	No	No	No	No	Yes	Yes	No	Yes	No	No	No	No	No	No	No	No	No	Yes	No
674	675	FKITLKKL	Yes	Yes	Yes	Yes	No	No	Yes	No	Yes	Yes	No	No	No	No	No	No	Yes	No	No	No	No	Yes	Yes
675	676	YRLHKLLR	Yes	Yes	Yes	Yes	No	No	Yes	No	Yes	No	No	No	No	No	Yes	No	No	Yes	No	No	No	Yes	No
676	677	HYFFRRFK	Yes	No	Yes	No	No	No	No	No	No	No	No	No	No	No	Yes	No	No	Yes	No	No	No	No	No
677	678	YRLPKLLR	Yes	Yes	Yes	Yes	No	No	Yes	No	No	No	No	No	No	No	No	No	No	Yes	No	No	No	Yes	No
678	679	AKLIIKLI	Yes	Yes	Yes	Yes	Yes	No	Yes	No	Yes	No	Yes	No	Yes	No	No	No	No	No	No	No	Yes	No	Yes
679	680	VWWKICWK	Yes	Yes	Yes	No	No	No	Yes	No	Yes	No	No	No	No	No	No	No	No	No	No	No	No	No	No
680	681	FFNLKFFK	Yes	Yes	Yes	No	No	No	No	No	Yes	No	No	No	No	No	Yes	No	No	Yes	Yes	No	Yes	No	No
681	682	FLKFLSLK	Yes	Yes	Yes	Yes	No	No	No	No	Yes	No	Yes	Yes	No	No	Yes	No	No	Yes	Yes	No	Yes	Yes	No
682	683	LLFLKKGL	Yes	No	No	Yes	No	No	No	No	Yes	Yes	No	Yes	No	No	Yes	No	No	Yes	No	No	Yes	Yes	Yes
683	684	LNLFFKLK	Yes	Yes	Yes	Yes	No	No	Yes	No	Yes	No	No	Yes	No	No	Yes	No	No	Yes	No	No	Yes	Yes	No
684	685	LKFFNKLL	Yes	No	Yes	Yes	No	No	Yes	No	Yes	Yes	Yes	Yes	Yes	Yes	No	No	Yes	Yes	Yes	No	Yes	No	Yes
685	686	KQLLFKLL	Yes	No	Yes	Yes	No	No	Yes	No	Yes	No	No	No	Yes	No	Yes	No	No	Yes	No	No	Yes	Yes	Yes
686	687	WRKRFLKT	Yes	No	Yes	No	No	No	Yes	No	Yes	No	No	Yes	No	No	No	No	No	Yes	No	No	No	Yes	Yes
687	688	LLKTWKRR	Yes	Yes	Yes	Yes	No	No	Yes	No	Yes	No	No	No	No	No	No	No	No	Yes	No	No	No	Yes	No
688	689	IPMLIRRK	Yes	Yes	Yes	No	No	No	No	No	Yes	Yes	No	No	No	No	No	No	No	Yes	No	No	No	Yes	Yes
689	690	IIRAFMRK	Yes	No	Yes	Yes	No	No	Yes	No	Yes	Yes	Yes	No	No	No	No	No	No	Yes	Yes	No	Yes	Yes	No
690	691	KRRLKKVF	Yes	Yes	Yes	Yes	No	No	Yes	No	Yes	No	No	No	Yes	No	No	No	No	Yes	No	No	No	Yes	No
691	692	LKFCKKFK	Yes	Yes	Yes	Yes	No	Yes	Yes	No	Yes	No	Yes	Yes	No	Yes	Yes	No	Yes	Yes	Yes	Yes	Yes	No	Yes
692	693	KLFLKKCK	Yes	Yes	Yes	Yes	Yes	No	No	No	Yes	Yes	No	Yes	No	No	Yes	No	No	Yes	No	Yes	Yes	Yes	No
693	694	KCKKLLLK	Yes	Yes	Yes	Yes	No	No	No	No	Yes	No	No	Yes	No	No	Yes	No	No	Yes	No	No	Yes	Yes	No
694	695	PILKWKRV	Yes	Yes	Yes	Yes	No	No	No	No	Yes	No	No	Yes	No	No	No	No	No	Yes	No	No	No	Yes	No
695	696	VRIFKWAK	Yes	No	No	Yes	No	No	Yes	No	Yes	No	No	No	Yes	No	Yes	No	No	No	No	No	No	Yes	No
696	697	KWILNRLI	Yes	Yes	Yes	Yes	No	No	Yes	No	Yes	No	No	Yes	Yes	Yes	Yes	No	No	Yes	No	No	No	Yes	Yes
697	698	LCWRILKV	Yes	No	No	No	No	Yes	Yes	No	Yes	No	No	Yes	No	No	No	No	No	Yes	No	No	No	No	No
698	699	LRLFARVI	Yes	No	Yes	Yes	No	No	No	No	Yes	Yes	Yes	No	No	No	Yes	No	No	Yes	No	No	Yes	No	Yes
699	700	IRKVKVLK	Yes	Yes	Yes	Yes	No	No	No	No	Yes	No	No	No	No	No	No	No	No	Yes	No	No	No	Yes	No
700	701	ALIIKRKR	Yes	Yes	Yes	Yes	No	No	No	No	Yes	Yes	No	No	No	No	No	No	No	Yes	No	No	No	Yes	Yes
701	702	RKKRPILI	Yes	Yes	Yes	Yes	No	Yes	No	No	No	No	No	No	No	No	No	No	No	Yes	No	No	No	Yes	No
702	703	IKRLKAIR	Yes	Yes	Yes	No	No	No	No	No	Yes	No	Yes	No	No	No	No	No	No	Yes	No	No	No	Yes	No
703	704	YKMLMLKR	Yes	No	No	No	No	No	No	No	No	Yes	No	No	No	No	No	No	No	No	No	Yes	No	Yes	No
704	705	ILRLKNKI	Yes	Yes	Yes	Yes	No	No	Yes	No	Yes	No	Yes	No	Yes	No	Yes	No	No	No	No	No	Yes	Yes	Yes
705	706	VRFCFIKK	Yes	Yes	Yes	Yes	No	No	No	No	Yes	Yes	No	No	No	No	Yes	No	No	Yes	No	No	Yes	Yes	No
706	707	IKQLIRKL	Yes	Yes	Yes	Yes	No	No	Yes	No	Yes	Yes	Yes	Yes	No	Yes	No	No	Yes	Yes	No	No	No	Yes	Yes
707	708	LRIKNFIK	Yes	Yes	Yes	Yes	Yes	No	Yes	No	Yes	Yes	Yes	No	No	No	Yes	No	No	Yes	Yes	No	Yes	Yes	No
708	709	FKSKILRI	Yes	Yes	Yes	No	No	No	Yes	No	Yes	No	Yes	No	No	Yes	No	No	No	Yes	No	No	Yes	No	No
709	710	IGKKRLIL	Yes	No	Yes	Yes	No	No	No	No	Yes	Yes	No	No	No	Yes	No	No	No	Yes	No	No	No	Yes	No
710	711	LSKFKIRI	Yes	Yes	Yes	Yes	No	No	Yes	No	Yes	Yes	Yes	No	No	No	No	No	No	Yes	No	Yes	No	No	No
711	712	NIRKLLIK	Yes	Yes	Yes	Yes	No	No	No	No	Yes	Yes	No	No	No	No	No	No	No	Yes	No	No	No	Yes	No
712	713	LKKFVRCI	Yes	Yes	Yes	Yes	No	No	No	No	Yes	No	No	Yes	No	Yes	No	No	No	Yes	No	No	Yes	Yes	Yes
713	714	IRKSLKLI	Yes	Yes	No	Yes	No	No	Yes	No	Yes	Yes	Yes	No	No	Yes	Yes	No	No	Yes	Yes	No	No	Yes	No
714	715	KRGIIKLL	Yes	No	Yes	Yes	No	No	Yes	No	Yes	No	Yes	Yes	No	No	No	No	No	Yes	No	No	Yes	Yes	No
715	716	IIYYRFIR	Yes	Yes	Yes	No	No	No	No	No	No	No	No	No	No	No	No	No	No	Yes	No	No	No	No	No
716	717	IMLHRKWF	Yes	No	Yes	Yes	No	No	Yes	No	Yes	No	No	Yes	Yes	No	No	No	No	Yes	No	No	No	No	No
717	718	WWWRWMGK	Yes	Yes	Yes	No	No	No	No	No	No	No	No	No	No	No	No	No	No	No	No	No	No	No	No
718	719	RIRARIVI	Yes	Yes	No	No	No	No	No	No	Yes	No	No	No	No	No	No	No	No	Yes	No	No	No	No	No
719	720	KWAWVLKL	Yes	Yes	No	Yes	No	No	No	No	Yes	No	No	No	No	No	No	No	No	Yes	No	No	No	Yes	No
720	721	RLRRVNFL	Yes	No	Yes	No	No	No	No	No	No	Yes	No	No	No	No	No	No	No	Yes	No	No	No	Yes	No
721	722	FVRQRRFL	Yes	No	Yes	No	No	No	Yes	No	Yes	Yes	No	No	No	No	No	No	No	Yes	No	No	No	No	No
722	723	GVRLFRLR	Yes	Yes	Yes	Yes	No	No	Yes	No	Yes	Yes	Yes	No	No	No	Yes	No	No	Yes	No	No	No	No	No
723	724	WGIRLKRR	Yes	No	Yes	Yes	No	No	Yes	No	Yes	No	Yes	No	No	No	Yes	No	No	Yes	No	No	No	No	No
724	725	IRWGRKLR	Yes	Yes	Yes	Yes	No	No	Yes	No	Yes	No	No	No	Yes	No	No	No	No	Yes	No	No	No	No	No
725	726	FVYRVFLR	Yes	Yes	Yes	Yes	No	No	Yes	No	Yes	Yes	No	No	No	No	Yes	No	No	Yes	No	No	No	No	No
726	727	ILRLTKLI	Yes	Yes	Yes	Yes	No	No	Yes	No	Yes	Yes	Yes	No	Yes	No	No	No	No	Yes	No	No	Yes	No	Yes
727	728	FFKTILIR	Yes	Yes	Yes	Yes	No	No	Yes	No	Yes	Yes	Yes	No	No	Yes	No	No	No	Yes	No	No	Yes	No	No
728	729	IRLFILTK	Yes	No	Yes	Yes	No	No	No	No	Yes	Yes	No	No	No	No	Yes	No	No	Yes	No	No	No	Yes	No
729	730	RILKITLF	Yes	No	No	No	No	No	Yes	No	Yes	No	No	No	No	No	No	No	No	Yes	No	No	No	No	Yes
730	731	LLGILKWK	Yes	Yes	Yes	Yes	No	No	Yes	No	Yes	No	Yes	Yes	Yes	No	No	No	No	Yes	No	No	No	Yes	No
731	732	IKGLLKLW	Yes	Yes	Yes	Yes	No	No	Yes	No	Yes	No	Yes	Yes	No	No	Yes	No	No	No	Yes	No	No	Yes	No
732	733	LFVFRFPK	Yes	Yes	Yes	Yes	No	No	No	No	No	No	No	No	No	No	Yes	No	Yes	Yes	No	No	No	Yes	No
733	734	FVFLRKPL	Yes	No	Yes	Yes	No	Yes	Yes	No	No	Yes	No	No	No	Yes	No	No	No	Yes	No	No	No	Yes	Yes
734	735	LLLALKVR	Yes	Yes	Yes	No	No	Yes	No	No	Yes	No	Yes	No	No	No	Yes	No	No	Yes	No	Yes	No	Yes	No
735	736	ILNLWKKL	Yes	Yes	Yes	Yes	No	No	Yes	No	Yes	Yes	Yes	No	No	Yes	No	No	No	Yes	No	No	No	Yes	Yes
736	737	VYLIRRMK	Yes	Yes	No	Yes	No	No	No	No	Yes	No	No	No	No	No	Yes	No	No	No	No	No	No	No	No
737	738	VFMIRKYR	Yes	Yes	Yes	Yes	No	No	Yes	No	Yes	Yes	No	No	No	No	No	No	No	Yes	No	No	No	No	No
738	739	KIHLRLKM	Yes	Yes	No	Yes	No	No	Yes	No	Yes	No	No	No	No	No	Yes	No	No	No	No	No	No	Yes	No
739	740	LIMKALKR	Yes	Yes	No	No	No	No	No	No	Yes	No	No	No	No	No	No	No	No	No	No	No	No	Yes	No
740	741	RWPKYIRL	Yes	Yes	No	No	No	No	Yes	No	Yes	No	Yes	No	No	No	No	No	No	Yes	No	Yes	No	Yes	No
741	742	KMLKHRIF	Yes	Yes	Yes	Yes	No	No	Yes	No	Yes	No	Yes	No	No	No	No	No	No	No	No	No	Yes	No	No
742	743	KKLVVFMK	Yes	No	Yes	No	No	No	No	No	Yes	Yes	No	No	No	No	No	No	No	No	No	No	No	Yes	No
743	744	RKMKLAIL	Yes	No	Yes	No	No	No	No	No	Yes	Yes	No	Yes	No	No	No	No	No	Yes	No	No	No	Yes	No
744	745	MIVLRVIR	Yes	Yes	No	No	No	No	No	No	Yes	No	No	No	No	No	Yes	No	No	No	No	No	No	No	No
745	746	VPIIRRWL	Yes	Yes	Yes	Yes	No	No	Yes	No	Yes	Yes	Yes	Yes	No	No	No	No	No	Yes	No	No	No	Yes	No
746	747	LLFKLLLI	Yes	No	Yes	No	No	No	No	No	Yes	No	No	Yes	No	No	Yes	No	No	Yes	No	No	Yes	Yes	Yes
747	748	IRMMRFYL	Yes	Yes	No	No	No	No	No	No	No	No	No	No	No	No	No	No	No	No	No	No	No	No	No
748	749	IRRLISIF	Yes	Yes	No	No	No	No	Yes	No	Yes	Yes	Yes	No	No	No	No	No	No	Yes	No	No	Yes	No	Yes
749	750	RKYLRFCI	Yes	No	No	No	No	No	Yes	No	No	No	No	No	Yes	Yes	No	No	No	Yes	No	No	No	No	No
750	751	MKLMVLKF	Yes	No	No	No	No	Yes	No	No	Yes	No	No	No	No	No	No	No	No	No	No	No	No	Yes	Yes
751	752	KFVYFRWM	Yes	No	Yes	No	No	No	No	No	No	No	No	No	No	No	No	No	No	Yes	No	No	No	No	No
752	753	MKLVMFKF	Yes	No	No	No	No	No	No	No	Yes	No	No	No	No	No	No	No	No	No	No	No	No	No	Yes
753	754	KKNKLILL	Yes	No	No	No	No	Yes	Yes	No	Yes	No	No	No	No	Yes	No	No	No	No	No	No	No	Yes	No
754	755	KFFNLIKK	Yes	Yes	Yes	Yes	Yes	No	Yes	No	Yes	Yes	No	Yes	Yes	No	Yes	No	Yes	Yes	Yes	No	Yes	Yes	Yes
755	756	GKLKKLIL	Yes	Yes	Yes	Yes	No	No	No	No	Yes	Yes	Yes	Yes	No	Yes	No	No	No	Yes	No	No	Yes	Yes	No
756	757	KKLSILKL	Yes	Yes	Yes	Yes	No	No	Yes	No	Yes	Yes	Yes	No	No	No	No	No	No	Yes	Yes	No	No	Yes	No
757	758	FKKQLKLI	Yes	No	No	No	No	No	Yes	No	Yes	No	No	Yes	No	No	Yes	No	No	Yes	Yes	No	No	Yes	No
758	759	KKLKILLG	Yes	Yes	Yes	No	No	No	No	No	Yes	No	No	Yes	No	No	Yes	No	No	Yes	No	No	No	Yes	No
759	760	IFKKGFFK	Yes	Yes	Yes	Yes	No	No	Yes	No	Yes	Yes	Yes	Yes	No	No	No	No	Yes	Yes	Yes	No	Yes	Yes	No
760	761	LIKNKKLF	Yes	Yes	Yes	Yes	No	No	Yes	No	Yes	Yes	No	No	No	Yes	No	No	No	Yes	No	No	Yes	No	Yes
761	762	LKCVKLKL	Yes	Yes	Yes	Yes	No	No	Yes	No	Yes	No	No	No	No	Yes	No	No	Yes	Yes	No	Yes	Yes	Yes	No
762	763	IKKLGLKF	Yes	Yes	Yes	Yes	No	No	Yes	No	Yes	No	Yes	No	No	No	No	No	No	Yes	No	No	Yes	Yes	Yes
763	764	ILKKLKLG	Yes	Yes	Yes	Yes	No	No	Yes	No	Yes	No	No	Yes	No	No	No	No	No	Yes	No	No	No	Yes	Yes
764	765	KLINKLLK	Yes	Yes	Yes	Yes	No	No	Yes	No	Yes	Yes	No	Yes	Yes	No	No	No	Yes	Yes	No	No	Yes	Yes	Yes
765	766	KYRLVRKI	Yes	Yes	Yes	Yes	No	No	No	No	Yes	No	Yes	No	Yes	No	Yes	No	No	Yes	No	No	No	Yes	Yes
766	767	VKRIKYRF	Yes	Yes	Yes	Yes	No	No	Yes	No	Yes	No	No	No	No	No	Yes	No	No	Yes	No	No	No	No	Yes
767	768	KVLKRRIY	Yes	Yes	Yes	Yes	No	No	Yes	No	Yes	No	No	No	No	No	No	No	No	Yes	No	No	No	Yes	No
768	769	RLAKILKK	Yes	Yes	Yes	Yes	No	No	Yes	No	No	Yes	No	No	No	No	No	No	Yes	Yes	No	No	No	Yes	No
769	770	IKRLLKKH	Yes	Yes	Yes	Yes	No	No	Yes	No	Yes	No	No	Yes	No	Yes	No	No	Yes	Yes	No	No	No	Yes	Yes
770	771	FLKLKTLI	Yes	Yes	Yes	Yes	No	No	Yes	No	Yes	Yes	Yes	No	No	Yes	Yes	No	No	No	Yes	No	No	Yes	Yes
771	772	KLILLFTK	Yes	No	Yes	No	No	No	No	No	Yes	Yes	No	No	No	No	Yes	No	No	No	No	No	No	Yes	No
772	773	HLLYRLRL	Yes	Yes	Yes	No	No	No	No	No	Yes	No	No	No	No	No	Yes	No	No	Yes	No	No	No	Yes	No
773	774	LRFHYLRL	Yes	No	No	No	No	No	No	No	No	Yes	No	No	No	No	No	No	No	No	No	No	No	No	Yes
774	775	PIRILVKR	Yes	Yes	Yes	No	No	No	No	No	Yes	No	No	No	No	No	Yes	No	No	Yes	No	No	No	No	No
775	776	AIRLRIKV	Yes	Yes	No	No	No	No	Yes	No	Yes	No	Yes	No	No	No	Yes	No	No	Yes	No	No	No	Yes	No
776	777	WIVPLKLR	Yes	Yes	Yes	Yes	No	No	Yes	No	Yes	No	No	No	Yes	No	No	No	No	Yes	No	Yes	Yes	Yes	No
777	778	WILLRAVK	Yes	No	No	No	No	No	No	No	Yes	No	No	No	No	No	Yes	No	No	Yes	No	No	No	Yes	No
778	779	RIVPLKWF	Yes	Yes	Yes	Yes	No	No	Yes	No	Yes	No	No	No	No	No	No	No	No	Yes	No	No	No	Yes	No
779	780	RRTKIRLL	Yes	Yes	Yes	Yes	No	Yes	Yes	No	Yes	No	No	No	No	No	No	No	No	Yes	No	No	No	No	No
780	781	LKKWGFRR	Yes	Yes	No	Yes	No	No	Yes	No	Yes	No	Yes	No	Yes	No	Yes	No	No	Yes	No	No	No	Yes	No
781	782	KRLKVLYM	Yes	No	No	No	No	Yes	No	No	Yes	Yes	No	No	No	Yes	No	No	No	No	No	No	No	Yes	No
782	783	RVFYLKMK	Yes	Yes	Yes	No	No	No	No	No	Yes	Yes	No	No	No	No	Yes	No	No	Yes	No	No	Yes	No	No
783	784	LLKMKHFK	Yes	Yes	No	Yes	No	No	No	No	Yes	Yes	No	No	No	No	Yes	No	No	No	No	No	Yes	Yes	No
784	785	YRKLALKW	Yes	Yes	Yes	Yes	No	No	No	No	Yes	Yes	No	Yes	No	No	Yes	No	No	Yes	No	No	No	Yes	No
785	786	HMKLLKKL	Yes	Yes	Yes	Yes	No	No	Yes	No	Yes	Yes	No	No	No	Yes	No	No	No	No	No	Yes	No	Yes	Yes
786	787	RGLIFKFI	Yes	Yes	Yes	Yes	No	No	Yes	No	Yes	No	Yes	No	Yes	No	No	No	Yes	Yes	No	No	Yes	Yes	Yes
787	788	QKRLFLII	Yes	No	No	No	No	No	No	No	Yes	No	No	No	No	No	Yes	No	No	Yes	No	No	No	Yes	No
788	789	LGIILKRL	Yes	No	Yes	Yes	No	No	Yes	No	Yes	Yes	Yes	Yes	No	No	No	No	No	Yes	No	No	Yes	Yes	Yes
789	790	IRSLKFLI	Yes	No	Yes	No	No	No	Yes	No	Yes	No	Yes	No	Yes	No	Yes	No	No	Yes	No	No	Yes	Yes	No
790	791	LRILLNKI	Yes	No	Yes	No	No	No	Yes	No	Yes	No	No	No	No	Yes	No	No	Yes	Yes	No	No	Yes	Yes	Yes
791	792	KRQFLIIF	Yes	No	No	No	No	Yes	No	No	Yes	No	No	No	No	No	No	No	No	Yes	No	No	No	Yes	No
792	793	VVVIRILR	Yes	Yes	No	No	No	No	No	No	Yes	No	No	No	No	No	No	No	No	Yes	No	No	No	No	No
793	794	RRPRLIIY	Yes	Yes	Yes	Yes	No	Yes	No	No	No	No	No	No	No	No	No	No	No	Yes	No	No	No	Yes	No
794	795	ILTLIWKK	Yes	Yes	Yes	Yes	No	No	No	No	Yes	No	No	No	No	No	No	No	No	Yes	No	No	No	Yes	No
795	796	ILALKRML	Yes	Yes	Yes	Yes	No	No	No	No	Yes	Yes	Yes	No	No	No	No	No	No	Yes	No	No	Yes	Yes	No
796	797	FFHRFKMI	Yes	Yes	Yes	No	No	No	No	No	No	No	No	No	No	No	No	No	No	Yes	No	No	Yes	No	Yes
797	798	KKRFLVPI	Yes	No	No	No	No	Yes	Yes	No	No	No	No	No	No	No	No	No	No	Yes	No	No	No	Yes	No
798	799	IHFKLVRK	Yes	Yes	Yes	No	Yes	No	Yes	No	Yes	Yes	No	No	No	No	Yes	No	No	Yes	No	No	No	Yes	Yes
799	800	ILKRALKV	Yes	Yes	No	No	No	No	Yes	No	Yes	No	No	Yes	No	No	No	No	No	Yes	No	No	No	Yes	No
800	801	LVKKRALI	Yes	No	No	Yes	No	No	No	No	Yes	No	No	No	No	No	No	No	No	Yes	No	No	Yes	Yes	Yes
801	802	RVKLLIPK	Yes	No	Yes	Yes	No	No	No	No	Yes	No	No	Yes	No	No	No	No	Yes	Yes	No	No	No	Yes	Yes
802	803	LLKKARVI	Yes	No	Yes	No	No	No	No	No	Yes	No	No	No	No	Yes	No	No	No	Yes	No	No	No	Yes	Yes
803	804	LLKKVIPR	Yes	Yes	Yes	Yes	No	No	No	No	Yes	No	Yes	Yes	No	Yes	No	No	Yes	Yes	No	No	Yes	Yes	Yes
804	805	KLLKARVI	Yes	Yes	No	Yes	No	No	No	No	Yes	No	No	No	No	No	No	No	No	Yes	No	No	No	Yes	No
805	806	PLLRKVKI	Yes	Yes	Yes	Yes	No	No	Yes	No	Yes	No	Yes	No	No	No	No	No	No	Yes	No	Yes	No	Yes	Yes
806	807	IKPRKVFF	Yes	No	No	Yes	No	No	Yes	No	No	Yes	No	No	No	Yes	No	No	No	Yes	No	No	Yes	Yes	No
807	808	LLAIRVKK	Yes	Yes	No	Yes	No	No	No	No	Yes	No	Yes	No	No	No	Yes	No	No	Yes	No	No	No	Yes	No
808	809	KKLKLVVV	Yes	No	No	No	No	No	No	No	Yes	No	No	No	No	Yes	No	No	No	Yes	No	No	No	Yes	No
809	810	IFKFRAKV	Yes	No	Yes	Yes	No	No	Yes	No	Yes	Yes	Yes	No	No	No	Yes	No	No	Yes	Yes	No	No	Yes	Yes
810	811	KKLPVRIL	Yes	Yes	Yes	No	No	Yes	Yes	No	Yes	No	Yes	No	No	No	No	No	No	Yes	No	No	No	Yes	No
811	812	KLLIKRVP	Yes	Yes	Yes	Yes	No	No	No	No	Yes	Yes	No	Yes	No	Yes	No	No	No	Yes	No	No	No	Yes	Yes
812	813	VHKKFRLI	Yes	Yes	Yes	Yes	No	No	Yes	No	Yes	No	No	No	No	No	No	No	No	Yes	No	No	No	Yes	No
813	814	LRKVLKKY	Yes	Yes	Yes	Yes	No	No	Yes	No	Yes	Yes	No	No	No	No	No	No	No	Yes	No	No	No	Yes	Yes
814	815	KKLKRYVF	Yes	Yes	Yes	Yes	No	No	No	No	Yes	No	Yes	No	No	No	Yes	No	No	Yes	No	No	No	Yes	No
815	816	KLPKLKKL	Yes	Yes	Yes	Yes	No	No	Yes	No	No	No	No	No	No	Yes	No	No	Yes	No	No	Yes	No	Yes	No
816	817	KLLALKKK	Yes	Yes	Yes	Yes	No	No	Yes	No	Yes	Yes	No	Yes	No	No	Yes	No	No	No	No	No	No	Yes	No
817	818	LKLAKKLK	Yes	Yes	Yes	Yes	No	No	Yes	No	No	Yes	No	No	No	No	No	No	No	Yes	Yes	No	No	Yes	No
818	819	RFILCYRL	Yes	Yes	Yes	Yes	No	No	Yes	No	No	Yes	No	No	No	No	No	No	No	Yes	No	No	No	Yes	No
819	820	LFWRLQRM	Yes	No	Yes	No	No	No	No	No	Yes	Yes	No	No	No	No	Yes	No	No	Yes	No	No	No	No	Yes
820	821	FFWNFRRM	Yes	No	Yes	Yes	No	No	No	No	No	No	No	No	No	No	Yes	No	No	Yes	No	No	No	No	No
821	822	RRLMLQRI	Yes	No	No	No	No	No	No	No	Yes	Yes	Yes	No	No	No	No	No	No	No	No	No	No	Yes	No
822	823	ILRFVRRT	Yes	Yes	Yes	Yes	No	No	Yes	No	No	No	No	No	No	No	Yes	No	No	Yes	No	No	No	Yes	Yes
823	824	IKKLLQFF	Yes	No	No	Yes	No	No	No	No	Yes	No	Yes	No	No	No	No	No	No	Yes	No	No	No	No	Yes
824	825	ILKLLKQL	Yes	No	Yes	Yes	No	No	Yes	No	Yes	Yes	Yes	Yes	Yes	Yes	No	No	No	No	No	No	No	Yes	Yes
825	826	LVCLLLKK	Yes	Yes	Yes	Yes	No	Yes	No	No	Yes	No	No	Yes	No	Yes	No	No	Yes	No	No	Yes	No	Yes	Yes
826	827	KVFLCKLL	Yes	Yes	Yes	Yes	No	No	Yes	Yes	Yes	Yes	Yes	No	Yes	No	Yes	Yes	Yes	No	No	Yes	Yes	No	Yes
827	828	IFLFKLSK	Yes	Yes	Yes	Yes	No	No	No	No	Yes	No	No	No	No	No	Yes	No	Yes	Yes	Yes	Yes	Yes	Yes	Yes
828	829	LIKLLQKL	Yes	Yes	No	Yes	No	No	Yes	No	Yes	Yes	Yes	No	No	Yes	No	No	No	No	No	Yes	No	Yes	Yes
829	830	LLIKLLKS	Yes	Yes	Yes	Yes	No	No	Yes	No	Yes	No	Yes	Yes	No	Yes	No	No	Yes	No	No	Yes	No	Yes	Yes
830	831	KLKLILGL	Yes	Yes	Yes	Yes	No	No	Yes	No	Yes	Yes	Yes	Yes	No	Yes	Yes	No	No	No	No	No	Yes	Yes	No
831	832	KLLIKLLG	Yes	Yes	Yes	Yes	No	No	Yes	No	Yes	Yes	No	Yes	No	No	Yes	No	Yes	No	No	Yes	No	Yes	Yes
832	833	LIFLLNKK	Yes	Yes	Yes	Yes	No	No	No	No	Yes	Yes	No	No	Yes	No	Yes	No	No	No	No	No	No	Yes	Yes
833	834	ILSFKLKL	Yes	Yes	Yes	Yes	Yes	No	Yes	No	Yes	Yes	Yes	No	Yes	No	Yes	No	No	Yes	Yes	Yes	No	Yes	No
834	835	RGRKVLLW	Yes	No	No	No	No	Yes	Yes	No	Yes	No	Yes	No	No	No	No	No	No	Yes	No	No	No	Yes	No
835	836	FRSWKRLV	Yes	Yes	Yes	Yes	No	No	Yes	No	No	No	Yes	No	No	No	No	No	No	Yes	No	No	No	Yes	No
836	837	YYFRRFKM	Yes	Yes	Yes	No	No	No	No	No	No	No	No	No	No	No	Yes	No	No	Yes	No	No	No	No	No
837	838	LVNRLWKR	Yes	Yes	Yes	Yes	No	No	Yes	No	Yes	No	No	No	Yes	No	Yes	No	No	Yes	No	No	No	Yes	No
838	839	RRVLIAIL	Yes	No	No	No	No	No	No	No	Yes	No	Yes	No	No	No	No	No	No	No	No	No	No	Yes	No
839	840	LARFIRIV	Yes	Yes	No	No	No	No	No	No	Yes	Yes	Yes	No	No	No	No	No	No	Yes	No	No	Yes	No	Yes
840	841	RIVRAFLI	Yes	No	No	No	No	No	Yes	No	Yes	No	No	No	No	No	No	No	No	Yes	No	No	Yes	Yes	Yes
841	842	RLISIKWI	Yes	Yes	Yes	Yes	No	No	Yes	No	Yes	Yes	No	No	No	No	Yes	No	No	Yes	No	No	No	Yes	No
842	843	LIVLRAIR	Yes	Yes	No	No	No	No	No	No	Yes	No	Yes	No	No	No	Yes	No	No	Yes	No	No	No	Yes	No
843	844	VVRIVLKL	Yes	Yes	No	No	No	No	No	No	Yes	No	No	No	No	No	No	No	No	No	No	No	No	Yes	Yes
844	845	RFIRIVPL	Yes	No	No	No	No	No	Yes	No	Yes	Yes	No	No	No	No	No	No	No	Yes	No	No	No	No	Yes
845	846	IIFRRVLA	Yes	Yes	No	No	No	No	No	No	Yes	Yes	No	No	No	No	Yes	No	No	Yes	No	No	Yes	Yes	Yes
846	847	IKRKKRML	Yes	Yes	Yes	Yes	No	No	Yes	No	Yes	No	No	No	No	Yes	No	No	No	Yes	No	No	No	No	No
847	848	YIRVWKMK	Yes	Yes	Yes	Yes	No	No	No	No	Yes	No	No	No	No	No	Yes	No	No	Yes	No	No	No	No	No
848	849	RYVMIWKK	Yes	Yes	Yes	No	No	No	No	No	No	No	No	No	No	No	No	No	No	No	No	No	No	Yes	No
849	850	ILKLILFF	Yes	No	Yes	No	No	No	No	No	Yes	No	Yes	Yes	No	No	No	No	No	Yes	Yes	No	Yes	Yes	No
850	851	KRTMIRLW	Yes	No	No	Yes	No	No	Yes	No	No	Yes	Yes	No	No	No	No	No	No	No	No	No	No	Yes	No
851	852	RKWLTMRI	Yes	Yes	Yes	Yes	No	No	No	No	No	No	No	No	No	Yes	No	No	No	Yes	No	Yes	No	Yes	No
852	853	FKVRYLKV	Yes	No	Yes	No	No	No	Yes	No	Yes	No	No	No	No	No	No	No	No	Yes	No	No	No	No	No
853	854	KIMLKCFK	Yes	No	No	Yes	No	No	No	No	Yes	Yes	No	No	No	Yes	No	No	No	No	No	Yes	Yes	Yes	No
854	855	RRILYKLP	Yes	No	Yes	Yes	No	No	Yes	No	No	No	No	No	No	No	No	No	No	Yes	No	No	No	Yes	Yes
855	856	IWYLKCKR	Yes	Yes	Yes	Yes	No	No	No	No	Yes	No	No	No	No	No	Yes	No	No	Yes	Yes	No	No	Yes	No
856	857	IKPYLLRR	Yes	Yes	Yes	Yes	No	No	Yes	No	No	Yes	No	No	No	No	Yes	No	No	Yes	No	No	No	Yes	No
857	858	IRRALYKF	Yes	No	No	No	No	No	No	No	No	No	No	No	No	No	No	No	No	Yes	No	No	No	Yes	Yes
858	859	KFLRRYAI	Yes	No	No	Yes	No	No	Yes	No	No	Yes	No	Yes	No	No	Yes	No	No	Yes	No	No	No	Yes	Yes
859	860	RRLLLTML	Yes	No	No	No	No	Yes	No	No	No	No	No	No	Yes	No	No	No	No	No	No	No	No	Yes	No
860	861	KLVFKKPL	Yes	Yes	Yes	Yes	No	No	No	No	Yes	Yes	No	No	No	Yes	No	No	No	Yes	No	No	No	Yes	No
861	862	KVLLPKLK	Yes	Yes	Yes	Yes	Yes	No	Yes	No	Yes	No	No	Yes	No	No	No	No	Yes	Yes	No	No	Yes	Yes	No
862	863	KVFLKKAL	Yes	No	Yes	Yes	No	No	No	No	Yes	Yes	No	No	No	Yes	Yes	No	No	Yes	No	No	Yes	Yes	Yes
863	864	VLALLKKK	Yes	Yes	Yes	Yes	No	No	No	No	Yes	No	No	Yes	No	No	Yes	No	No	No	No	No	No	Yes	Yes
864	865	FKKHVLKL	Yes	Yes	No	Yes	No	No	No	No	Yes	No	No	Yes	Yes	No	No	No	No	Yes	No	No	No	Yes	No
865	866	VKAKLKLL	Yes	Yes	Yes	Yes	No	No	Yes	No	Yes	Yes	Yes	Yes	No	No	No	No	No	Yes	No	No	No	Yes	No
866	867	RLLSRIKR	Yes	Yes	Yes	Yes	No	No	Yes	No	Yes	No	No	No	No	No	Yes	No	No	Yes	No	No	No	Yes	No
867	868	KFRRIRLS	Yes	Yes	No	No	No	No	Yes	No	Yes	No	No	No	No	No	Yes	No	No	Yes	No	No	No	Yes	No
868	869	KRLIGRRF	Yes	Yes	Yes	Yes	No	No	Yes	No	Yes	Yes	Yes	No	No	Yes	Yes	No	No	Yes	No	No	Yes	No	Yes
869	870	RILRKRLS	Yes	Yes	Yes	Yes	No	No	Yes	No	Yes	No	No	No	No	No	Yes	No	No	Yes	No	No	No	Yes	Yes
870	871	FLVVRIYR	Yes	Yes	No	No	No	No	No	No	Yes	No	No	No	No	No	Yes	No	No	Yes	No	No	No	No	No
871	872	LYKRLKRY	Yes	Yes	Yes	Yes	No	No	Yes	No	Yes	No	No	No	No	No	Yes	No	No	Yes	No	No	No	Yes	No
872	873	VKVLLVLK	Yes	Yes	Yes	No	No	No	No	No	Yes	No	No	No	No	Yes	Yes	No	No	No	No	No	No	Yes	No
873	874	LRAKIVLL	Yes	No	No	No	No	Yes	No	No	Yes	Yes	Yes	No	No	Yes	No	No	No	Yes	No	No	No	Yes	No
874	875	VPKRILFL	Yes	No	Yes	No	No	Yes	Yes	No	Yes	Yes	Yes	No	No	No	Yes	No	No	Yes	No	No	Yes	Yes	No
875	876	ISLIKWFK	Yes	Yes	Yes	Yes	No	No	Yes	No	Yes	Yes	No	No	No	No	Yes	No	No	Yes	No	No	No	Yes	No
876	877	LVRPFILK	Yes	Yes	Yes	Yes	No	No	Yes	No	Yes	No	Yes	No	No	No	No	No	No	Yes	No	No	Yes	Yes	No
877	878	PVLLRKIL	Yes	Yes	Yes	Yes	No	No	Yes	No	Yes	Yes	Yes	No	No	Yes	No	No	No	Yes	No	No	Yes	Yes	Yes
878	879	FFIKVFPR	Yes	Yes	Yes	Yes	No	No	No	No	Yes	No	No	No	No	No	No	No	No	Yes	No	No	Yes	No	No
879	880	VKLLRHIL	Yes	Yes	Yes	Yes	No	No	No	No	Yes	No	Yes	Yes	Yes	No	No	No	No	Yes	No	No	Yes	No	Yes
880	881	LIVHLKRF	Yes	Yes	Yes	Yes	No	No	No	No	Yes	Yes	No	Yes	No	No	No	No	No	Yes	No	No	No	Yes	Yes
881	882	LWIGIKKL	Yes	No	No	Yes	No	No	Yes	No	Yes	No	Yes	Yes	No	Yes	Yes	Yes	No	Yes	Yes	No	Yes	Yes	Yes
882	883	VKHILLFR	Yes	Yes	Yes	No	No	No	No	No	Yes	No	Yes	No	No	No	Yes	No	No	Yes	No	No	No	No	No
883	884	AKFIVRLF	Yes	Yes	Yes	Yes	No	No	Yes	No	Yes	Yes	Yes	No	No	No	No	No	Yes	Yes	No	No	Yes	No	Yes
884	885	LPLKVLRI	Yes	Yes	No	No	No	No	Yes	No	Yes	No	Yes	No	No	No	No	No	No	Yes	No	No	Yes	Yes	No
885	886	AKLIVRFL	Yes	Yes	Yes	No	No	No	No	No	Yes	Yes	Yes	No	No	No	No	No	No	Yes	No	No	No	No	Yes
886	887	FRFVKIPF	Yes	Yes	Yes	Yes	No	No	Yes	No	Yes	Yes	No	No	No	No	No	No	No	Yes	No	Yes	No	Yes	No
887	888	KLIKLQIW	Yes	No	Yes	Yes	No	No	No	No	Yes	No	No	No	No	No	Yes	No	No	Yes	Yes	No	No	Yes	No
888	889	RVLFLIPK	Yes	No	Yes	No	No	No	No	No	Yes	Yes	No	Yes	No	No	Yes	No	Yes	Yes	No	No	Yes	Yes	Yes
889	890	MFKRLLNR	Yes	Yes	Yes	No	No	No	Yes	No	No	No	No	Yes	No	No	No	No	No	Yes	No	No	No	No	Yes
890	891	RMSLFRKL	Yes	No	Yes	Yes	Yes	No	Yes	No	Yes	Yes	Yes	No	No	No	Yes	No	No	Yes	No	No	Yes	Yes	Yes
891	892	RKMRFLSF	Yes	Yes	No	No	No	Yes	No	No	No	Yes	No	No	No	No	No	No	No	Yes	No	No	No	No	No
892	893	KTRRLLVL	Yes	No	No	No	No	Yes	No	No	Yes	No	No	No	No	No	No	No	No	Yes	No	No	No	Yes	No
893	894	RRKFLMLG	Yes	No	No	No	No	Yes	No	No	No	No	No	No	No	No	No	No	No	Yes	No	No	No	Yes	Yes
894	895	KLVRTFRL	Yes	Yes	Yes	Yes	No	No	Yes	No	Yes	Yes	No	No	No	No	No	No	No	Yes	Yes	No	No	No	No
895	896	LLMKRGLR	Yes	Yes	Yes	Yes	No	No	No	No	Yes	Yes	Yes	No	No	No	No	No	No	Yes	No	No	Yes	Yes	No
896	897	LQYRWRFR	Yes	Yes	Yes	No	No	No	Yes	No	Yes	Yes	No	No	No	No	Yes	No	No	No	No	No	No	No	No
897	898	KLRLRLM	Yes	Yes	Yes	Yes	No	No	Yes	No	Yes	Yes	No	No	No	No	Yes	No	No	Yes	No	No	No	Yes	No
898	899	FRRFKMSL	Yes	Yes	Yes	No	No	No	Yes	No	No	Yes	No	No	Yes	No	No	No	No	Yes	No	No	No	No	No
899	900	LRWLGFRV	Yes	Yes	Yes	Yes	No	No	Yes	No	Yes	No	Yes	No	Yes	No	Yes	No	No	Yes	No	No	No	Yes	No
900	901	FIKISKIR	Yes	No	Yes	Yes	No	No	Yes	No	Yes	No	Yes	No	No	No	No	No	No	Yes	No	No	Yes	No	No
901	902	IVKLKRCI	Yes	Yes	Yes	Yes	No	No	Yes	No	Yes	No	No	Yes	No	Yes	No	No	No	Yes	No	No	Yes	Yes	No
902	903	IKLWAKKK	Yes	Yes	Yes	Yes	No	No	Yes	No	Yes	Yes	No	No	No	No	Yes	No	No	Yes	Yes	No	No	Yes	No
903	904	LIIRRIQI	Yes	Yes	No	No	No	No	No	No	Yes	No	Yes	No	No	No	No	No	No	Yes	No	No	No	Yes	No
904	905	IFFRRGVR	Yes	Yes	Yes	Yes	No	No	Yes	No	Yes	Yes	No	Yes	No	No	Yes	No	No	Yes	No	No	Yes	Yes	No
905	906	LRRLVRIG	Yes	Yes	Yes	No	No	No	Yes	No	Yes	No	Yes	No	No	No	Yes	No	No	Yes	No	No	No	Yes	Yes
906	907	RLRLSRIV	Yes	Yes	Yes	No	No	No	No	No	Yes	No	Yes	No	No	No	Yes	No	No	Yes	No	No	Yes	No	Yes
907	908	RHFKRMRF	Yes	Yes	No	No	No	No	Yes	No	No	No	No	No	No	No	No	No	No	No	No	No	No	No	No
908	909	LYPLKKRF	Yes	Yes	Yes	Yes	No	No	Yes	No	No	Yes	No	No	Yes	No	No	No	No	Yes	No	No	No	Yes	No
909	910	ALKLKLYR	Yes	Yes	Yes	Yes	No	No	Yes	No	Yes	No	No	No	No	No	Yes	No	No	Yes	No	No	No	Yes	No
910	911	LRRMWTIF	Yes	No	Yes	No	No	No	No	No	No	No	No	No	No	No	No	No	No	Yes	No	No	No	No	No
911	912	LITILKKF	Yes	No	Yes	Yes	No	No	Yes	No	Yes	Yes	Yes	Yes	Yes	Yes	No	No	Yes	No	No	No	No	Yes	Yes
912	913	LRFYARFI	Yes	Yes	Yes	No	No	No	No	No	No	No	No	No	No	No	No	No	No	Yes	No	No	No	No	Yes
913	914	WWRLFTKV	Yes	No	Yes	Yes	No	No	No	No	Yes	No	No	No	No	No	No	No	No	Yes	No	No	No	No	No
914	915	RYLLRAIL	Yes	No	Yes	Yes	No	No	No	No	Yes	No	Yes	No	Yes	No	Yes	No	No	Yes	No	No	No	Yes	Yes
915	916	KWLMLRNW	Yes	No	No	No	No	No	No	No	No	Yes	No	No	No	No	No	No	No	No	No	No	No	Yes	No
916	917	KLCIKFKK	Yes	Yes	Yes	Yes	No	No	No	No	Yes	Yes	Yes	Yes	No	Yes	Yes	No	Yes	No	No	Yes	No	Yes	No
917	918	KLLHFKVF	Yes	Yes	No	No	No	Yes	No	No	Yes	No	No	Yes	No	No	Yes	No	No	Yes	No	No	Yes	No	No
918	919	KFLPFVLK	Yes	Yes	Yes	Yes	No	No	Yes	No	Yes	No	No	No	Yes	No	No	No	No	Yes	No	No	Yes	Yes	No
919	920	LVKLFKFP	Yes	Yes	Yes	Yes	No	No	Yes	No	No	No	No	No	No	No	No	No	No	Yes	No	No	No	Yes	Yes
920	921	KHLKLLFV	Yes	No	No	No	No	Yes	No	No	Yes	No	No	No	No	No	Yes	No	No	No	No	No	No	Yes	No
921	922	KLLVLKFA	Yes	Yes	No	No	No	No	No	No	Yes	No	Yes	No	No	No	No	No	No	No	No	No	No	Yes	Yes
922	923	LLKPVKFL	Yes	Yes	Yes	Yes	No	No	Yes	No	No	No	Yes	Yes	No	Yes	No	No	No	Yes	No	No	Yes	Yes	No
923	924	KLFLVKHL	Yes	Yes	Yes	Yes	No	No	No	No	Yes	Yes	Yes	Yes	No	No	Yes	No	No	Yes	No	No	Yes	Yes	Yes
924	925	KVMRVIIF	Yes	No	No	No	No	No	No	No	Yes	No	No	No	No	No	No	No	No	No	No	No	No	No	No
925	926	LARIKKIM	Yes	Yes	Yes	Yes	No	No	Yes	No	Yes	Yes	Yes	No	No	Yes	Yes	No	No	Yes	No	No	Yes	No	Yes
926	927	AMIKKIRF	Yes	Yes	No	Yes	No	No	Yes	No	Yes	Yes	No	No	No	No	No	No	No	Yes	No	No	Yes	No	No
927	928	RWRIAIYK	Yes	Yes	No	No	No	No	No	No	Yes	No	No	No	No	No	No	No	No	Yes	No	No	No	Yes	No
928	929	LRTVLLRL	Yes	No	No	No	No	Yes	Yes	No	Yes	Yes	No	No	No	No	Yes	No	No	Yes	No	No	No	Yes	Yes
929	930	KRIPKIRI	Yes	Yes	No	Yes	No	No	Yes	No	Yes	No	Yes	No	No	No	No	No	No	Yes	No	No	No	Yes	No
930	931	LRRFKNLK	Yes	Yes	Yes	No	No	No	No	No	No	Yes	No	No	No	No	Yes	No	No	Yes	No	No	No	Yes	No
931	932	RKLQLRKF	Yes	Yes	No	Yes	No	No	No	No	Yes	Yes	No	No	No	No	Yes	No	No	Yes	No	No	No	Yes	No
932	933	KRQKFRLL	Yes	No	Yes	Yes	No	No	Yes	No	Yes	No	No	Yes	No	No	No	No	No	Yes	No	No	No	No	No
933	934	KRLKLRSL	Yes	Yes	Yes	No	No	No	No	No	Yes	No	No	No	No	No	Yes	No	No	Yes	No	No	No	Yes	No
934	935	FMRFMMMR	Yes	No	No	No	No	No	No	No	No	No	No	No	No	No	No	No	No	No	No	No	No	No	No
935	936	IKRIFILG	Yes	Yes	Yes	No	No	No	No	No	Yes	Yes	No	No	No	No	No	No	No	Yes	No	No	Yes	Yes	No
936	937	IIRKIQLL	Yes	Yes	No	Yes	No	No	Yes	No	Yes	Yes	Yes	Yes	No	Yes	No	No	No	Yes	No	No	Yes	Yes	No
937	938	KILNIILR	Yes	Yes	No	No	No	No	No	No	Yes	Yes	No	No	Yes	No	No	No	No	Yes	No	No	Yes	Yes	No
938	939	RICVKLFI	Yes	No	Yes	No	No	No	Yes	No	Yes	Yes	No	No	No	Yes	Yes	No	No	Yes	No	Yes	Yes	Yes	Yes
939	940	NRLKRWIM	Yes	No	Yes	No	No	No	Yes	No	Yes	No	No	No	Yes	No	Yes	No	No	Yes	No	No	No	Yes	No
940	941	MLRRLVRA	Yes	Yes	No	No	No	No	Yes	No	No	No	No	No	Yes	No	Yes	No	No	Yes	No	No	No	Yes	No
941	942	WRKTRVFI	Yes	No	Yes	Yes	No	Yes	No	No	Yes	No	No	No	No	No	No	No	No	Yes	No	No	No	No	No
942	943	RQIRMLWK	Yes	No	No	No	No	No	No	No	Yes	No	No	No	No	No	No	No	No	Yes	No	Yes	No	Yes	No
943	944	LKGKILIK	Yes	Yes	Yes	Yes	No	No	No	No	Yes	Yes	Yes	Yes	No	No	No	No	No	Yes	No	Yes	Yes	Yes	No
944	945	LLIISKKK	Yes	Yes	Yes	Yes	No	No	No	No	Yes	Yes	No	No	No	Yes	Yes	No	No	Yes	Yes	No	No	Yes	Yes
945	946	ILKGLIKK	Yes	Yes	Yes	Yes	No	No	Yes	No	Yes	Yes	Yes	Yes	Yes	No	No	No	Yes	Yes	Yes	Yes	Yes	Yes	No
946	947	ISLKKIKL	Yes	Yes	Yes	Yes	No	No	Yes	No	Yes	Yes	No	No	Yes	Yes	No	No	No	Yes	No	Yes	No	Yes	Yes
947	948	RFPRPFWR	Yes	Yes	Yes	Yes	No	No	Yes	No	No	Yes	No	No	No	No	No	No	No	Yes	No	No	Yes	No	No
948	949	IKSKIFFK	Yes	Yes	Yes	Yes	No	No	No	No	Yes	Yes	Yes	No	No	No	No	No	Yes	Yes	Yes	No	Yes	No	No
949	950	IKIFKSKL	Yes	Yes	Yes	Yes	No	No	Yes	No	Yes	Yes	Yes	No	No	Yes	Yes	No	No	Yes	Yes	No	No	No	Yes
950	951	KIINFFKK	Yes	Yes	Yes	Yes	No	No	Yes	No	Yes	Yes	No	No	No	No	Yes	No	Yes	Yes	No	No	Yes	Yes	No
951	952	KKFKIIFN	Yes	No	Yes	No	No	No	Yes	No	Yes	No	No	No	No	No	No	No	No	Yes	No	No	Yes	Yes	No
952	953	KKYWLPWL	Yes	Yes	Yes	Yes	No	No	Yes	No	No	No	Yes	Yes	No	No	No	No	No	Yes	No	No	No	Yes	No
953	954	HRRRRVFI	Yes	Yes	No	No	No	No	Yes	No	Yes	No	No	No	No	No	Yes	No	No	Yes	No	No	No	No	No
954	955	RILRRAVR	Yes	Yes	Yes	No	No	No	No	No	Yes	No	No	No	No	No	Yes	No	No	Yes	No	No	No	Yes	No
955	956	KRKVIKRL	Yes	Yes	Yes	Yes	No	No	Yes	No	Yes	Yes	No	No	No	Yes	No	No	No	Yes	No	No	No	Yes	Yes
956	957	RFYLLYVR	Yes	Yes	No	No	No	Yes	No	No	No	No	No	No	No	No	Yes	No	No	Yes	No	No	No	No	No
957	958	LPYLFKRF	Yes	Yes	Yes	Yes	No	No	Yes	No	No	Yes	No	No	Yes	No	No	No	No	Yes	No	No	Yes	Yes	Yes
958	959	ALFFRKLY	Yes	Yes	Yes	Yes	No	No	Yes	No	Yes	Yes	Yes	Yes	No	No	Yes	No	No	Yes	Yes	No	Yes	Yes	Yes
959	960	KLYFRLLP	Yes	No	No	No	No	No	No	No	No	Yes	No	No	No	No	No	No	No	Yes	No	No	No	Yes	Yes
960	961	KHLYLLFR	Yes	Yes	Yes	No	No	Yes	No	No	No	No	No	No	No	No	Yes	No	No	Yes	No	No	No	No	No
961	962	ALFRYLLK	Yes	No	Yes	No	No	No	No	No	No	Yes	No	No	Yes	No	Yes	No	No	Yes	No	No	No	No	No
962	963	IVVVKKRI	Yes	Yes	Yes	Yes	No	No	No	No	Yes	Yes	No	No	No	Yes	No	No	No	Yes	No	No	No	Yes	Yes
963	964	ILRKRRRR	Yes	Yes	Yes	Yes	No	No	No	No	Yes	No	No	No	No	No	Yes	No	No	No	No	No	No	Yes	No
964	965	RRRRRLIK	Yes	Yes	Yes	Yes	No	No	Yes	No	Yes	No	No	No	No	No	No	No	No	No	No	Yes	No	No	No
965	966	LRKNFLRV	Yes	No	No	No	No	No	Yes	No	Yes	Yes	Yes	No	No	No	Yes	No	No	Yes	No	No	Yes	No	No
966	967	VRLRNLLK	Yes	Yes	Yes	No	No	No	Yes	No	Yes	No	No	No	No	No	Yes	No	No	Yes	No	No	No	No	No
967	968	RKLNRLVF	Yes	No	No	No	No	No	No	No	No	No	Yes	No	No	No	No	No	No	Yes	No	No	No	Yes	Yes
968	969	LRRNKVFL	Yes	No	Yes	Yes	No	Yes	Yes	No	No	Yes	No	No	No	Yes	Yes	No	No	Yes	No	No	No	Yes	No
969	970	KSRRLLVL	Yes	No	No	No	No	Yes	No	No	Yes	No	No	No	No	No	No	No	No	Yes	No	No	No	Yes	No
970	971	LVFRRLGK	Yes	No	No	No	No	No	No	No	No	No	Yes	No	No	No	Yes	No	No	Yes	No	No	Yes	Yes	No
971	972	LLRNVRKL	Yes	Yes	No	Yes	No	No	No	No	Yes	Yes	No	No	No	Yes	Yes	No	No	Yes	No	No	No	Yes	Yes
972	973	RVRKNLFL	Yes	No	No	No	No	No	Yes	No	No	Yes	Yes	No	No	Yes	Yes	No	No	Yes	No	No	Yes	Yes	No
973	974	VFNKLLRR	Yes	Yes	Yes	Yes	No	No	Yes	No	No	Yes	Yes	Yes	Yes	No	Yes	No	Yes	Yes	No	No	No	Yes	No
974	975	FFVNFRKR	Yes	No	Yes	No	No	No	Yes	No	Yes	No	No	No	No	No	Yes	No	No	Yes	Yes	No	No	No	No
975	976	RGKRFLVL	Yes	No	Yes	Yes	No	Yes	Yes	No	Yes	No	Yes	No	No	No	Yes	No	No	Yes	No	No	No	Yes	No
976	977	FRLVQLRK	Yes	Yes	Yes	No	No	No	No	No	Yes	Yes	No	No	No	No	Yes	No	No	Yes	No	Yes	No	Yes	No
977	978	MFKVKILV	Yes	No	Yes	No	No	No	No	No	Yes	No	No	Yes	No	No	No	No	No	Yes	No	No	No	No	Yes
978	979	IPILRFMK	Yes	Yes	Yes	Yes	No	No	No	No	No	No	Yes	No	No	No	No	No	No	Yes	No	No	No	Yes	No
979	980	IIFLKMAR	Yes	Yes	No	No	No	No	No	No	Yes	Yes	No	No	Yes	No	No	No	No	No	No	No	No	Yes	Yes
980	981	KFIMRFIA	Yes	Yes	Yes	No	No	No	No	No	Yes	No	No	No	No	No	No	No	No	Yes	No	No	No	No	Yes
981	982	FKMIVLVK	Yes	Yes	Yes	No	No	No	No	No	Yes	No	No	No	No	No	No	No	No	No	No	No	No	Yes	No
982	983	LHKMIRLI	Yes	Yes	No	No	No	No	No	No	Yes	No	Yes	No	No	No	No	No	No	No	No	No	No	Yes	Yes
983	984	PWRILIYR	Yes	Yes	Yes	Yes	No	No	No	No	Yes	No	No	No	No	No	No	No	No	Yes	No	No	No	Yes	No
984	985	KFVWPKIL	Yes	Yes	No	No	No	No	Yes	No	Yes	Yes	No	No	Yes	No	No	No	No	Yes	No	No	Yes	Yes	Yes
985	986	RRRRLARL	Yes	Yes	No	No	No	No	No	No	No	No	No	No	No	No	No	No	No	Yes	No	No	No	Yes	No
986	987	YKMLVKIR	Yes	Yes	No	No	No	No	Yes	No	Yes	No	Yes	No	No	No	No	No	No	No	No	Yes	No	No	No
987	988	VFYKIMKR	Yes	Yes	No	Yes	No	No	No	No	Yes	No	No	No	No	No	No	No	No	Yes	No	No	No	No	No
988	989	IFYMRKKV	Yes	No	No	Yes	No	No	No	No	No	Yes	No	No	No	No	No	No	No	No	Yes	No	No	No	No
989	990	FKKPFIKM	Yes	Yes	Yes	Yes	No	Yes	No	No	Yes	Yes	No	Yes	No	No	No	No	No	Yes	No	Yes	Yes	Yes	No
990	991	LMAKIKKL	Yes	No	Yes	Yes	No	Yes	Yes	No	Yes	Yes	Yes	No	No	Yes	No	No	No	No	No	No	No	Yes	No
991	992	IKKAKLML	Yes	No	No	No	No	No	Yes	No	No	Yes	No	No	No	Yes	No	No	No	No	No	No	No	Yes	No
992	993	KMALIKKF	Yes	No	No	Yes	No	No	No	No	Yes	Yes	No	Yes	No	No	No	No	Yes	No	No	No	Yes	Yes	Yes
993	994	VTLLRWIR	Yes	Yes	Yes	Yes	No	No	No	No	Yes	No	Yes	No	Yes	No	Yes	No	No	No	No	No	No	Yes	No
994	995	FRWLVTRI	Yes	Yes	Yes	Yes	No	Yes	No	No	Yes	No	No	No	Yes	No	Yes	No	No	Yes	No	No	No	No	Yes
995	996	IILFLNKK	Yes	No	Yes	Yes	No	No	No	No	Yes	Yes	No	No	No	No	Yes	No	No	No	Yes	No	No	Yes	Yes
996	997	ILNLLIKK	Yes	Yes	Yes	Yes	No	No	Yes	No	Yes	Yes	No	Yes	Yes	Yes	Yes	No	Yes	No	No	No	Yes	Yes	Yes
997	998	LIKQKLIL	Yes	Yes	Yes	Yes	No	No	Yes	No	Yes	Yes	Yes	No	No	Yes	No	No	No	No	No	No	Yes	Yes	Yes
998	999	WSKWRVFF	Yes	Yes	Yes	No	No	No	No	No	Yes	No	No	Yes	No	No	No	No	No	Yes	No	No	No	Yes	No
999	1000	KLGIIKFL	Yes	No	Yes	Yes	No	No	Yes	No	Yes	Yes	Yes	Yes	No	No	No	No	No	Yes	No	No	Yes	Yes	Yes
1000	1001	LLLRRKFFF	Yes	Yes	Yes	Yes	No	No	Yes	No	Yes	Yes	No	No	No	No	No	No	No	Yes	No	No	Yes	No	No
1001	1002	FRRFKLILK	Yes	Yes	Yes	No	No	No	Yes	No	No	Yes	No	No	Yes	No	Yes	No	No	Yes	No	No	No	No	No
1002	1003	LIRRFKILW	Yes	Yes	No	No	No	No	Yes	No	Yes	No	Yes	No	No	No	No	No	No	No	No	No	No	No	No
1003	1004	KLRLRLLVR	Yes	Yes	Yes	No	No	No	Yes	No	Yes	No	No	No	No	No	Yes	No	No	Yes	No	No	No	Yes	No
1004	1005	WFFFRRFKM	Yes	Yes	Yes	Yes	No	No	Yes	No	No	No	No	No	Yes	No	Yes	No	No	Yes	No	No	No	No	Yes
1005	1006	KLKKWIKIL	Yes	Yes	Yes	Yes	No	No	Yes	No	Yes	No	No	Yes	Yes	Yes	Yes	No	No	No	No	No	No	Yes	No
1006	1007	RRFRKLMIF	Yes	Yes	Yes	No	No	No	No	No	Yes	Yes	No	No	No	No	No	No	No	Yes	No	No	No	No	No
1007	1008	LKIKRIIFL	Yes	Yes	Yes	No	No	No	No	No	Yes	No	No	No	No	No	No	No	No	Yes	No	No	Yes	Yes	No
1008	1009	MKLKRFLLR	Yes	No	Yes	No	No	No	Yes	No	Yes	No	No	No	No	No	Yes	No	No	Yes	No	No	No	No	No
1009	1010	RVIKRRFLL	Yes	Yes	Yes	Yes	No	No	Yes	No	Yes	Yes	No	No	No	No	No	No	No	Yes	No	No	No	No	No
1010	1011	KLRLVRILR	Yes	Yes	Yes	Yes	No	No	Yes	No	Yes	No	No	No	No	No	Yes	No	No	Yes	No	No	No	No	No
1011	1012	LKMRLILLR	Yes	Yes	Yes	No	No	No	No	No	Yes	No	No	No	No	No	No	No	No	No	No	No	No	No	No
1012	1013	RLKMILRLL	Yes	Yes	Yes	Yes	No	No	Yes	No	Yes	Yes	Yes	No	Yes	Yes	Yes	No	No	No	No	No	No	Yes	No
1013	1014	FFVILIRRR	Yes	Yes	No	No	No	No	No	No	Yes	No	No	No	No	No	No	No	No	No	No	No	No	No	No
1014	1015	LRRYIIWRR	Yes	Yes	Yes	No	No	No	No	No	Yes	No	No	No	No	No	No	No	No	Yes	No	No	No	Yes	No
1015	1016	LKRKMLLFL	Yes	No	Yes	No	No	No	No	No	Yes	No	No	No	No	No	No	No	No	No	No	No	No	Yes	No
1016	1017	KIWLMKWWK	Yes	Yes	No	No	No	No	No	No	Yes	No	No	No	No	No	Yes	No	No	No	No	No	No	No	No
1017	1018	LRVILKIRR	Yes	Yes	Yes	Yes	No	No	No	No	Yes	No	No	No	No	No	Yes	No	No	No	No	No	No	Yes	No
1018	1019	IRLKFVKRL	Yes	Yes	Yes	Yes	No	No	Yes	No	Yes	No	No	No	Yes	Yes	Yes	No	No	Yes	No	No	No	No	Yes
1019	1020	FKRFKMILL	Yes	No	Yes	No	No	No	No	No	Yes	Yes	No	No	No	No	No	No	No	No	No	No	No	No	No
1020	1021	KLIRFLMKL	Yes	Yes	No	No	Yes	No	Yes	No	Yes	No	No	No	Yes	No	No	No	No	No	No	Yes	No	No	Yes
1021	1022	KKVLLLLWK	Yes	No	No	No	No	Yes	No	No	Yes	No	No	Yes	No	No	No	No	No	Yes	No	No	No	Yes	No
1022	1023	FFRRIKRLY	Yes	Yes	Yes	Yes	No	No	Yes	No	Yes	No	Yes	No	No	No	Yes	No	No	Yes	No	No	No	No	Yes
1023	1024	IMRRILRKI	Yes	Yes	Yes	Yes	No	No	Yes	No	Yes	No	Yes	No	Yes	No	No	No	No	Yes	No	No	No	No	Yes
1024	1025	FLVKLIRRI	Yes	Yes	Yes	Yes	No	No	Yes	No	Yes	No	Yes	No	Yes	No	No	No	No	Yes	No	No	Yes	No	Yes
1025	1026	LIFKRVRLI	Yes	Yes	Yes	Yes	No	No	Yes	No	Yes	No	No	No	No	No	Yes	No	No	Yes	No	No	No	Yes	Yes
1026	1027	RKLKVLLIL	Yes	No	No	No	No	Yes	No	No	Yes	No	No	No	No	Yes	No	No	No	No	No	No	No	Yes	No
1027	1028	WIKRFWLFL	Yes	Yes	Yes	No	No	No	Yes	No	Yes	No	No	No	No	No	No	No	No	Yes	No	No	No	Yes	No
1028	1029	LLFLRFFIR	Yes	No	No	No	No	No	No	No	Yes	No	No	No	Yes	No	Yes	No	No	Yes	No	No	No	No	Yes
1029	1030	LKIWRIVKF	Yes	Yes	No	Yes	No	No	Yes	No	Yes	No	No	No	No	No	No	No	No	Yes	No	No	No	No	No
1030	1031	RKIMKLLLK	Yes	Yes	Yes	Yes	No	No	Yes	No	Yes	No	No	Yes	Yes	No	No	No	Yes	Yes	No	No	No	Yes	No
1031	1032	RVLRRLLKR	Yes	Yes	Yes	Yes	No	No	Yes	No	Yes	No	No	No	Yes	No	Yes	No	No	Yes	No	No	No	Yes	No
1032	1033	YKLLFKRLL	Yes	Yes	Yes	No	No	No	Yes	No	Yes	Yes	No	Yes	No	No	Yes	No	No	Yes	No	No	Yes	Yes	Yes
1033	1034	LVFIIRKKR	Yes	Yes	Yes	Yes	No	No	Yes	No	Yes	No	No	No	No	No	Yes	No	No	Yes	No	No	No	No	No
1034	1035	IIYKWFRFR	Yes	Yes	Yes	Yes	No	No	Yes	No	Yes	No	No	No	No	No	Yes	No	No	Yes	No	No	No	Yes	No
1035	1036	LIRLIKYWR	Yes	Yes	Yes	Yes	No	No	No	No	Yes	No	No	No	No	No	No	No	No	Yes	No	No	No	No	No
1036	1037	RFRWLRLCI	Yes	Yes	Yes	Yes	No	No	Yes	No	Yes	Yes	No	No	Yes	Yes	Yes	No	No	Yes	No	No	No	Yes	No
1037	1038	VFRRLLLVR	Yes	Yes	No	No	No	No	No	No	Yes	No	No	No	No	No	Yes	No	No	Yes	No	No	No	Yes	No
1038	1039	RLRWLRLCI	Yes	Yes	Yes	No	No	No	Yes	No	Yes	No	No	No	Yes	Yes	Yes	No	No	Yes	No	No	No	Yes	No
1039	1040	RKFRLLYKI	Yes	Yes	No	No	No	No	No	No	Yes	No	No	No	No	No	No	No	No	Yes	No	Yes	No	Yes	No
1040	1041	FYFLIRKRI	Yes	Yes	Yes	Yes	No	No	Yes	No	Yes	No	No	No	No	No	Yes	No	No	Yes	No	No	No	No	No
1041	1042	LKVLKFIFK	Yes	Yes	Yes	Yes	No	No	Yes	No	Yes	No	No	No	Yes	No	No	No	No	Yes	No	No	No	Yes	No
1042	1043	ILLLLKLLR	Yes	Yes	Yes	Yes	No	No	No	No	Yes	No	Yes	No	Yes	No	No	No	No	No	No	No	No	Yes	No
1043	1044	LRPFLLRRL	Yes	Yes	Yes	Yes	No	No	Yes	No	Yes	Yes	Yes	No	No	No	No	No	No	Yes	No	No	Yes	Yes	No
1044	1045	IRRCRRLLF	Yes	Yes	No	Yes	No	Yes	Yes	No	Yes	No	No	No	No	No	No	No	No	Yes	No	No	Yes	Yes	No
1045	1046	LKRKLLMRR	Yes	Yes	Yes	Yes	No	No	Yes	No	Yes	No	No	No	No	No	No	No	No	Yes	No	No	No	Yes	No
1046	1047	LKKYLRKWI	Yes	Yes	Yes	Yes	No	No	Yes	No	No	No	Yes	Yes	Yes	Yes	Yes	No	No	Yes	No	No	No	Yes	No
1047	1048	WLKLRPLLR	Yes	Yes	Yes	Yes	No	No	Yes	No	Yes	No	Yes	No	No	No	No	No	No	Yes	No	Yes	Yes	Yes	No
1048	1049	KILRILKKK	Yes	Yes	Yes	Yes	No	No	Yes	No	Yes	No	No	No	Yes	No	Yes	No	No	Yes	No	No	No	Yes	No
1049	1050	RLKKFVFRR	Yes	Yes	No	Yes	Yes	No	Yes	No	Yes	No	No	No	No	No	Yes	No	No	Yes	No	No	Yes	Yes	No
1050	1051	VKRLRRLKL	Yes	Yes	Yes	Yes	No	No	Yes	No	Yes	No	No	No	No	No	Yes	No	No	Yes	No	No	No	Yes	No
1051	1052	FILRFLRAR	Yes	Yes	Yes	No	No	No	Yes	No	Yes	No	Yes	No	Yes	No	Yes	No	No	Yes	No	No	No	Yes	No
1052	1053	RKARWKWLL	Yes	Yes	Yes	No	No	No	Yes	No	Yes	No	No	No	No	No	No	No	No	No	No	No	No	No	No
1053	1054	LLKVIKKKL	Yes	Yes	Yes	Yes	No	No	Yes	No	Yes	Yes	No	Yes	No	Yes	No	No	No	Yes	No	No	No	Yes	No
1054	1055	LLKFIKKKK	Yes	Yes	Yes	Yes	No	No	Yes	No	Yes	No	No	No	Yes	Yes	Yes	No	Yes	No	Yes	Yes	No	Yes	No
1055	1056	FRRALKRLL	Yes	Yes	Yes	Yes	No	No	Yes	No	Yes	No	Yes	Yes	No	No	No	No	No	Yes	No	No	No	Yes	No
1056	1057	WLLIILKKL	Yes	Yes	No	Yes	No	No	Yes	No	Yes	Yes	No	Yes	Yes	Yes	No	No	No	No	No	No	No	Yes	Yes
1057	1058	KRLFFPRFF	Yes	No	Yes	No	No	Yes	No	No	No	No	No	No	Yes	No	No	No	No	Yes	No	No	Yes	Yes	Yes
1058	1059	FLRLLMLRF	Yes	No	No	No	No	No	No	No	Yes	Yes	Yes	No	Yes	No	No	No	No	No	No	No	No	No	Yes
1059	1060	KRLMFLIVR	Yes	Yes	Yes	No	No	No	No	No	No	No	No	No	No	No	No	No	No	Yes	No	No	No	No	No
1060	1061	RRWRKLYRI	Yes	Yes	No	No	No	No	No	No	No	No	No	No	No	No	No	No	No	Yes	No	No	No	No	No
1061	1062	LRIMRYFRF	Yes	No	No	Yes	No	No	Yes	No	No	No	No	No	No	No	No	No	No	Yes	No	No	No	No	No
1062	1063	KRFLVLFMK	Yes	No	No	No	No	No	No	No	Yes	No	No	No	No	No	Yes	No	No	Yes	No	No	No	Yes	No
1063	1064	RCRLKLLKL	Yes	Yes	Yes	Yes	No	No	No	No	Yes	No	No	No	No	Yes	No	No	No	No	No	Yes	No	Yes	No
1064	1065	RLLPIRLLK	Yes	Yes	Yes	Yes	No	No	No	No	Yes	No	Yes	No	No	No	No	No	No	Yes	No	No	No	Yes	No
1065	1066	LLKKLVLVR	Yes	No	Yes	Yes	No	No	No	No	Yes	No	No	No	No	No	No	No	No	Yes	No	No	No	Yes	No
1066	1067	YVLRRILRR	Yes	No	No	No	No	No	Yes	No	Yes	No	No	No	Yes	No	Yes	No	No	Yes	No	No	No	Yes	No
1067	1068	FIFKIIILR	Yes	No	Yes	No	No	No	No	No	Yes	No	No	No	No	No	No	No	No	Yes	No	No	Yes	No	No
1068	1069	LRLLVKLYR	Yes	Yes	Yes	No	No	No	Yes	No	Yes	No	No	No	No	No	No	No	No	Yes	No	No	No	Yes	No
1069	1070	VLYLRRFFK	Yes	Yes	Yes	No	No	No	No	No	Yes	Yes	No	No	Yes	No	Yes	No	No	Yes	No	No	No	Yes	No
1070	1071	KLVLRIRIM	Yes	Yes	Yes	No	No	No	Yes	No	Yes	No	Yes	No	No	Yes	Yes	No	No	Yes	No	No	No	No	Yes
1071	1072	RRRVKLYLL	Yes	Yes	Yes	No	No	No	Yes	No	No	No	No	No	No	No	No	No	No	Yes	No	No	No	No	No
1072	1073	LKRLRKLLA	Yes	Yes	Yes	Yes	No	No	Yes	No	Yes	No	Yes	No	No	Yes	Yes	No	No	Yes	No	No	No	Yes	No
1073	1074	WYFFKRFKM	Yes	Yes	Yes	Yes	No	No	Yes	No	No	No	No	No	No	No	Yes	No	No	Yes	No	No	No	No	No
1074	1075	IMRRILRKV	Yes	Yes	Yes	No	No	No	Yes	No	Yes	No	No	No	Yes	No	No	No	No	Yes	No	No	No	Yes	Yes
1075	1076	RVIILVIRR	Yes	Yes	No	No	No	No	No	No	Yes	No	No	No	No	No	No	No	No	Yes	No	No	No	Yes	No
1076	1077	LWMRRMRVL	Yes	No	No	No	No	No	No	No	Yes	No	No	No	No	No	No	No	No	Yes	No	No	No	Yes	No
1077	1078	FLWPRKKFI	Yes	Yes	Yes	Yes	No	No	Yes	No	No	No	No	No	No	Yes	No	No	No	Yes	No	No	Yes	Yes	Yes
1078	1079	LRRKLRKYL	Yes	Yes	Yes	Yes	Yes	No	Yes	No	No	No	Yes	No	No	No	No	No	No	Yes	Yes	No	No	Yes	No
1079	1080	KVLILVIRR	Yes	Yes	No	No	No	No	No	No	Yes	No	No	No	No	No	Yes	No	No	Yes	No	No	No	Yes	No
1080	1081	LFRRLFRNL	Yes	No	Yes	No	No	No	Yes	No	No	Yes	Yes	No	Yes	No	Yes	No	No	Yes	No	No	Yes	No	Yes
1081	1082	RLSLLRRLL	Yes	Yes	Yes	Yes	No	No	Yes	No	No	No	Yes	Yes	Yes	No	No	No	No	Yes	No	No	Yes	Yes	Yes
1082	1083	LLFRRRLLN	Yes	Yes	Yes	No	No	No	Yes	No	No	Yes	No	Yes	No	No	Yes	No	No	Yes	No	No	No	No	Yes
1083	1084	LVKKVKRWL	Yes	Yes	Yes	Yes	No	No	Yes	No	Yes	No	Yes	Yes	No	No	Yes	No	No	Yes	No	No	No	Yes	No
1084	1085	WLLRRIKAK	Yes	Yes	No	No	No	No	Yes	No	Yes	No	No	No	No	No	Yes	No	No	Yes	No	No	No	Yes	No
1085	1086	VKLRVLKKW	Yes	Yes	Yes	Yes	No	No	Yes	No	Yes	Yes	No	Yes	No	No	Yes	No	No	No	No	No	No	Yes	No
1086	1087	YWRLLFKKV	Yes	No	No	No	No	No	No	No	Yes	Yes	No	Yes	Yes	No	Yes	No	No	Yes	No	No	No	Yes	No
1087	1088	KKICRLRLL	Yes	Yes	Yes	Yes	No	No	Yes	No	Yes	No	Yes	No	No	Yes	No	No	No	Yes	No	No	Yes	No	No
1088	1089	KWLIRMIVK	Yes	Yes	No	No	No	No	No	No	Yes	No	No	No	No	No	Yes	No	No	Yes	No	No	No	Yes	No
1089	1090	RRPLIIRRI	Yes	Yes	Yes	Yes	No	No	No	No	Yes	No	Yes	No	No	No	No	No	No	Yes	No	No	No	Yes	No
1090	1091	FFRFLSRRR	Yes	Yes	Yes	Yes	No	No	Yes	No	Yes	No	Yes	No	No	No	Yes	No	No	Yes	Yes	No	No	No	Yes
1091	1092	IVRYIRRLL	Yes	Yes	Yes	Yes	No	No	Yes	No	Yes	No	No	No	Yes	No	No	No	No	Yes	No	No	No	No	Yes
1092	1093	RLFRPKLII	Yes	Yes	Yes	Yes	Yes	No	Yes	No	Yes	Yes	Yes	Yes	No	No	No	No	Yes	Yes	Yes	No	Yes	No	Yes
1093	1094	IKILPRLRL	Yes	Yes	Yes	Yes	No	No	Yes	No	Yes	No	Yes	No	No	No	No	No	No	Yes	No	No	No	Yes	Yes
1094	1095	KRLCKLLKL	Yes	Yes	Yes	Yes	No	No	Yes	No	Yes	No	Yes	No	Yes	Yes	No	No	Yes	Yes	No	Yes	No	No	No
1095	1096	KYRFVLIRL	Yes	Yes	No	No	No	No	No	No	No	No	No	No	No	No	Yes	No	No	No	No	No	No	No	No
1096	1097	KLLRRIIPR	Yes	Yes	Yes	Yes	No	No	Yes	No	Yes	Yes	Yes	Yes	Yes	No	No	No	Yes	Yes	No	No	Yes	Yes	Yes
1097	1098	FLHIRRIRK	Yes	Yes	No	No	No	No	Yes	No	Yes	No	Yes	No	No	No	Yes	No	No	Yes	No	No	No	Yes	No
1098	1099	ALILKLKRF	Yes	Yes	No	Yes	No	No	Yes	No	Yes	Yes	Yes	Yes	No	No	No	No	No	Yes	No	No	No	Yes	No
1099	1100	KLHKIRLLL	Yes	Yes	No	No	No	No	No	No	Yes	No	No	No	No	No	No	No	No	Yes	No	No	No	Yes	No
1100	1101	KRLLLPIFK	Yes	No	No	Yes	No	Yes	No	No	No	No	Yes	Yes	No	No	No	No	No	Yes	No	No	No	Yes	No
1101	1102	FVVKIKIWR	Yes	Yes	Yes	No	No	No	No	No	Yes	No	No	No	No	No	Yes	No	No	Yes	No	No	No	No	No
1102	1103	IWRIVKFKV	Yes	Yes	Yes	No	No	No	Yes	No	Yes	No	No	Yes	No	No	No	No	No	Yes	No	No	No	No	Yes
1103	1104	KILLYWKRM	Yes	Yes	Yes	Yes	No	No	No	No	No	No	No	Yes	No	No	No	No	No	No	No	No	No	Yes	No
1104	1105	KLFKFHKLL	Yes	Yes	No	Yes	No	No	Yes	No	No	No	No	No	No	No	Yes	No	No	No	No	No	No	No	Yes
1105	1106	IRFLKAKLR	Yes	Yes	Yes	Yes	No	No	Yes	No	Yes	Yes	Yes	No	No	No	Yes	No	No	Yes	No	No	No	Yes	No
1106	1107	RRFKLILKP	Yes	Yes	Yes	No	No	No	Yes	No	No	Yes	No	No	No	Yes	Yes	No	No	No	No	No	No	No	No
1107	1108	MVFKKIILR	Yes	No	Yes	Yes	No	No	Yes	No	Yes	Yes	No	Yes	No	No	No	No	Yes	Yes	No	No	Yes	Yes	No
1108	1109	RQFWFRIWK	Yes	Yes	Yes	Yes	No	No	Yes	No	Yes	No	No	No	No	No	No	No	No	Yes	No	No	No	No	No
1109	1110	KKHWWWRWM	Yes	Yes	Yes	Yes	No	No	Yes	No	No	No	No	No	No	No	No	No	No	No	No	No	No	No	No
1110	1111	WRVWLFFMR	Yes	Yes	Yes	No	No	No	Yes	No	No	Yes	No	No	No	No	No	No	No	Yes	No	No	No	Yes	No
1111	1112	RMFKWLVMR	Yes	Yes	No	No	No	No	Yes	No	No	No	No	No	Yes	No	No	No	No	No	No	No	No	Yes	No
1112	1113	KLMFIKVFK	Yes	No	No	No	No	No	No	No	Yes	No	No	No	No	No	No	No	No	No	Yes	No	Yes	No	No
1113	1114	RRWRVRIRV	Yes	Yes	No	No	No	No	No	No	Yes	No	No	No	No	No	Yes	No	No	Yes	No	No	No	No	No
1114	1115	FKRVKYRLL	Yes	Yes	Yes	No	No	No	Yes	No	Yes	No	No	No	No	No	No	No	No	Yes	No	No	No	No	No
1115	1116	RKVYLLRKF	Yes	Yes	Yes	Yes	No	No	No	No	Yes	Yes	No	No	No	Yes	Yes	No	No	Yes	No	No	No	Yes	Yes
1116	1117	IFIHLRKIR	Yes	Yes	Yes	Yes	No	No	No	No	Yes	No	No	No	No	No	No	No	No	Yes	No	No	No	No	No
1117	1118	RIRLKIFPI	Yes	No	Yes	Yes	No	No	Yes	No	No	No	No	No	No	No	No	No	No	Yes	No	No	No	No	No
1118	1119	RRFLLLFQK	Yes	No	Yes	No	No	No	No	No	Yes	No	No	No	No	No	Yes	No	No	No	No	No	No	Yes	No
1119	1120	LLRRGFRIR	Yes	Yes	Yes	Yes	No	No	Yes	No	Yes	Yes	Yes	No	No	No	Yes	No	No	Yes	No	No	No	No	No
1120	1121	KFFIKLPIR	Yes	Yes	Yes	Yes	No	No	Yes	No	Yes	Yes	No	No	No	No	Yes	No	No	Yes	No	No	Yes	No	No
1121	1122	KLKRKYWWK	Yes	Yes	Yes	Yes	No	No	No	No	Yes	No	No	No	No	No	No	No	No	Yes	No	No	No	No	No
1122	1123	RLMLLRCIR	Yes	Yes	No	Yes	No	No	No	No	Yes	No	No	No	No	No	No	No	No	Yes	No	No	No	Yes	No
1123	1124	RKLLLIRSW	Yes	No	No	No	No	Yes	No	No	Yes	No	Yes	Yes	No	No	No	No	No	Yes	No	No	No	Yes	No
1124	1125	LLRARRMRL	Yes	Yes	No	No	No	No	No	No	No	No	No	No	No	No	No	No	No	Yes	No	No	No	Yes	No
1125	1126	FLRLKRSRL	Yes	Yes	Yes	Yes	No	No	Yes	No	Yes	Yes	Yes	No	No	No	Yes	No	No	Yes	No	No	No	Yes	No
1126	1127	LPRWLRFMK	Yes	Yes	Yes	Yes	No	No	Yes	No	No	No	Yes	No	Yes	No	No	No	No	Yes	No	No	No	Yes	No
1127	1128	YLIKLLLLR	Yes	Yes	Yes	Yes	No	No	No	No	Yes	No	No	No	No	No	Yes	No	No	No	No	No	No	Yes	No
1128	1129	KHKFKLFFI	Yes	Yes	Yes	No	No	No	No	No	No	No	No	No	No	No	No	No	No	Yes	No	No	Yes	Yes	No
1129	1130	LLKKMKLVK	Yes	Yes	Yes	Yes	No	No	Yes	No	Yes	No	No	Yes	No	No	No	No	No	No	No	Yes	No	Yes	No
1130	1131	IWIRTIRRF	Yes	Yes	No	Yes	No	No	Yes	No	Yes	No	No	No	No	No	No	No	No	Yes	No	No	Yes	No	Yes
1131	1132	KFCKIFRII	Yes	Yes	Yes	Yes	No	No	Yes	No	Yes	No	Yes	Yes	No	No	No	Yes	No	Yes	No	Yes	Yes	No	Yes
1132	1133	LKTWKRRFF	Yes	Yes	Yes	Yes	No	No	Yes	No	Yes	No	No	No	No	No	No	No	No	Yes	No	No	No	No	Yes
1133	1134	RKKVLLKVI	Yes	Yes	No	Yes	No	No	No	No	Yes	No	No	Yes	No	Yes	No	No	No	Yes	No	No	No	Yes	No
1134	1135	KLLPIRIKR	Yes	Yes	Yes	Yes	No	No	Yes	No	Yes	No	No	No	No	No	Yes	No	No	Yes	No	No	No	Yes	No
1135	1136	IRKLKKMLK	Yes	Yes	Yes	Yes	No	No	Yes	No	Yes	No	No	No	No	No	No	No	No	No	No	No	No	Yes	No
1136	1137	WGIRLKRRL	Yes	No	Yes	Yes	No	No	Yes	No	Yes	No	Yes	No	No	No	Yes	No	No	Yes	No	No	No	No	No
1137	1138	PFLRLRVRR	Yes	Yes	No	No	No	No	Yes	No	Yes	No	No	No	No	No	Yes	No	No	Yes	No	No	No	Yes	No
1138	1139	YYFFRKWRK	Yes	Yes	Yes	Yes	No	No	No	No	Yes	No	No	No	No	No	Yes	No	No	Yes	No	No	No	Yes	No
1139	1140	FLRILKVII	Yes	No	Yes	No	No	No	Yes	No	Yes	No	Yes	Yes	Yes	No	No	No	No	Yes	No	No	Yes	No	Yes
1140	1141	RFLCLLLRL	Yes	Yes	Yes	Yes	No	Yes	Yes	No	No	No	Yes	No	Yes	No	Yes	No	No	Yes	No	No	No	Yes	Yes
1141	1142	YFKKIIKIK	Yes	Yes	Yes	Yes	No	No	Yes	No	Yes	No	Yes	Yes	No	No	Yes	No	Yes	Yes	Yes	No	No	No	No
1142	1143	RLLIQKLRF	Yes	No	No	Yes	No	No	Yes	No	Yes	No	No	No	No	No	No	No	No	Yes	No	No	No	No	Yes
1143	1144	LFLRFNRIK	Yes	Yes	Yes	Yes	No	No	Yes	No	Yes	No	No	No	No	No	Yes	No	No	Yes	No	No	No	No	No
1144	1145	LRLLRILGK	Yes	No	Yes	No	No	No	Yes	No	Yes	No	Yes	No	Yes	No	Yes	No	No	Yes	No	No	No	Yes	No
1145	1146	KFLNLILRR	Yes	Yes	Yes	Yes	No	No	No	No	Yes	Yes	Yes	No	Yes	No	Yes	No	No	Yes	No	No	No	Yes	No
1146	1147	LFYFLKYKR	Yes	Yes	Yes	Yes	No	No	No	No	No	No	No	No	No	No	Yes	No	No	Yes	No	No	No	Yes	No
1147	1148	LISRIRIWR	Yes	No	Yes	No	No	No	Yes	No	Yes	No	No	No	No	No	Yes	No	No	Yes	No	No	No	No	No
1148	1149	RFFKAKKLI	Yes	Yes	Yes	Yes	Yes	No	Yes	No	Yes	Yes	No	No	No	Yes	Yes	No	No	Yes	No	No	Yes	No	Yes
1149	1150	LLRAIKKLK	Yes	Yes	Yes	Yes	No	No	Yes	No	Yes	No	Yes	No	No	No	No	No	No	Yes	No	No	No	Yes	No
1150	1151	KHLLRFIKK	Yes	Yes	Yes	Yes	No	No	Yes	No	Yes	No	Yes	No	No	No	Yes	No	No	Yes	No	No	No	Yes	No
1151	1152	KIILLLLKV	Yes	No	No	No	No	No	No	No	Yes	No	No	Yes	No	No	No	No	Yes	No	No	No	No	Yes	Yes
1152	1153	IRRRRLARL	Yes	Yes	No	No	No	No	No	No	No	No	No	No	No	No	No	No	No	No	No	No	No	Yes	No
1153	1154	IIIKVKMKW	Yes	Yes	No	Yes	No	No	Yes	No	Yes	Yes	No	No	No	No	Yes	No	No	No	No	No	No	No	No
1154	1155	LFARKRMLL	Yes	Yes	Yes	Yes	No	No	No	No	Yes	Yes	No	No	No	No	Yes	No	No	Yes	No	No	Yes	No	No
1155	1156	KLMARLRFF	Yes	Yes	Yes	No	No	No	Yes	No	No	Yes	Yes	No	No	No	No	No	No	Yes	No	No	Yes	No	Yes
1156	1157	AMRLFKFFR	Yes	Yes	Yes	Yes	No	No	Yes	No	No	No	No	No	Yes	No	Yes	No	No	Yes	No	No	Yes	No	No
1157	1158	KWRYRLCWL	Yes	Yes	Yes	Yes	No	No	Yes	No	No	No	No	No	Yes	No	Yes	No	No	Yes	No	No	No	Yes	No
1158	1159	FRHKRLLML	Yes	No	No	No	No	No	No	No	No	No	No	No	No	No	No	No	No	Yes	No	No	No	Yes	No
1159	1160	LKKKMKFKF	Yes	Yes	Yes	Yes	No	No	Yes	No	No	No	No	No	No	No	No	No	No	Yes	No	No	No	No	No
1160	1161	RKLLLKGLL	Yes	Yes	Yes	Yes	No	No	Yes	No	Yes	Yes	Yes	Yes	Yes	Yes	No	No	Yes	Yes	No	No	Yes	Yes	No
1161	1162	ALLRRLVRI	Yes	Yes	Yes	Yes	No	No	Yes	No	Yes	No	No	No	No	No	Yes	No	No	Yes	No	No	No	No	No
1162	1163	RLRNILRRI	Yes	Yes	No	Yes	No	No	Yes	No	No	No	Yes	No	No	No	Yes	No	No	Yes	No	No	Yes	No	No
1163	1164	RIRCRVFRL	Yes	Yes	Yes	Yes	Yes	No	No	No	Yes	No	Yes	No	No	No	Yes	No	No	Yes	No	Yes	No	No	No
1164	1165	WVLIKIIKL	Yes	Yes	No	Yes	No	No	No	No	Yes	No	No	No	No	No	No	No	No	No	No	Yes	No	Yes	Yes
1165	1166	FLLLRALFR	Yes	No	No	No	No	No	No	No	Yes	Yes	Yes	No	Yes	No	Yes	No	No	Yes	No	No	No	Yes	Yes
1166	1167	RLFFPRFFF	Yes	No	Yes	No	No	Yes	No	No	No	No	No	No	No	No	No	No	No	Yes	No	No	Yes	No	Yes
1167	1168	RLLFPRFFF	Yes	No	Yes	No	No	Yes	No	No	No	Yes	No	No	No	No	No	No	No	Yes	No	No	Yes	Yes	Yes
1168	1169	KKPFKKLLF	Yes	No	No	Yes	No	Yes	Yes	No	Yes	Yes	No	Yes	No	No	No	No	No	Yes	No	No	No	Yes	No
1169	1170	KKKKLFPFF	Yes	No	No	No	No	Yes	Yes	No	No	No	No	No	No	No	No	No	No	Yes	No	No	No	Yes	No
1170	1171	RIMLHRKWF	Yes	No	Yes	Yes	No	No	Yes	No	Yes	No	No	Yes	Yes	No	No	No	No	Yes	No	No	No	No	No
1171	1172	LKKIPKIFF	Yes	Yes	Yes	Yes	No	No	Yes	No	No	No	Yes	No	No	Yes	No	No	Yes	Yes	No	No	Yes	Yes	Yes
1172	1173	LLIKRLQWK	Yes	Yes	No	No	No	No	No	No	Yes	No	No	No	No	No	No	No	No	Yes	No	No	No	Yes	No
1173	1174	LLRLPVRLK	Yes	Yes	Yes	Yes	No	No	Yes	No	No	No	Yes	No	No	No	Yes	No	No	Yes	No	Yes	No	Yes	No
1174	1175	RMIVLRVIR	Yes	Yes	No	No	No	No	No	No	Yes	No	No	No	No	No	No	No	No	No	No	No	No	No	No
1175	1176	LKRLLRIRS	Yes	Yes	Yes	Yes	No	No	Yes	No	Yes	No	Yes	No	No	No	Yes	No	No	Yes	No	No	No	Yes	No
1176	1177	RRKKFYIKL	Yes	Yes	Yes	No	No	Yes	Yes	No	No	No	No	No	No	No	No	No	No	Yes	No	No	No	No	No
1177	1178	RWKKYLVKI	Yes	Yes	Yes	Yes	No	No	No	No	Yes	No	No	Yes	No	No	No	No	No	Yes	No	No	No	No	Yes
1178	1179	LTFKLIKFR	Yes	Yes	Yes	Yes	No	No	Yes	No	Yes	No	No	No	No	No	No	No	No	Yes	No	Yes	No	No	No
1179	1180	HRLWKLLLL	Yes	No	Yes	No	No	No	Yes	No	Yes	No	No	Yes	Yes	No	No	No	No	Yes	No	No	No	Yes	No
1180	1181	RLKLLLPWL	Yes	Yes	No	No	No	No	Yes	No	No	No	Yes	Yes	No	No	No	No	No	Yes	No	No	No	Yes	No
1181	1182	WKFLPLFLR	Yes	Yes	No	Yes	No	No	Yes	No	No	No	Yes	No	Yes	No	No	No	No	Yes	No	No	No	Yes	No
1182	1183	KKLKKILFC	Yes	Yes	Yes	Yes	No	Yes	Yes	No	Yes	Yes	No	No	No	No	No	No	No	Yes	No	No	Yes	Yes	Yes
1183	1184	KLLFCLLRL	Yes	Yes	Yes	Yes	No	Yes	Yes	No	Yes	No	No	No	No	No	Yes	No	No	Yes	No	No	Yes	No	Yes
1184	1185	RFIRWKLAV	Yes	Yes	Yes	Yes	No	No	No	No	Yes	No	No	No	No	No	No	No	No	No	No	No	No	No	No
1185	1186	IRKVIKKFV	Yes	No	Yes	Yes	No	No	Yes	No	Yes	No	Yes	No	No	No	No	No	Yes	Yes	No	No	No	Yes	Yes
1186	1187	KKLLLRQLR	Yes	No	Yes	No	No	No	No	No	Yes	No	Yes	Yes	No	No	No	No	No	No	No	No	No	Yes	No
1187	1188	FYFRRFKMM	Yes	Yes	Yes	No	No	No	No	No	No	No	No	No	No	No	No	No	No	Yes	No	No	Yes	No	No
1188	1189	NLIRKRLIL	Yes	Yes	Yes	Yes	No	No	No	No	Yes	Yes	No	No	No	No	No	No	No	Yes	No	No	No	Yes	No
1189	1190	FRRFKMMLY	Yes	Yes	No	No	No	No	No	No	No	No	No	No	No	No	No	No	No	No	No	No	No	No	No
1190	1191	RLIFLRKGI	Yes	No	Yes	Yes	No	No	No	No	Yes	Yes	Yes	No	No	No	Yes	No	No	Yes	No	No	Yes	Yes	Yes
1191	1192	LRLIINRLK	Yes	Yes	Yes	Yes	No	No	Yes	No	Yes	No	No	No	Yes	No	No	No	No	No	No	No	No	Yes	Yes
1192	1193	RSLKFLIIR	Yes	Yes	Yes	No	No	No	No	No	Yes	No	Yes	No	No	No	No	No	No	Yes	No	No	No	No	No
1193	1194	IAFFVRRRR	Yes	Yes	Yes	Yes	No	No	Yes	No	Yes	No	No	No	No	No	Yes	No	No	Yes	No	No	No	No	No
1194	1195	LVRRIRIVV	Yes	Yes	No	No	No	No	No	No	Yes	No	No	No	No	No	No	No	No	Yes	No	No	No	Yes	No
1195	1196	LTKLKKLFL	Yes	Yes	Yes	Yes	No	No	Yes	No	Yes	Yes	Yes	No	No	No	Yes	No	No	Yes	No	No	Yes	Yes	Yes
1196	1197	VKLVLLRLL	Yes	No	Yes	No	No	No	No	No	Yes	No	Yes	No	No	Yes	Yes	No	No	Yes	No	No	No	Yes	Yes
1197	1198	RRFILCYRL	Yes	Yes	Yes	Yes	No	No	Yes	No	No	No	No	No	No	No	No	No	No	Yes	No	No	No	No	No
1198	1199	LLGILRKFK	Yes	Yes	Yes	Yes	No	No	Yes	No	Yes	Yes	Yes	Yes	Yes	No	No	No	No	Yes	No	No	Yes	Yes	No
1199	1200	KIKLLLRQL	Yes	No	Yes	No	No	No	No	No	Yes	Yes	Yes	Yes	No	Yes	No	No	No	Yes	No	No	No	Yes	No
1200	1201	LIKARILKK	Yes	Yes	Yes	Yes	No	No	No	No	Yes	No	No	No	No	No	Yes	No	No	Yes	No	Yes	No	Yes	No
1201	1202	KRPILIKKL	Yes	Yes	Yes	Yes	No	No	No	No	Yes	Yes	No	Yes	No	Yes	No	No	No	No	No	No	Yes	Yes	No
1202	1203	RKVVVRFIF	Yes	Yes	Yes	No	No	No	Yes	No	Yes	Yes	No	No	No	No	No	No	No	Yes	No	No	No	No	Yes
1203	1204	KLWLMWKAK	Yes	Yes	No	No	No	No	Yes	No	No	No	No	No	No	No	No	No	No	No	No	No	No	Yes	No
1204	1205	FRFYLLFVR	Yes	Yes	Yes	No	No	Yes	No	No	No	No	No	No	No	No	Yes	No	No	Yes	No	No	No	Yes	No
1205	1206	LKNKILWRR	Yes	Yes	No	No	No	No	Yes	No	Yes	No	No	No	No	No	No	No	No	Yes	No	No	No	Yes	No
1206	1207	KFLRPFFLL	Yes	No	No	Yes	No	No	Yes	No	Yes	No	No	No	Yes	No	No	No	No	Yes	No	No	Yes	Yes	No
1207	1208	FFYWHLKRR	Yes	Yes	No	Yes	No	No	No	No	Yes	No	No	No	No	No	Yes	No	No	Yes	No	No	No	No	No
1208	1209	LFKKKLLNF	Yes	Yes	No	Yes	No	No	Yes	No	Yes	No	No	No	No	No	No	No	No	Yes	No	No	Yes	No	Yes
1209	1210	RIRVRRVFK	Yes	Yes	No	No	No	No	Yes	No	Yes	No	No	No	No	No	Yes	No	No	Yes	No	No	No	No	No
1210	1211	MRKMKVRLF	Yes	Yes	Yes	No	Yes	No	No	No	Yes	No	No	No	No	No	No	No	No	Yes	No	No	No	No	No
1211	1212	RIKKNWIFL	Yes	No	Yes	No	No	No	Yes	No	Yes	Yes	No	No	No	No	No	No	No	No	No	No	No	Yes	No
1212	1213	IRIWQLKLK	Yes	No	Yes	No	No	No	Yes	No	Yes	No	No	No	No	No	Yes	No	No	Yes	No	No	No	No	No
1213	1214	RLWIGIKKL	Yes	Yes	No	Yes	No	No	Yes	No	Yes	No	Yes	No	No	Yes	No	No	No	Yes	No	No	Yes	Yes	No
1214	1215	KKILLPKLK	Yes	Yes	Yes	Yes	No	No	Yes	No	Yes	Yes	Yes	Yes	No	No	No	No	Yes	Yes	No	No	Yes	Yes	No
1215	1216	IVKLRFFML	Yes	Yes	Yes	No	No	No	No	No	Yes	Yes	No	No	No	No	No	No	No	Yes	No	No	Yes	No	No
1216	1217	KTILKRLFR	Yes	Yes	Yes	Yes	No	No	Yes	No	Yes	No	Yes	Yes	No	No	No	No	No	Yes	No	No	No	No	No
1217	1218	RTLILRKLK	Yes	Yes	Yes	Yes	No	No	Yes	No	Yes	No	No	No	No	No	Yes	No	No	No	No	No	No	Yes	No
1218	1219	KKILTRLFR	Yes	Yes	Yes	Yes	No	No	Yes	No	Yes	Yes	Yes	No	No	No	No	No	No	Yes	No	No	No	No	No
1219	1220	LRKVMIMKF	Yes	No	No	No	No	No	No	No	No	No	No	No	No	No	No	No	No	No	No	No	No	No	Yes
1220	1221	LLRILFRMY	Yes	No	No	No	No	No	Yes	No	No	No	No	No	No	No	Yes	No	No	No	No	No	No	No	No
1221	1222	KRYRLVFVL	Yes	No	No	No	No	No	No	No	Yes	No	No	No	No	No	Yes	No	No	Yes	No	No	No	Yes	No
1222	1223	VYFLVLRRK	Yes	No	Yes	No	No	Yes	No	No	Yes	Yes	No	No	No	No	Yes	No	No	Yes	No	No	No	Yes	No
1223	1224	YRLPLRILR	Yes	Yes	Yes	Yes	No	No	Yes	No	No	No	No	No	Yes	No	Yes	No	No	Yes	No	No	No	Yes	No
1224	1225	IKWFLKKLG	Yes	Yes	Yes	Yes	No	No	Yes	No	Yes	No	No	Yes	No	Yes	Yes	No	No	Yes	No	No	No	Yes	Yes
1225	1226	LRKLVKFAL	Yes	No	Yes	No	No	No	Yes	No	Yes	No	No	No	No	Yes	No	No	No	Yes	No	No	No	Yes	Yes
1226	1227	LIKSWKKLL	Yes	Yes	Yes	Yes	No	No	Yes	No	Yes	No	Yes	Yes	Yes	Yes	No	No	No	No	Yes	No	Yes	Yes	No
1227	1228	GKILRRILR	Yes	Yes	Yes	Yes	No	No	Yes	No	Yes	Yes	Yes	Yes	Yes	No	No	No	No	Yes	No	No	No	No	No
1228	1229	RLRINKRIL	Yes	Yes	Yes	Yes	No	No	Yes	No	No	Yes	No	No	No	Yes	Yes	No	No	Yes	No	No	No	Yes	Yes
1229	1230	RRRRRYVFI	Yes	Yes	No	No	No	No	No	No	No	No	No	No	No	No	Yes	No	No	Yes	No	No	No	Yes	No
1230	1231	RLFRKRPRI	Yes	Yes	No	Yes	No	No	Yes	No	Yes	No	No	No	No	No	Yes	No	No	Yes	No	No	No	No	Yes
1231	1232	KRRKKIRIF	Yes	Yes	Yes	Yes	No	No	Yes	No	Yes	No	No	No	No	No	Yes	No	No	Yes	No	No	No	No	No
1232	1233	RWKILPRIV	Yes	Yes	No	Yes	No	No	Yes	No	Yes	No	Yes	Yes	Yes	No	No	No	No	Yes	No	No	No	Yes	Yes
1233	1234	RKKRMIWWP	Yes	No	No	No	No	No	No	No	No	No	No	No	No	No	No	No	No	Yes	No	No	No	No	No
1234	1235	RIIRKIQLL	Yes	No	No	Yes	No	No	Yes	No	Yes	Yes	Yes	No	No	Yes	No	No	No	Yes	No	No	No	Yes	No
1235	1236	RFLIRRKMA	Yes	No	No	Yes	No	No	Yes	No	Yes	Yes	No	No	No	No	Yes	No	No	Yes	No	No	No	No	Yes
1236	1237	FLYKLFRRA	Yes	Yes	Yes	Yes	No	No	No	No	No	No	No	No	Yes	No	Yes	No	No	Yes	No	No	No	Yes	Yes
1237	1238	RLAKLLRFY	Yes	No	Yes	No	No	No	Yes	No	No	Yes	Yes	No	No	No	No	No	No	Yes	No	No	No	No	No
1238	1239	KRLYFPRFF	Yes	No	Yes	No	No	Yes	Yes	No	No	No	No	No	Yes	No	No	No	No	Yes	No	No	Yes	Yes	Yes
1239	1240	YLRRLFKAL	Yes	Yes	Yes	Yes	No	No	Yes	No	No	No	No	No	Yes	No	Yes	No	No	Yes	No	No	No	Yes	Yes
1240	1241	RRMKRKMIF	Yes	No	No	No	No	No	No	No	No	No	No	No	No	No	No	No	No	Yes	No	No	No	No	No
1241	1242	IYRKRKKLI	Yes	Yes	Yes	Yes	No	No	Yes	No	Yes	No	No	No	No	Yes	Yes	No	No	Yes	No	No	No	No	No
1242	1243	IFCYFRRRR	Yes	Yes	No	Yes	No	Yes	Yes	No	No	No	No	No	Yes	No	Yes	No	No	Yes	No	No	No	No	No
1243	1244	KVFLLKVLL	Yes	No	Yes	Yes	No	No	No	No	Yes	No	No	Yes	No	Yes	Yes	No	No	Yes	No	No	Yes	Yes	Yes
1244	1245	KLKRLFSRI	Yes	Yes	Yes	No	No	No	Yes	No	Yes	No	Yes	No	No	No	Yes	No	No	Yes	No	No	No	No	Yes
1245	1246	KRKNLRIFL	Yes	No	No	No	No	No	No	No	Yes	No	Yes	No	No	No	Yes	No	No	Yes	No	No	No	Yes	No
1246	1247	FVRIFKWAK	Yes	Yes	Yes	Yes	No	No	Yes	No	Yes	No	No	No	Yes	No	Yes	No	No	No	No	No	No	No	No
1247	1248	PFIIRWILR	Yes	Yes	Yes	Yes	No	No	Yes	No	Yes	No	No	No	Yes	No	Yes	No	No	Yes	No	No	No	No	No
1248	1249	LWLSRLFRF	Yes	Yes	Yes	Yes	No	No	Yes	No	Yes	No	Yes	No	Yes	No	Yes	No	No	Yes	Yes	No	Yes	No	No
1249	1250	FRFWSFFLR	Yes	Yes	Yes	Yes	No	No	Yes	No	Yes	Yes	Yes	No	Yes	No	Yes	No	No	Yes	No	No	No	No	No
1250	1251	IRRVFIARR	Yes	Yes	Yes	Yes	No	No	No	No	Yes	No	No	No	No	No	Yes	No	No	Yes	No	No	No	Yes	No
1251	1252	RKWLVLRNW	Yes	No	Yes	No	No	Yes	No	No	Yes	Yes	No	No	No	Yes	Yes	No	No	No	No	No	No	Yes	No
1252	1253	LLRIKNFIK	Yes	Yes	Yes	Yes	No	No	Yes	No	Yes	Yes	Yes	No	No	No	Yes	No	No	Yes	No	No	Yes	Yes	No
1253	1254	FNKIILKRL	Yes	No	Yes	Yes	No	No	Yes	No	Yes	Yes	No	Yes	No	Yes	No	No	Yes	No	No	No	Yes	Yes	Yes
1254	1255	RIRARIVIF	Yes	Yes	No	No	No	Yes	No	No	Yes	No	No	No	No	No	No	No	No	Yes	No	No	No	No	No
1255	1256	VRLSRRLLL	Yes	No	Yes	Yes	No	Yes	Yes	No	Yes	Yes	No	No	No	No	No	No	No	Yes	No	No	No	Yes	No
1256	1257	VRRFGFLRL	Yes	Yes	Yes	No	No	No	Yes	No	No	Yes	Yes	No	Yes	No	Yes	No	No	Yes	No	No	No	Yes	Yes
1257	1258	LRLKLYVLL	Yes	No	No	No	No	Yes	No	No	Yes	No	No	No	No	No	Yes	No	No	Yes	No	No	No	Yes	No
1258	1259	LLLLLKHFK	Yes	No	No	Yes	No	No	No	No	Yes	Yes	Yes	Yes	No	No	No	No	No	No	No	No	Yes	Yes	No
1259	1260	FKMRAKLFR	Yes	Yes	Yes	Yes	Yes	No	Yes	No	No	Yes	Yes	No	No	No	Yes	No	No	Yes	Yes	No	Yes	No	No
1260	1261	KLRRLPKMF	Yes	No	Yes	Yes	No	No	Yes	No	No	Yes	Yes	No	No	Yes	No	No	No	Yes	No	No	Yes	Yes	Yes
1261	1262	KIMVLFRFI	Yes	Yes	Yes	No	No	No	No	No	Yes	No	No	No	No	No	No	No	No	No	No	No	No	No	Yes
1262	1263	AILKRMLKF	Yes	No	No	No	No	No	No	No	No	No	No	No	No	No	No	No	No	No	No	No	No	Yes	No
1263	1264	ILKIPKRKI	Yes	No	Yes	Yes	No	No	Yes	No	No	No	Yes	Yes	No	Yes	No	No	Yes	Yes	No	No	No	Yes	Yes
1264	1265	IRKKLKIIP	Yes	Yes	Yes	Yes	No	No	Yes	No	Yes	No	Yes	Yes	No	Yes	No	No	No	Yes	No	No	No	Yes	Yes
1265	1266	LRKKKLQLL	Yes	No	Yes	Yes	No	No	Yes	No	Yes	No	No	No	No	Yes	No	No	No	Yes	No	No	No	Yes	No
1266	1267	LFLFRKGKK	Yes	Yes	Yes	Yes	No	No	Yes	No	Yes	No	Yes	Yes	No	Yes	Yes	No	No	Yes	Yes	No	Yes	Yes	No
1267	1268	KVLWFLTRR	Yes	Yes	No	No	No	No	Yes	No	Yes	No	No	No	No	No	Yes	No	No	No	No	No	No	Yes	No
1268	1269	ILLCLRYKR	Yes	Yes	Yes	Yes	No	No	No	No	Yes	No	No	No	Yes	No	Yes	No	No	Yes	No	No	No	Yes	No
1269	1270	LFKKYKIRK	Yes	Yes	Yes	Yes	Yes	No	Yes	No	Yes	No	No	Yes	No	No	Yes	No	No	Yes	No	Yes	No	Yes	No
1270	1271	KIILKWRNR	Yes	Yes	Yes	Yes	No	No	Yes	No	Yes	No	No	Yes	No	No	No	No	No	Yes	No	No	No	Yes	No
1271	1272	INKIRWLKR	Yes	Yes	Yes	Yes	No	No	Yes	No	Yes	No	No	No	No	No	No	No	No	Yes	No	No	No	Yes	No
1272	1273	VLLIRKVKV	Yes	Yes	No	No	No	No	No	No	Yes	No	No	No	No	No	No	No	No	Yes	No	No	No	Yes	Yes
1273	1274	RFIRIVPLK	Yes	Yes	No	Yes	No	No	Yes	No	Yes	No	Yes	No	No	No	No	No	No	Yes	No	No	Yes	Yes	No
1274	1275	VARIRKIFL	Yes	Yes	No	Yes	No	No	Yes	No	Yes	No	Yes	No	No	Yes	No	No	No	Yes	No	No	Yes	Yes	No
1275	1276	LKRLKVLYM	Yes	No	No	No	No	No	No	No	Yes	Yes	No	No	No	Yes	No	No	No	No	No	No	No	Yes	No
1276	1277	SFFLLRRLL	Yes	Yes	Yes	Yes	No	No	Yes	No	Yes	Yes	Yes	No	No	No	Yes	No	No	Yes	No	No	No	No	Yes
1277	1278	FFKFYKRLC	Yes	Yes	Yes	Yes	No	No	Yes	No	Yes	No	No	No	No	No	No	No	No	Yes	No	No	Yes	No	Yes
1278	1279	FKLLLKWVY	Yes	No	Yes	Yes	No	No	Yes	No	No	No	No	Yes	Yes	No	Yes	No	No	No	No	No	No	Yes	No
1279	1280	IIFIKRFTK	Yes	Yes	Yes	Yes	No	No	No	No	Yes	No	No	No	No	No	No	No	No	Yes	No	No	No	Yes	No
1280	1281	FRLKKLHIV	Yes	Yes	Yes	Yes	No	No	Yes	No	Yes	No	No	No	No	No	Yes	No	No	Yes	No	No	No	Yes	No
1281	1282	KVIRLLLKH	Yes	Yes	No	No	No	No	No	No	Yes	No	No	No	No	No	No	No	No	Yes	No	No	No	Yes	No
1282	1283	AIVKLFLKR	Yes	Yes	No	Yes	No	No	No	No	Yes	No	No	Yes	No	No	Yes	No	No	Yes	No	No	Yes	Yes	No
1283	1284	LLRVKKPFR	Yes	Yes	Yes	Yes	No	No	No	No	Yes	No	Yes	No	No	No	No	No	No	Yes	No	No	No	Yes	No
1284	1285	FRRLMLQRI	Yes	No	No	No	No	No	No	No	Yes	Yes	No	No	No	No	No	No	No	Yes	No	No	No	No	Yes
1285	1286	FWRKNFVRF	Yes	No	Yes	Yes	No	No	No	No	Yes	Yes	No	No	No	No	No	No	No	Yes	No	No	Yes	No	Yes
1286	1287	LVLWLRNRK	Yes	Yes	Yes	Yes	No	No	No	No	Yes	No	No	No	No	No	Yes	No	No	No	No	No	No	Yes	No
1287	1288	FYIVRFRIL	Yes	Yes	Yes	No	No	No	No	No	Yes	Yes	No	No	No	No	Yes	No	No	Yes	No	No	No	No	No
1288	1289	WYLRKAWKI	Yes	No	No	Yes	No	No	Yes	No	Yes	Yes	No	No	No	No	No	No	No	Yes	No	No	No	No	No
1289	1290	WRRYIYLWI	Yes	Yes	No	No	No	No	No	No	No	No	Yes	No	No	No	No	No	No	Yes	No	No	No	Yes	No
1290	1291	KFLRRYAIL	Yes	No	No	Yes	No	No	Yes	No	No	Yes	Yes	Yes	No	Yes	No	No	No	Yes	No	No	No	Yes	No
1291	1292	KLRFYARFI	Yes	Yes	Yes	No	No	No	No	No	No	No	No	No	No	No	No	No	No	Yes	No	No	No	No	No
1292	1293	WWRLFTKVK	Yes	No	Yes	Yes	No	No	No	No	Yes	No	No	No	No	No	Yes	No	No	Yes	No	No	No	No	No
1293	1294	KKLLHFKVF	Yes	No	No	No	No	Yes	No	No	Yes	No	No	Yes	No	No	No	No	No	Yes	No	No	Yes	No	No
1294	1295	FILFKLPKL	Yes	Yes	Yes	Yes	No	No	Yes	No	No	Yes	No	No	No	No	No	No	Yes	Yes	No	Yes	Yes	Yes	Yes
1295	1296	RFVWPKIIK	Yes	Yes	No	No	No	No	Yes	No	Yes	Yes	No	No	Yes	No	No	No	No	Yes	No	No	Yes	Yes	No
1296	1297	FFRRFKMSL	Yes	Yes	Yes	No	No	No	Yes	No	No	Yes	No	No	Yes	No	No	No	No	Yes	No	No	No	No	No
1297	1298	RLLKQMLFR	Yes	No	No	No	No	No	No	No	Yes	No	No	No	Yes	No	No	No	No	Yes	No	No	Yes	No	No
1298	1299	RMSLFRKLL	Yes	Yes	Yes	Yes	Yes	No	Yes	No	Yes	Yes	Yes	Yes	Yes	No	Yes	No	No	Yes	No	No	Yes	Yes	Yes
1299	1300	RYLRARFFK	Yes	Yes	Yes	No	No	No	No	No	Yes	Yes	Yes	No	No	No	Yes	No	No	Yes	No	No	Yes	Yes	No
1300	1301	KLYRFLARR	Yes	Yes	Yes	No	No	No	Yes	No	No	No	No	No	No	No	Yes	No	No	Yes	No	No	No	Yes	No
1301	1302	KLKWFKNKL	Yes	Yes	Yes	Yes	No	No	Yes	No	No	Yes	No	Yes	No	Yes	Yes	No	No	Yes	No	No	No	Yes	No
1302	1303	LFRILFRTL	Yes	No	No	No	No	No	Yes	No	Yes	Yes	No	No	No	No	Yes	No	No	Yes	No	No	No	No	Yes
1303	1304	FCKKRKFRF	Yes	Yes	Yes	Yes	No	No	Yes	No	Yes	No	Yes	No	No	No	No	No	No	Yes	No	Yes	Yes	No	No
1304	1305	KFMRFMMMR	Yes	No	No	No	No	No	No	No	No	No	No	No	No	No	No	No	No	No	No	No	No	No	No
1305	1306	KKILNIILR	Yes	Yes	No	Yes	No	No	Yes	No	Yes	Yes	No	No	Yes	No	No	No	No	Yes	No	No	Yes	Yes	No
1306	1307	NRLLIIKKI	Yes	Yes	No	Yes	No	No	Yes	No	Yes	Yes	No	No	No	No	No	No	Yes	No	No	No	Yes	Yes	Yes
1307	1308	CFRIVIFKK	Yes	No	No	No	No	No	No	No	Yes	Yes	No	No	No	No	Yes	No	No	Yes	No	No	No	Yes	No
1308	1309	RKVKLIRMV	Yes	Yes	No	No	No	No	No	No	Yes	No	Yes	No	No	No	No	No	No	Yes	No	No	No	No	No
1309	1310	RKKRFIHWV	Yes	Yes	Yes	No	No	No	No	No	Yes	No	No	No	No	No	No	No	No	Yes	No	No	No	No	No
1310	1311	RYLKFVRLY	Yes	Yes	Yes	No	No	No	Yes	No	Yes	No	No	No	No	No	No	No	No	Yes	No	No	No	No	No
1311	1312	LYLKLFKLV	Yes	Yes	Yes	No	No	No	Yes	No	Yes	Yes	No	No	No	No	Yes	No	No	Yes	No	No	No	Yes	Yes
1312	1313	ILIKNKRLR	Yes	Yes	Yes	Yes	No	No	No	No	Yes	No	No	No	No	No	No	No	No	Yes	No	No	No	Yes	No
1313	1314	KNRRILKIL	Yes	No	No	No	No	Yes	Yes	No	Yes	No	Yes	No	No	No	No	No	No	No	No	No	No	No	No
1314	1315	FIKLRNIRK	Yes	Yes	No	Yes	No	No	No	No	Yes	No	Yes	No	No	No	Yes	No	No	No	No	No	No	Yes	No
1315	1316	IIFLKMARK	Yes	Yes	No	No	No	No	No	No	Yes	Yes	No	No	No	Yes	No	No	No	Yes	No	No	No	Yes	Yes
1316	1317	KFVWPKILK	Yes	Yes	No	No	No	No	Yes	No	Yes	Yes	No	Yes	Yes	No	No	No	Yes	Yes	No	No	No	Yes	No
1317	1318	KKFLFILIC	Yes	Yes	Yes	Yes	No	Yes	No	No	No	Yes	Yes	No	No	No	Yes	No	No	No	No	No	Yes	Yes	Yes
1318	1319	RNIRKWLML	Yes	No	No	Yes	No	No	Yes	No	Yes	Yes	No	No	No	Yes	No	No	No	No	No	No	No	Yes	No
1319	1320	LRFPRPFWR	Yes	Yes	Yes	Yes	No	No	Yes	No	No	Yes	No	No	No	No	No	No	No	Yes	No	No	Yes	No	No
1320	1321	SLKKFKIIF	Yes	Yes	Yes	No	No	No	Yes	No	Yes	Yes	Yes	Yes	No	No	No	No	No	Yes	No	No	Yes	Yes	Yes
1321	1322	IKIFKSKLF	Yes	Yes	Yes	Yes	No	No	Yes	No	Yes	Yes	Yes	No	No	No	Yes	No	No	Yes	Yes	No	Yes	No	Yes
1322	1323	LKGLIKKIL	Yes	Yes	Yes	Yes	Yes	No	Yes	No	Yes	Yes	Yes	Yes	Yes	No	No	No	Yes	No	No	Yes	Yes	Yes	Yes
1323	1324	ILKKNFLKI	Yes	Yes	No	Yes	No	No	No	No	No	No	No	Yes	No	Yes	No	No	No	Yes	No	Yes	Yes	Yes	No
1324	1325	FNRIFLLRL	Yes	No	Yes	No	No	No	Yes	No	Yes	Yes	No	No	No	No	Yes	No	No	Yes	No	No	No	No	Yes
1325	1326	LFLFFRGRI	Yes	No	No	Yes	No	Yes	Yes	No	Yes	No	Yes	Yes	No	No	Yes	No	No	Yes	Yes	No	Yes	Yes	Yes
1326	1327	KVLRVMLKK	Yes	Yes	No	No	No	No	No	No	Yes	Yes	No	No	No	Yes	No	No	No	Yes	No	No	No	Yes	No
1327	1328	RAIIIRVKL	Yes	Yes	No	Yes	No	No	No	No	Yes	No	No	No	No	No	No	No	No	No	No	No	No	Yes	No
1328	1329	VFIRKIAIR	Yes	Yes	Yes	Yes	No	No	Yes	No	Yes	No	No	No	No	No	No	No	No	Yes	No	No	Yes	Yes	No
1329	1330	FLVFRRLGK	Yes	Yes	No	No	No	No	No	No	No	No	Yes	No	No	No	Yes	No	No	Yes	No	No	No	Yes	No
1330	1331	FVFRFRKFN	Yes	Yes	Yes	Yes	No	No	Yes	No	Yes	Yes	No	No	No	No	Yes	No	No	Yes	No	No	No	Yes	No
1331	1332	RFRVKLNFF	Yes	Yes	Yes	Yes	No	No	Yes	No	Yes	No	Yes	No	No	No	Yes	No	No	Yes	No	No	Yes	No	No
1332	1333	VRLRNLLKL	Yes	Yes	Yes	No	No	No	Yes	No	Yes	No	No	No	No	Yes	Yes	No	No	Yes	No	Yes	No	No	No
1333	1334	RKLNRLVFL	Yes	No	Yes	No	No	No	No	No	No	Yes	Yes	No	No	No	No	No	No	Yes	No	No	No	Yes	Yes
1334	1335	FFRLVQLRK	Yes	Yes	Yes	No	No	No	No	No	Yes	Yes	Yes	No	No	No	Yes	No	No	Yes	No	No	No	No	No
1335	1336	FLVSRLKRL	Yes	Yes	Yes	Yes	No	No	Yes	No	Yes	Yes	Yes	No	No	No	Yes	No	No	Yes	No	No	No	Yes	No
1336	1337	YVKKFILMR	Yes	No	Yes	Yes	No	No	No	No	No	No	No	No	No	No	No	No	No	Yes	No	No	No	No	No
1337	1338	MAMLRRWLK	Yes	Yes	No	No	No	No	Yes	No	No	No	Yes	No	Yes	No	No	No	No	No	No	No	No	Yes	No
1338	1339	KKIFNKLFR	Yes	Yes	Yes	Yes	Yes	No	Yes	No	Yes	Yes	Yes	Yes	Yes	No	No	No	Yes	Yes	Yes	No	No	No	No
1339	1340	IRFNLKLKK	Yes	Yes	Yes	No	No	No	No	No	Yes	Yes	No	No	No	No	Yes	No	No	Yes	No	No	No	Yes	No
1340	1341	FFKKKFIQR	Yes	Yes	Yes	Yes	No	No	No	No	Yes	No	No	Yes	No	Yes	No	No	Yes	Yes	Yes	No	Yes	No	No
1341	1342	FLRKKLIGK	Yes	Yes	Yes	Yes	No	No	Yes	No	Yes	Yes	Yes	No	No	Yes	Yes	No	Yes	Yes	Yes	Yes	Yes	Yes	No
1342	1343	GLIKRLLKK	Yes	Yes	Yes	Yes	No	No	Yes	No	Yes	No	Yes	Yes	Yes	No	Yes	No	Yes	Yes	No	Yes	No	Yes	No
1343	1344	KRKSFFKIL	Yes	Yes	Yes	Yes	No	No	Yes	No	Yes	No	Yes	No	Yes	Yes	No	No	No	Yes	No	No	Yes	No	No
1344	1345	LLIKKAKLM	Yes	No	Yes	Yes	No	No	Yes	No	Yes	Yes	No	No	No	No	No	No	No	Yes	No	No	Yes	Yes	Yes
1345	1346	FLQFLLLRK	Yes	Yes	Yes	No	No	No	No	No	Yes	No	Yes	No	No	No	Yes	No	No	Yes	No	No	No	Yes	No
1346	1347	TKFMRRFIF	Yes	Yes	Yes	No	No	No	Yes	No	No	No	No	No	Yes	No	No	No	No	Yes	No	No	Yes	No	Yes
1347	1348	FRMLKLWSK	Yes	Yes	No	Yes	No	No	Yes	No	Yes	No	No	No	No	No	Yes	No	No	No	No	Yes	No	Yes	No
1348	1349	LIRRFNILW	Yes	Yes	No	No	No	No	Yes	No	Yes	Yes	No	No	No	No	No	No	No	Yes	No	No	No	No	No
1349	1350	LRRFVLVVL	Yes	No	No	No	No	No	No	No	Yes	No	No	No	No	No	No	No	No	Yes	No	No	No	Yes	No
1350	1351	LIKYLMKLL	Yes	Yes	Yes	Yes	No	No	Yes	No	Yes	Yes	No	No	No	No	No	No	No	No	No	No	No	No	Yes
1351	1352	LLRKIKPIV	Yes	Yes	Yes	Yes	No	No	No	No	Yes	No	Yes	No	No	Yes	No	No	No	Yes	No	Yes	Yes	Yes	No
1352	1353	VKRPKFILI	Yes	No	Yes	Yes	No	No	Yes	No	Yes	No	No	No	No	Yes	No	No	No	Yes	No	No	No	Yes	No
1353	1354	LRYLLRFGR	Yes	Yes	Yes	No	No	No	Yes	No	No	No	No	No	Yes	No	Yes	No	No	Yes	No	No	No	No	No
1354	1355	FRRRVGRWI	Yes	No	Yes	Yes	No	No	Yes	No	Yes	No	Yes	No	No	No	Yes	No	No	Yes	No	No	No	Yes	Yes
1355	1356	VIRMLRFFM	Yes	Yes	No	No	No	No	Yes	No	Yes	No	No	No	No	No	No	No	No	Yes	No	No	Yes	No	No
1356	1357	YFLKKKVMF	Yes	Yes	Yes	Yes	No	No	Yes	No	Yes	Yes	No	No	No	Yes	No	No	No	No	No	No	No	No	No
1357	1358	IIKKLLLAF	Yes	No	No	Yes	No	Yes	Yes	No	Yes	No	No	Yes	No	No	No	No	No	No	No	No	Yes	Yes	Yes
1358	1359	LKYFFPKWK	Yes	Yes	Yes	Yes	No	No	No	No	No	No	No	Yes	No	No	No	No	No	Yes	No	No	No	Yes	No
1359	1360	LFKKSFKKF	Yes	Yes	Yes	Yes	No	No	No	No	Yes	Yes	Yes	Yes	No	No	No	No	Yes	Yes	Yes	No	Yes	Yes	Yes
1360	1361	KLKLKNLKL	Yes	No	No	Yes	No	No	Yes	No	Yes	Yes	No	No	No	No	Yes	No	No	No	No	No	No	Yes	No
1361	1362	NFKKFKLFK	Yes	Yes	Yes	Yes	No	No	Yes	No	No	No	No	Yes	No	No	Yes	No	No	Yes	No	No	No	Yes	No
1362	1363	FRRLVLLAF	Yes	No	No	No	No	Yes	No	No	Yes	No	No	No	No	No	No	No	No	Yes	No	No	No	Yes	No
1363	1364	LLVLLRPLR	Yes	Yes	No	No	No	No	No	No	Yes	No	Yes	No	No	No	No	No	No	Yes	No	No	No	Yes	No
1364	1365	RLVFPRFFF	Yes	No	Yes	No	No	Yes	No	No	No	No	No	No	No	No	No	No	No	Yes	No	No	Yes	No	Yes
1365	1366	LLKKLRTLM	Yes	Yes	Yes	Yes	No	No	Yes	No	Yes	Yes	No	No	No	No	No	No	No	Yes	No	No	No	Yes	Yes
1366	1367	KLARVIKRL	Yes	Yes	Yes	Yes	No	No	Yes	No	Yes	Yes	No	No	No	Yes	No	No	No	Yes	No	No	No	Yes	Yes
1367	1368	FPKRIVRLK	Yes	Yes	Yes	Yes	No	No	Yes	No	Yes	No	No	No	No	No	Yes	No	No	Yes	No	No	No	Yes	No
1368	1369	PKVLIRRKF	Yes	Yes	Yes	Yes	No	No	Yes	No	Yes	Yes	No	No	No	No	No	No	No	Yes	No	No	No	No	Yes
1369	1370	RVHKKFRLI	Yes	Yes	Yes	Yes	No	No	Yes	No	Yes	No	No	No	No	No	No	No	No	Yes	No	No	No	Yes	No
1370	1371	LWRIRKTIM	Yes	No	Yes	Yes	No	No	Yes	No	Yes	Yes	Yes	Yes	No	No	Yes	No	No	Yes	No	No	No	No	No
1371	1372	LKVYRKVIF	Yes	Yes	No	Yes	No	No	No	No	Yes	Yes	No	No	No	No	No	No	No	Yes	Yes	No	No	Yes	Yes
1372	1373	LIKRARYLI	Yes	Yes	No	No	No	No	No	No	Yes	No	No	No	No	No	No	No	No	Yes	No	No	No	No	No
1373	1374	YRRLIILPK	Yes	No	Yes	No	No	No	Yes	No	No	No	No	No	No	No	No	No	No	Yes	No	No	No	Yes	No
1374	1375	KKIVPFFKL	Yes	Yes	Yes	Yes	No	No	Yes	No	Yes	Yes	No	No	No	No	No	No	No	Yes	No	No	Yes	Yes	Yes
1375	1376	ILLMKRGLR	Yes	Yes	Yes	Yes	No	No	No	No	Yes	Yes	No	No	No	No	No	No	No	Yes	No	Yes	Yes	Yes	No
1376	1377	IKTRRLLVL	Yes	No	No	No	No	Yes	No	No	Yes	No	No	No	No	No	No	No	No	Yes	No	No	No	Yes	No
1377	1378	FRFKYMLYK	Yes	No	No	No	No	No	No	No	No	No	No	No	No	No	No	No	No	No	No	No	No	No	No
1378	1379	KIRVIKCLI	Yes	Yes	Yes	Yes	No	No	No	No	Yes	No	No	No	No	Yes	No	No	No	Yes	No	Yes	Yes	Yes	Yes
1379	1380	IRRFTILWI	Yes	No	No	No	No	No	No	No	No	No	Yes	No	No	No	No	No	No	Yes	No	No	No	Yes	No
1380	1381	RIRKYIIYK	Yes	Yes	No	Yes	No	No	No	No	Yes	No	No	No	No	No	No	No	No	Yes	No	No	No	Yes	No
1381	1382	FIKLYKKKK	Yes	Yes	Yes	Yes	No	No	Yes	No	Yes	No	No	No	No	No	Yes	No	No	Yes	Yes	Yes	No	Yes	No
1382	1383	LSRRRIRRL	Yes	Yes	No	No	No	No	Yes	No	Yes	No	No	No	No	No	No	No	No	Yes	No	No	No	Yes	No
1383	1384	RKAKLIFFY	Yes	No	No	No	No	Yes	No	No	Yes	No	Yes	No	No	No	No	No	No	Yes	Yes	No	No	Yes	No
1384	1385	LKYVLKLVK	Yes	Yes	Yes	Yes	No	No	No	No	Yes	No	No	No	Yes	No	No	No	No	Yes	No	Yes	No	No	No
1385	1386	KLRFAFKIY	Yes	Yes	Yes	Yes	No	Yes	Yes	No	Yes	No	No	No	No	No	No	No	No	Yes	No	No	No	No	Yes
1386	1387	RYLIKFLAK	Yes	No	Yes	Yes	Yes	No	No	No	No	No	No	No	No	No	Yes	No	No	Yes	Yes	Yes	Yes	Yes	Yes
1387	1388	IKFARYLLK	Yes	No	No	No	No	No	No	No	No	No	No	No	No	No	No	No	No	Yes	No	No	No	No	No
1388	1389	IRRALYKFR	Yes	No	Yes	No	No	No	No	No	No	No	No	No	No	No	No	No	No	Yes	No	No	No	Yes	No
1389	1390	KIKWFKNKL	Yes	Yes	Yes	Yes	No	No	Yes	No	Yes	Yes	No	No	No	Yes	Yes	No	No	No	No	No	No	Yes	Yes
1390	1391	RKFVKKAFF	Yes	Yes	Yes	Yes	No	No	Yes	No	Yes	Yes	Yes	Yes	No	Yes	No	No	No	Yes	No	No	Yes	Yes	Yes
1391	1392	LVTLRKKLF	Yes	Yes	Yes	Yes	No	No	Yes	No	Yes	Yes	Yes	No	No	No	Yes	No	No	Yes	No	No	Yes	Yes	Yes
1392	1393	LFRQFKMKL	Yes	Yes	Yes	Yes	No	No	Yes	No	Yes	Yes	No	Yes	No	No	Yes	No	No	Yes	No	No	Yes	No	No
1393	1394	FKFFVTRFK	Yes	Yes	Yes	No	No	No	Yes	No	No	Yes	No	No	No	No	No	No	No	Yes	No	No	No	No	No
1394	1395	FRQFKMKLF	Yes	Yes	Yes	Yes	No	No	Yes	No	Yes	No	No	Yes	No	No	Yes	No	No	Yes	No	No	No	No	No
1395	1396	FRGLMLLKK	Yes	Yes	No	No	No	No	No	No	Yes	Yes	No	No	No	No	Yes	No	No	No	No	Yes	No	Yes	No
1396	1397	VYRVFWLRF	Yes	Yes	No	No	No	No	Yes	No	Yes	Yes	No	No	No	No	No	No	No	Yes	No	No	No	No	No
1397	1398	FLWLARKLV	Yes	Yes	Yes	Yes	No	No	Yes	No	Yes	Yes	Yes	No	No	Yes	Yes	No	No	Yes	No	No	No	Yes	Yes
1398	1399	KMVVLRVFR	Yes	Yes	No	No	No	No	No	No	Yes	No	No	No	No	No	Yes	No	No	Yes	No	No	No	No	No
1399	1400	NRLKRWIMI	Yes	No	Yes	No	No	No	Yes	No	Yes	No	No	No	No	Yes	Yes	No	No	Yes	No	No	No	Yes	No
1400	1401	ILLLKLSFR	Yes	Yes	Yes	Yes	No	Yes	No	No	Yes	Yes	Yes	No	No	No	No	No	No	Yes	No	Yes	No	Yes	No
1401	1402	LRKFISLLL	Yes	Yes	Yes	Yes	No	No	Yes	No	Yes	Yes	Yes	Yes	Yes	Yes	Yes	No	Yes	Yes	No	No	No	Yes	Yes
1402	1403	FLLRLLVKC	Yes	No	Yes	No	No	Yes	Yes	No	Yes	No	No	No	Yes	No	No	No	No	Yes	No	Yes	Yes	Yes	Yes
1403	1404	KQIKRRFII	Yes	No	Yes	No	No	No	Yes	No	Yes	No	No	No	No	No	No	No	No	Yes	No	No	No	No	No
1404	1405	FLRSLIRVK	Yes	Yes	Yes	Yes	No	No	Yes	No	Yes	No	Yes	No	Yes	No	Yes	No	Yes	Yes	No	No	Yes	No	No
1405	1406	RRKVLSIFF	Yes	Yes	No	No	No	Yes	Yes	No	Yes	No	Yes	No	No	No	No	No	No	Yes	No	No	Yes	Yes	Yes
1406	1407	KLRLVINRL	Yes	Yes	Yes	Yes	No	No	Yes	No	Yes	Yes	No	No	Yes	No	No	No	No	Yes	No	No	No	Yes	Yes
1407	1408	ILRRNKVFL	Yes	No	Yes	Yes	No	No	Yes	No	No	Yes	No	No	No	Yes	Yes	No	No	No	No	No	Yes	Yes	No
1408	1409	VRQLLKRIL	Yes	Yes	Yes	Yes	No	No	Yes	No	Yes	No	Yes	Yes	No	Yes	Yes	No	No	Yes	No	No	No	No	Yes
1409	1410	LRVLSKILR	Yes	Yes	Yes	Yes	No	No	Yes	No	Yes	No	Yes	No	No	No	No	No	No	Yes	No	No	No	Yes	No
1410	1411	LLKKYAKLL	Yes	No	Yes	Yes	No	No	Yes	No	Yes	Yes	No	Yes	No	Yes	No	No	No	No	No	No	No	Yes	Yes
1411	1412	KKFAKLLFY	Yes	No	No	No	No	Yes	No	No	No	Yes	No	Yes	No	No	No	No	No	Yes	No	No	No	Yes	No
1412	1413	MLVLYRLLR	Yes	Yes	No	No	No	No	No	No	No	No	No	No	No	No	No	No	No	Yes	No	No	No	Yes	No
1413	1414	LFKAKRLRY	Yes	Yes	No	Yes	No	No	Yes	No	Yes	No	No	No	No	No	Yes	No	No	Yes	No	No	No	Yes	Yes
1414	1415	FLFRGRRKR	Yes	Yes	No	Yes	No	No	Yes	No	Yes	No	No	No	No	No	Yes	No	No	Yes	Yes	No	No	Yes	No
1415	1416	KMRFFAVLR	Yes	Yes	Yes	No	No	No	No	No	No	Yes	No	No	No	No	Yes	No	No	Yes	No	No	Yes	No	No
1416	1417	KAMLVRLFR	Yes	Yes	Yes	No	No	No	No	No	Yes	No	No	No	No	No	No	No	No	Yes	No	No	No	No	No
1417	1418	IKRWSFMFK	Yes	Yes	Yes	No	No	No	No	No	No	Yes	No	No	No	No	No	No	No	Yes	No	No	No	No	No
1418	1419	LKKKWSVWF	Yes	No	Yes	No	No	No	Yes	No	Yes	Yes	No	No	No	No	No	No	No	Yes	No	No	No	Yes	No
1419	1420	IFAVFLFRR	Yes	Yes	Yes	No	No	No	No	No	No	Yes	No	No	No	No	Yes	No	No	Yes	No	No	No	Yes	No
1420	1421	LVRLVLVKL	Yes	No	No	No	No	No	No	No	Yes	No	No	No	No	No	No	No	No	Yes	No	No	No	Yes	Yes
1421	1422	KFIVRAKII	Yes	Yes	Yes	Yes	No	No	Yes	No	Yes	Yes	Yes	No	No	Yes	No	No	Yes	Yes	No	No	Yes	No	Yes
1422	1423	KVVIVKLKI	Yes	Yes	No	No	No	No	No	No	Yes	No	No	No	No	No	No	No	No	No	No	No	No	Yes	Yes
1423	1424	FFRNLKVKL	Yes	No	Yes	No	No	No	Yes	No	Yes	Yes	Yes	No	No	No	Yes	No	No	Yes	Yes	No	Yes	No	No
1424	1425	LLNRKVLLK	Yes	Yes	Yes	Yes	No	No	Yes	No	Yes	Yes	No	No	No	No	No	No	No	Yes	No	No	No	Yes	No
1425	1426	LLKRKVSLL	Yes	Yes	Yes	Yes	No	No	Yes	No	Yes	No	Yes	Yes	No	Yes	No	No	No	Yes	No	No	No	Yes	No
1426	1427	LKKRLQVFL	Yes	No	No	No	No	No	No	No	Yes	Yes	No	No	No	Yes	No	No	No	Yes	No	No	No	Yes	No
1427	1428	RKNLFLVFK	Yes	No	Yes	No	No	Yes	No	No	No	Yes	No	No	No	No	Yes	No	No	Yes	No	No	No	Yes	No
1428	1429	RMIKLWRRN	Yes	Yes	Yes	Yes	No	No	No	No	Yes	No	No	No	No	No	Yes	No	No	Yes	No	No	No	Yes	No
1429	1430	FKSKILRIK	Yes	Yes	Yes	Yes	No	No	Yes	No	Yes	No	Yes	No	No	Yes	Yes	No	No	Yes	Yes	No	Yes	No	No
1430	1431	CVLKKRFKI	Yes	Yes	Yes	Yes	No	No	Yes	No	Yes	No	No	No	No	Yes	No	No	No	Yes	No	No	No	No	No
1431	1432	KILRLKNKI	Yes	Yes	Yes	Yes	No	No	Yes	No	Yes	Yes	Yes	No	No	No	Yes	No	No	No	No	No	Yes	Yes	No
1432	1433	KLSKFKIRI	Yes	Yes	Yes	Yes	No	No	Yes	No	Yes	Yes	Yes	No	No	No	No	No	No	Yes	No	Yes	No	No	No
1433	1434	RIVARLLRV	Yes	Yes	No	No	No	No	Yes	No	Yes	No	No	No	No	No	No	No	No	Yes	No	No	No	No	No
1434	1435	LMKVFKKYI	Yes	Yes	Yes	Yes	No	No	Yes	No	Yes	Yes	Yes	Yes	No	No	No	No	No	Yes	No	No	No	Yes	Yes
1435	1436	LKLLQRRRV	Yes	Yes	No	Yes	No	No	No	No	Yes	No	No	No	No	No	No	No	No	No	No	No	No	No	No
1436	1437	KGVRLFRLR	Yes	No	Yes	Yes	No	No	Yes	No	Yes	Yes	Yes	No	No	No	Yes	No	No	Yes	No	No	No	No	No
1437	1438	FFWNFRRMW	Yes	Yes	Yes	Yes	No	No	Yes	No	No	No	No	No	No	No	No	No	No	Yes	No	No	No	No	No
1438	1439	ILLITRLLK	Yes	Yes	Yes	Yes	No	No	Yes	No	Yes	No	Yes	No	Yes	No	No	No	No	No	No	No	No	Yes	Yes
1439	1440	FFKTILIRL	Yes	Yes	Yes	Yes	No	No	Yes	No	Yes	Yes	Yes	No	No	Yes	No	No	No	Yes	No	No	Yes	No	Yes
1440	1441	LFVFRFPKF	Yes	Yes	Yes	Yes	No	Yes	Yes	No	No	Yes	No	No	No	No	Yes	No	No	Yes	No	No	No	Yes	Yes
1441	1442	LLLLALKVR	Yes	Yes	No	No	No	Yes	No	No	Yes	No	No	No	No	No	Yes	No	No	Yes	No	Yes	No	Yes	No
1442	1443	LLFVRFPKL	Yes	No	No	No	No	Yes	No	No	Yes	Yes	No	No	No	No	No	No	No	Yes	No	No	No	Yes	Yes
1443	1444	KKIKIMMVI	Yes	No	No	No	No	No	No	No	Yes	No	No	No	No	No	No	No	No	No	No	No	No	No	No
1444	1445	KMLKHRIFK	Yes	Yes	Yes	Yes	No	No	Yes	No	Yes	No	No	No	No	No	No	No	No	Yes	No	No	Yes	Yes	No
1445	1446	MKLRKKFIA	Yes	Yes	Yes	Yes	No	No	Yes	No	Yes	Yes	No	No	No	Yes	Yes	No	Yes	Yes	Yes	No	Yes	Yes	Yes
1446	1447	KRKMKLAIL	Yes	No	Yes	No	No	No	No	No	Yes	No	No	Yes	No	No	No	No	No	Yes	No	No	No	Yes	No
1447	1448	VMKKVRWVL	Yes	No	No	No	No	No	Yes	No	Yes	No	No	No	No	No	No	No	No	Yes	No	No	No	No	No
1448	1449	RKRPIWVML	Yes	No	No	No	No	No	No	No	Yes	No	No	No	No	No	No	No	No	Yes	No	No	No	Yes	No
1449	1450	YKRIKVLIV	Yes	No	No	No	No	No	No	No	Yes	No	No	No	No	Yes	No	No	No	Yes	No	No	No	Yes	No
1450	1451	RKYFFFQRF	Yes	No	Yes	No	No	No	No	No	No	No	No	No	No	No	No	No	No	Yes	No	No	No	No	No
1451	1452	YTIRWLRRR	Yes	Yes	Yes	Yes	No	No	Yes	No	Yes	No	Yes	No	No	No	Yes	No	No	Yes	No	No	No	Yes	No
1452	1453	WRILIYRNR	Yes	Yes	Yes	No	No	No	No	No	Yes	No	No	No	No	No	Yes	No	No	Yes	No	No	No	No	No
1453	1454	VTLILKRRI	Yes	Yes	Yes	Yes	No	No	Yes	No	Yes	No	No	No	No	No	No	No	No	No	No	No	No	Yes	No
1454	1455	ITRKIVLRL	Yes	Yes	Yes	Yes	No	No	Yes	No	Yes	No	No	No	No	No	No	No	No	Yes	No	No	No	Yes	No
1455	1456	RWNRLMKLK	Yes	Yes	Yes	Yes	No	No	No	No	No	No	No	No	Yes	No	No	No	No	Yes	No	Yes	No	No	No
1456	1457	KKYLRFRIC	Yes	Yes	Yes	Yes	No	No	Yes	No	No	No	No	No	No	No	No	No	No	Yes	No	No	No	No	No
1457	1458	RLRRAIFLP	Yes	No	No	No	No	No	Yes	No	No	Yes	No	No	No	No	No	No	No	Yes	No	No	No	Yes	Yes
1458	1459	RLRRAIFFP	Yes	No	No	No	No	No	No	No	No	Yes	No	No	No	No	No	No	No	Yes	No	No	No	Yes	No
1459	1460	RFFRIPFAR	Yes	Yes	Yes	No	No	No	Yes	No	Yes	Yes	No	No	No	No	No	No	No	Yes	No	No	Yes	No	No
1460	1461	VPLVLRRLK	Yes	Yes	Yes	Yes	No	Yes	Yes	No	Yes	No	No	No	No	No	Yes	No	No	Yes	No	No	No	Yes	No
1461	1462	FKKLKKLIQ	Yes	Yes	Yes	Yes	No	No	Yes	No	Yes	Yes	Yes	Yes	No	Yes	No	No	No	Yes	No	No	No	Yes	No
1462	1463	KKFFNLIKK	Yes	Yes	Yes	Yes	Yes	No	Yes	No	Yes	Yes	No	Yes	Yes	Yes	No	No	Yes	Yes	No	No	Yes	Yes	Yes
1463	1464	KIKGKKLLF	Yes	Yes	Yes	Yes	No	No	Yes	No	Yes	Yes	Yes	Yes	No	Yes	Yes	No	No	Yes	No	No	Yes	Yes	No
1464	1465	IFKKGFFKK	Yes	Yes	Yes	Yes	No	No	Yes	No	Yes	Yes	Yes	Yes	No	No	Yes	No	Yes	Yes	Yes	No	Yes	Yes	No
1465	1466	RLYFPRFFF	Yes	No	Yes	No	No	Yes	No	No	No	No	No	No	Yes	No	No	No	No	Yes	No	No	Yes	Yes	Yes
1466	1467	LRFHYLRLF	Yes	No	No	No	No	No	No	No	No	Yes	No	No	No	No	No	No	No	Yes	No	No	No	No	Yes
1467	1468	IRKVFMFLV	Yes	No	Yes	No	No	Yes	No	No	No	Yes	No	No	No	No	No	No	No	No	No	No	No	Yes	No
1468	1469	IKRLKAIRV	Yes	Yes	No	No	No	No	No	No	Yes	No	Yes	No	No	Yes	No	No	No	Yes	No	No	No	Yes	No
1469	1470	RNLRLRYRL	Yes	Yes	Yes	Yes	No	No	No	No	No	Yes	No	No	No	No	Yes	No	No	Yes	No	No	No	No	No
1470	1471	RVRKIIALK	Yes	Yes	Yes	Yes	No	No	No	No	Yes	No	Yes	No	No	No	No	No	No	Yes	No	No	Yes	Yes	No
1471	1472	ILFSRLLIK	Yes	No	No	No	No	No	Yes	No	Yes	Yes	No	No	No	No	Yes	No	Yes	Yes	No	No	Yes	Yes	No
1472	1473	QKRLFLIIF	Yes	No	No	No	No	Yes	No	No	Yes	No	No	No	No	No	No	No	No	Yes	No	No	No	Yes	No
1473	1474	IIRRNRVFI	Yes	Yes	No	No	No	No	No	No	No	Yes	No	No	No	No	No	No	No	Yes	No	No	Yes	No	No
1474	1475	LKWMITRIK	Yes	Yes	Yes	Yes	No	No	Yes	No	Yes	No	No	No	No	No	Yes	No	No	No	No	No	No	Yes	No
1475	1476	MMLIRKRLA	Yes	Yes	No	No	No	No	No	No	No	No	No	No	No	No	No	No	No	Yes	No	No	No	Yes	No
1476	1477	KLWIMWKNK	Yes	No	No	No	No	No	Yes	No	Yes	No	No	No	No	No	No	No	No	No	No	No	No	Yes	No
1477	1478	KFKYVLIKV	Yes	No	No	No	No	No	No	No	Yes	No	No	No	No	No	Yes	No	No	No	No	No	No	No	Yes
1478	1479	RFVHRLVRR	Yes	Yes	Yes	Yes	No	No	Yes	No	No	No	Yes	No	Yes	No	Yes	No	No	Yes	No	No	No	No	No
1479	1480	LKMKHFKKF	Yes	Yes	No	Yes	No	No	No	No	Yes	Yes	No	Yes	No	Yes	No	No	No	No	No	No	Yes	Yes	No
1480	1481	RMFRWLVTR	Yes	Yes	Yes	No	No	No	No	No	No	No	No	No	Yes	No	Yes	No	No	No	No	No	No	No	No
1481	1482	FQRFKMILK	Yes	No	Yes	No	No	No	No	No	Yes	No	No	No	No	No	No	No	No	No	No	No	No	No	No
1482	1483	NMKLLIRKL	Yes	Yes	Yes	Yes	No	No	No	No	Yes	Yes	No	No	No	Yes	No	No	No	Yes	No	No	No	Yes	Yes
1483	1484	LKMLQRILK	Yes	No	No	No	No	No	Yes	No	Yes	Yes	No	No	Yes	No	No	No	No	No	No	No	No	No	No
1484	1485	KFINRKFLM	Yes	Yes	Yes	Yes	No	No	Yes	No	No	Yes	No	No	No	No	No	No	No	Yes	No	No	Yes	No	Yes
1485	1486	RRLLRYHVF	Yes	No	No	No	No	No	Yes	No	No	No	Yes	No	Yes	No	No	No	No	Yes	No	No	No	No	No
1486	1487	LPFPLRRKF	Yes	Yes	Yes	Yes	No	No	Yes	No	No	Yes	No	Yes	No	No	No	No	No	Yes	No	No	No	Yes	No
1487	1488	FKFLPFRRA	Yes	Yes	No	Yes	No	No	No	No	Yes	No	Yes	Yes	No	No	No	No	No	Yes	No	No	No	Yes	Yes
1488	1489	WLCFAKRKF	Yes	Yes	Yes	Yes	Yes	No	Yes	No	Yes	No	No	Yes	No	Yes	No	No	No	Yes	No	No	No	No	Yes
1489	1490	RRLAPLLKL	Yes	Yes	No	No	No	No	No	No	No	No	No	No	No	No	No	No	No	Yes	No	Yes	No	Yes	No
1490	1491	SKVKFWFLK	Yes	No	Yes	No	No	No	Yes	No	Yes	No	No	No	No	No	Yes	No	No	Yes	Yes	No	No	Yes	No
1491	1492	WLKLNKKVL	Yes	Yes	Yes	Yes	No	No	Yes	No	Yes	Yes	No	Yes	No	Yes	No	No	No	Yes	No	No	No	Yes	Yes
1492	1493	FFHRFKMIL	Yes	Yes	Yes	No	No	No	No	No	No	No	No	No	No	No	No	No	No	No	No	No	Yes	No	No
1493	1494	KFMFLVKVL	Yes	Yes	Yes	No	No	Yes	Yes	No	Yes	Yes	No	Yes	Yes	No	Yes	No	No	Yes	No	No	Yes	Yes	Yes
1494	1495	KKKRLYLFC	Yes	Yes	Yes	No	No	No	No	No	No	No	No	No	No	No	Yes	No	No	Yes	No	No	Yes	Yes	No
1495	1496	KLWMMWKAK	Yes	No	No	No	No	No	No	No	No	No	No	No	No	No	No	No	No	No	No	No	No	Yes	No
1496	1497	LCRLLCKKL	Yes	Yes	Yes	Yes	Yes	No	Yes	No	Yes	Yes	No	No	No	Yes	No	No	Yes	Yes	No	Yes	Yes	Yes	Yes
1497	1498	IFLKFLSLK	Yes	Yes	No	Yes	No	No	No	No	Yes	No	Yes	Yes	Yes	No	Yes	No	No	Yes	Yes	No	Yes	Yes	Yes
1498	1499	LLIKLLQKL	Yes	Yes	No	Yes	No	No	Yes	No	Yes	Yes	Yes	Yes	No	No	No	No	Yes	No	No	Yes	No	Yes	Yes
1499	1500	KLIFLLKNL	Yes	Yes	Yes	Yes	No	No	No	No	Yes	No	No	No	Yes	Yes	Yes	No	No	No	No	No	Yes	Yes	Yes
1500	1501	LLIFLLNKK	Yes	Yes	Yes	Yes	No	No	No	No	Yes	Yes	No	No	Yes	No	Yes	No	No	No	No	No	No	Yes	Yes
1501	1502	LCWRILKVI	Yes	No	No	No	No	Yes	Yes	No	Yes	No	No	Yes	No	No	No	No	No	Yes	No	No	No	No	Yes
1502	1503	VLRRPIILL	Yes	Yes	Yes	Yes	No	No	No	No	Yes	Yes	Yes	No	No	No	No	No	No	Yes	No	No	No	Yes	No
1503	1504	FILLKMKMM	Yes	Yes	Yes	Yes	No	No	No	No	Yes	Yes	No	No	Yes	No	Yes	No	No	No	No	Yes	Yes	No	Yes
1504	1505	IFHLLRIVR	Yes	Yes	No	No	No	No	No	No	Yes	No	No	No	No	No	Yes	No	No	Yes	No	No	No	No	No
1505	1506	KVLKIKPLR	Yes	Yes	Yes	Yes	No	No	Yes	No	Yes	No	Yes	No	No	No	No	No	No	Yes	No	No	No	Yes	No
1506	1507	WKIKKLIKS	Yes	Yes	Yes	Yes	No	No	Yes	No	Yes	No	No	Yes	No	Yes	No	No	No	Yes	No	Yes	No	No	No
1507	1508	IVAKLKLKR	Yes	Yes	Yes	No	No	No	No	No	Yes	No	No	No	No	No	No	No	No	Yes	No	No	No	Yes	No
1508	1509	KPILVKRLK	Yes	Yes	Yes	Yes	No	No	No	No	Yes	No	No	No	No	No	No	No	No	Yes	No	No	No	Yes	No
1509	1510	KKLPVRILK	Yes	Yes	Yes	Yes	No	No	Yes	No	Yes	No	No	No	No	No	No	No	No	Yes	No	No	No	Yes	No
1510	1511	SIVRFRFIK	Yes	Yes	Yes	Yes	No	No	Yes	No	Yes	No	No	No	No	No	Yes	No	No	No	No	No	No	No	No
1511	1512	KGLFRRVII	Yes	Yes	No	No	No	No	Yes	No	Yes	Yes	Yes	Yes	No	No	Yes	No	Yes	Yes	No	No	Yes	Yes	Yes
1512	1513	RLKRQFVII	Yes	No	No	No	No	No	No	No	Yes	No	Yes	No	No	No	No	No	No	No	No	No	No	Yes	No
1513	1514	LRNRMRKIL	Yes	Yes	Yes	Yes	No	No	Yes	No	No	No	No	No	No	No	No	No	No	No	No	No	No	No	No
1514	1515	YCRRFKMLL	Yes	Yes	Yes	No	No	No	Yes	No	No	No	No	Yes	No	No	No	No	No	Yes	No	Yes	Yes	No	No
1515	1516	WVRKGFFKR	Yes	Yes	Yes	Yes	No	No	Yes	No	Yes	No	Yes	Yes	No	No	Yes	No	No	Yes	No	Yes	Yes	Yes	No
1516	1517	KRRFNVKLW	Yes	No	Yes	No	No	No	Yes	No	Yes	No	No	No	No	No	Yes	No	No	Yes	No	No	No	No	No
1517	1518	LRRWKGVFK	Yes	No	Yes	No	No	No	Yes	No	Yes	No	Yes	No	No	No	Yes	No	No	Yes	No	No	No	Yes	No
1518	1519	WWKVKKWAV	Yes	Yes	Yes	Yes	No	No	Yes	No	Yes	No	No	No	No	No	Yes	No	No	Yes	No	No	No	Yes	No
1519	1520	TLKLLKFVK	Yes	No	Yes	Yes	No	No	No	No	Yes	No	No	No	Yes	No	No	No	No	Yes	No	Yes	No	Yes	No
1520	1521	RLKFLQKWY	Yes	No	Yes	No	No	No	No	No	Yes	No	No	No	No	No	No	No	No	Yes	No	No	No	Yes	Yes
1521	1522	FKKFNWRYL	Yes	Yes	No	No	No	No	No	No	No	No	No	No	No	No	No	No	No	No	No	No	No	No	No
1522	1523	RLQWFYKLK	Yes	Yes	Yes	Yes	No	No	Yes	No	No	No	No	No	No	No	Yes	No	No	Yes	Yes	No	No	Yes	No
1523	1524	FMKGLLKLK	Yes	Yes	Yes	Yes	No	No	Yes	No	Yes	No	No	Yes	No	No	Yes	No	No	No	Yes	Yes	Yes	Yes	No
1524	1525	LRRTLFLLM	Yes	No	Yes	No	No	Yes	Yes	No	No	Yes	No	No	No	No	Yes	No	No	Yes	No	No	No	Yes	No
1525	1526	LVRLVMKVK	Yes	Yes	Yes	No	No	No	No	No	Yes	No	No	No	No	No	No	No	No	Yes	No	No	No	Yes	No
1526	1527	RLKHVIFRM	Yes	Yes	Yes	No	No	No	No	No	Yes	No	No	No	No	No	No	No	No	No	No	No	No	No	Yes
1527	1528	KLAFVMRIR	Yes	Yes	Yes	No	No	No	Yes	No	Yes	No	No	No	No	No	Yes	No	No	Yes	No	No	No	No	No
1528	1529	KRRLFPPWI	Yes	No	Yes	No	No	No	No	No	No	No	No	No	No	No	No	No	No	Yes	No	No	No	Yes	No
1529	1530	LKRHLVLIL	Yes	No	No	No	No	No	No	No	Yes	No	Yes	No	No	No	No	No	No	No	No	No	No	Yes	No
1530	1531	KLLKFKPKR	Yes	Yes	Yes	Yes	No	No	Yes	No	Yes	No	Yes	No	No	No	No	No	No	Yes	No	No	No	Yes	No
1531	1532	RLKKKAFLK	Yes	Yes	Yes	Yes	No	No	Yes	No	Yes	No	Yes	No	No	No	No	No	No	Yes	No	No	Yes	Yes	No
1532	1533	FWRRSMLVR	Yes	No	No	No	No	No	No	No	No	No	No	No	No	No	No	No	No	Yes	No	No	No	No	No
1533	1534	KKFLSFRIV	Yes	Yes	Yes	Yes	No	No	No	No	Yes	No	Yes	No	No	No	Yes	No	No	Yes	No	No	No	No	No
1534	1535	LVRKNILKL	Yes	Yes	Yes	Yes	No	No	Yes	No	No	No	No	No	No	Yes	No	No	No	Yes	No	No	Yes	Yes	No
1535	1536	KNLIRVFKL	Yes	Yes	Yes	No	No	No	No	No	Yes	No	No	No	No	No	No	No	No	Yes	No	No	No	No	Yes
1536	1537	RFLKVIFQK	Yes	No	No	No	No	No	No	No	Yes	Yes	No	Yes	No	No	No	No	Yes	Yes	No	No	No	Yes	Yes
1537	1538	YVIRRLKYR	Yes	Yes	No	Yes	No	No	Yes	No	Yes	No	No	No	No	No	Yes	No	No	Yes	No	No	No	No	No
1538	1539	RIWRKLMKT	Yes	No	Yes	No	No	No	Yes	No	Yes	Yes	No	Yes	No	No	Yes	No	No	Yes	Yes	Yes	Yes	No	Yes
1539	1540	KIWYLKCKR	Yes	Yes	Yes	Yes	No	No	No	No	Yes	No	No	No	No	No	Yes	No	No	Yes	Yes	No	Yes	Yes	No
1540	1541	YRRKIKLAL	Yes	Yes	Yes	Yes	No	No	Yes	No	Yes	No	No	No	Yes	No	No	No	No	Yes	No	No	No	Yes	No
1541	1542	IKFVYFRWM	Yes	No	Yes	No	No	No	No	No	No	No	No	No	No	No	No	No	No	Yes	No	No	No	No	Yes
1542	1543	RPVRVIRLI	Yes	Yes	Yes	Yes	No	No	No	No	Yes	No	No	No	No	No	No	No	No	Yes	No	No	No	No	No
1543	1544	RIRVIWGKI	Yes	No	No	No	No	No	No	No	Yes	Yes	No	No	No	Yes	No	No	No	Yes	No	No	Yes	Yes	Yes
1544	1545	RLLRQWCRL	Yes	Yes	Yes	Yes	No	No	Yes	No	Yes	No	Yes	No	No	No	No	No	No	Yes	No	No	Yes	No	No
1545	1546	LKKYRTLFL	Yes	No	No	No	No	No	No	No	Yes	Yes	No	No	No	No	No	No	No	Yes	No	No	No	Yes	No
1546	1547	FKLLYKLTR	Yes	Yes	Yes	No	No	No	Yes	No	No	Yes	No	No	No	No	No	No	No	Yes	No	No	No	No	No
1547	1548	VFRKKRFFT	Yes	No	Yes	Yes	No	No	Yes	No	Yes	No	No	No	No	No	Yes	No	No	Yes	Yes	No	Yes	No	No
1548	1549	KKLVRTFRL	Yes	Yes	Yes	Yes	No	No	Yes	No	Yes	Yes	No	No	No	No	No	No	No	Yes	No	No	No	No	No
1549	1550	MFKRLLNRK	Yes	Yes	Yes	Yes	No	No	Yes	No	Yes	Yes	No	Yes	No	No	Yes	No	No	Yes	No	No	No	No	Yes
1550	1551	RYLLRAILL	Yes	No	Yes	Yes	No	No	No	No	Yes	No	No	No	Yes	No	Yes	No	No	Yes	No	No	No	Yes	No
1551	1552	LITILKKFL	Yes	Yes	Yes	Yes	No	No	Yes	No	Yes	Yes	Yes	Yes	Yes	Yes	No	Yes	No	Yes	No	No	Yes	Yes	Yes
1552	1553	LLLKPVKFL	Yes	Yes	Yes	Yes	No	No	Yes	No	Yes	No	Yes	Yes	No	Yes	No	No	No	Yes	No	No	Yes	Yes	No
1553	1554	MFKFAVRKL	Yes	Yes	Yes	Yes	No	No	Yes	No	Yes	No	No	No	No	No	Yes	No	No	Yes	No	No	No	Yes	Yes
1554	1555	WWRLYCKVK	Yes	Yes	Yes	Yes	No	No	No	No	Yes	No	No	Yes	No	No	No	No	No	Yes	No	Yes	No	No	No
1555	1556	RLPKWLKHF	Yes	Yes	Yes	Yes	Yes	No	Yes	No	No	Yes	Yes	Yes	No	Yes	No	No	No	Yes	No	No	No	Yes	No
1556	1557	FRKFKPWAF	Yes	Yes	Yes	Yes	No	No	Yes	No	No	No	No	No	No	No	No	No	No	Yes	No	No	No	Yes	No
1557	1558	LIKYLRRNL	Yes	No	Yes	Yes	No	No	Yes	No	No	No	Yes	No	No	No	Yes	No	No	Yes	No	No	No	No	No
1558	1559	RLKIQLRFY	Yes	No	No	No	No	Yes	No	No	Yes	No	No	No	No	No	Yes	No	No	Yes	No	No	No	No	No
1559	1560	LKILRLRYS	Yes	No	No	Yes	No	No	No	No	Yes	Yes	Yes	No	No	No	Yes	No	No	Yes	No	No	No	Yes	No
1560	1561	IQRLIKFIL	Yes	Yes	Yes	Yes	No	No	Yes	No	Yes	No	No	No	Yes	Yes	No	No	No	Yes	No	Yes	No	Yes	Yes
1561	1562	IIVCLLLKR	Yes	Yes	No	Yes	No	Yes	No	No	Yes	No	No	Yes	No	Yes	No	No	No	Yes	No	No	Yes	Yes	No
1562	1563	KFFSFKKVL	Yes	Yes	Yes	Yes	Yes	No	Yes	No	Yes	Yes	Yes	No	No	Yes	Yes	No	No	Yes	Yes	No	Yes	Yes	No
1563	1564	LFVQLKKKL	Yes	No	Yes	Yes	No	No	Yes	No	Yes	Yes	No	No	No	Yes	Yes	No	No	Yes	Yes	No	No	Yes	Yes
1564	1565	VKKLGLFLK	Yes	Yes	Yes	Yes	No	No	Yes	No	Yes	No	Yes	Yes	No	No	Yes	No	No	Yes	Yes	No	Yes	Yes	No
1565	1566	FRKMSRIII	Yes	No	No	No	No	No	No	No	Yes	Yes	No	No	No	No	No	No	No	Yes	No	No	No	No	Yes
1566	1567	LLRRVNIKR	Yes	No	No	No	No	No	No	No	Yes	No	No	No	No	No	Yes	No	No	Yes	No	No	No	Yes	No
1567	1568	IFFRRGVRK	Yes	Yes	No	No	No	No	Yes	No	Yes	Yes	No	Yes	No	No	Yes	No	No	Yes	No	No	Yes	Yes	No
1568	1569	FRFYLLYVR	Yes	Yes	No	No	No	Yes	No	No	No	No	No	No	No	No	Yes	No	No	Yes	No	No	No	No	No
1569	1570	LALFFRKLY	Yes	No	Yes	Yes	No	No	Yes	No	Yes	Yes	No	Yes	No	No	Yes	No	No	Yes	Yes	No	Yes	Yes	Yes
1570	1571	LFRYLLKHF	Yes	No	Yes	No	No	No	No	No	No	Yes	Yes	Yes	Yes	No	No	No	No	Yes	No	No	Yes	No	No
1571	1572	LKLYFRLLP	Yes	No	No	No	No	No	No	No	No	Yes	No	No	No	No	No	No	No	Yes	No	No	No	Yes	Yes
1572	1573	RMKKYWLPW	Yes	Yes	Yes	Yes	No	No	Yes	No	No	No	No	No	No	No	No	No	No	Yes	No	No	No	No	No
1573	1574	RLKKFYAKL	Yes	Yes	Yes	Yes	No	No	Yes	No	No	Yes	No	No	No	No	No	No	Yes	Yes	Yes	No	No	Yes	Yes
1574	1575	RIIFLVMYR	Yes	Yes	No	No	No	No	No	No	No	Yes	No	No	No	No	No	No	No	No	No	No	No	No	No
1575	1576	RMILYLRIV	Yes	Yes	No	No	No	No	No	No	Yes	No	No	No	No	No	Yes	No	No	No	No	No	No	Yes	Yes
1576	1577	IILTLIWKK	Yes	No	Yes	Yes	No	No	No	No	Yes	Yes	No	No	No	No	No	No	No	No	Yes	No	No	Yes	No
1577	1578	VLIKKMFVL	Yes	No	No	Yes	No	No	No	No	Yes	Yes	No	No	No	No	No	No	No	No	No	No	Yes	Yes	Yes
1578	1579	KRHWLKIKK	Yes	Yes	Yes	Yes	Yes	No	Yes	No	Yes	No	No	No	No	No	No	No	No	No	No	No	No	Yes	No
1579	1580	WKLIRPKKK	Yes	Yes	No	Yes	No	No	Yes	No	Yes	No	No	No	No	No	No	No	No	Yes	No	No	No	No	No
1580	1581	TKKYLRFWI	Yes	Yes	Yes	No	No	No	Yes	No	Yes	No	Yes	No	No	No	No	No	No	Yes	No	No	No	No	No
1581	1582	MLRYLARKL	Yes	Yes	Yes	Yes	No	No	Yes	No	No	Yes	Yes	No	No	No	Yes	No	No	Yes	No	No	Yes	No	Yes
1582	1583	MYRLHKLLR	Yes	Yes	Yes	No	No	No	No	No	No	No	No	No	No	No	Yes	No	No	Yes	No	No	No	Yes	No
1583	1584	MYRLPKLLR	Yes	Yes	Yes	Yes	No	No	Yes	No	No	No	No	No	No	No	No	No	No	Yes	No	No	No	Yes	No
1584	1585	WTIRLKYFK	Yes	Yes	No	Yes	No	No	Yes	No	Yes	No	No	No	No	No	Yes	No	No	No	No	No	No	No	No
1585	1586	LARIKKIMK	Yes	Yes	Yes	Yes	No	No	Yes	No	Yes	No	Yes	No	No	No	Yes	No	No	Yes	No	No	No	Yes	No
1586	1587	RIKMALKKI	Yes	Yes	Yes	Yes	No	No	No	No	Yes	Yes	No	No	Yes	Yes	No	No	No	No	No	No	Yes	Yes	Yes
1587	1588	WIKMCIKKK	Yes	Yes	Yes	Yes	No	No	Yes	No	Yes	No	No	No	No	Yes	No	No	No	No	Yes	No	Yes	Yes	No
1588	1589	TRKLYRRLL	Yes	Yes	Yes	Yes	No	No	Yes	No	No	No	No	No	No	No	No	No	No	Yes	No	No	No	No	No
1589	1590	ILVCLLLKK	Yes	Yes	Yes	Yes	No	Yes	No	No	Yes	No	No	Yes	Yes	Yes	No	No	Yes	No	No	Yes	No	Yes	No
1590	1591	KKFIGFLIL	Yes	No	Yes	No	Yes	No	Yes	No	Yes	Yes	Yes	No	No	No	No	No	Yes	Yes	No	No	Yes	Yes	Yes
1591	1592	KLKLILGLI	Yes	Yes	Yes	Yes	Yes	No	Yes	No	Yes	No	Yes	Yes	Yes	Yes	Yes	No	No	Yes	Yes	No	Yes	Yes	Yes
1592	1593	RRHFKRMRF	Yes	Yes	No	No	No	No	Yes	No	No	No	No	No	No	No	No	No	No	Yes	No	No	No	No	No
1593	1594	MCKRRMLRI	Yes	No	No	No	No	No	No	No	No	No	No	No	No	No	No	No	No	No	No	Yes	No	No	No
1594	1595	KYRKLLFSL	Yes	Yes	No	No	No	Yes	Yes	No	Yes	No	No	Yes	No	No	Yes	No	No	Yes	No	No	No	Yes	No
1595	1596	LRFFGYFKK	Yes	No	Yes	No	No	No	Yes	No	No	Yes	Yes	No	No	No	Yes	No	No	Yes	Yes	No	Yes	Yes	No
1596	1597	RLISIKWII	Yes	Yes	Yes	Yes	No	No	No	No	Yes	No	No	No	No	No	Yes	No	No	Yes	No	No	No	Yes	No
1597	1598	KILKGLIKK	Yes	Yes	Yes	Yes	No	No	Yes	No	Yes	Yes	Yes	Yes	Yes	No	No	No	Yes	Yes	No	Yes	Yes	Yes	No
1598	1599	LKKYMKKLM	Yes	Yes	Yes	Yes	Yes	No	Yes	No	No	Yes	No	No	No	No	No	No	No	No	Yes	Yes	No	No	Yes
1599	1600	KISLKKIKL	Yes	Yes	Yes	Yes	No	No	Yes	No	Yes	Yes	No	No	Yes	No	Yes	No	No	Yes	No	Yes	No	Yes	No
1600	1601	IKTRILVKF	Yes	No	No	No	No	Yes	No	No	Yes	No	No	No	No	No	No	No	No	No	No	No	No	No	Yes
1601	1602	FRQILMKKI	Yes	Yes	No	No	No	No	No	No	Yes	Yes	No	No	No	No	No	No	Yes	No	No	Yes	Yes	Yes	Yes
1602	1603	WRIRKSYIL	Yes	No	No	Yes	No	No	No	No	Yes	Yes	No	No	No	No	No	No	No	Yes	No	No	No	No	No
1603	1604	IKPRWCKLL	Yes	Yes	Yes	Yes	No	No	Yes	No	Yes	Yes	No	No	Yes	Yes	Yes	No	No	Yes	No	Yes	Yes	No	No
1604	1605	LRKKVLPLV	Yes	Yes	Yes	Yes	No	Yes	No	No	No	No	Yes	Yes	No	No	No	No	No	Yes	No	No	No	Yes	Yes
1605	1606	KLRNWAWWR	Yes	No	Yes	Yes	No	No	No	No	No	No	No	No	No	No	No	No	No	No	No	No	No	No	No
1606	1607	WKLAKCILR	Yes	Yes	Yes	Yes	Yes	No	No	No	Yes	Yes	No	Yes	No	Yes	No	No	No	Yes	No	Yes	Yes	Yes	No
1607	1608	LLKPKIFML	Yes	Yes	Yes	Yes	No	No	Yes	No	Yes	Yes	Yes	No	No	Yes	No	No	No	No	No	No	Yes	Yes	No
1608	1609	FFKHFKMIL	Yes	No	Yes	No	No	No	No	No	Yes	Yes	No	Yes	No	No	No	No	No	No	No	No	Yes	No	No
1609	1610	LRKRQKFRL	Yes	Yes	Yes	Yes	No	No	Yes	No	Yes	No	No	No	No	No	No	No	No	Yes	No	Yes	No	No	No
1610	1611	KRLRFQRLK	Yes	Yes	Yes	No	No	No	No	No	Yes	No	Yes	No	No	No	Yes	No	No	No	No	No	No	Yes	No
1611	1612	FKRQVRKLL	Yes	Yes	No	No	No	No	Yes	No	Yes	No	No	No	No	Yes	No	No	No	Yes	No	No	No	Yes	No
1612	1613	KSRRLLVLK	Yes	No	No	No	No	Yes	No	No	Yes	No	No	No	No	No	No	No	No	Yes	No	No	No	Yes	No
1613	1614	FRRKLCALR	Yes	Yes	Yes	Yes	No	No	Yes	No	No	No	No	No	No	Yes	No	No	No	Yes	No	No	Yes	No	No
1614	1615	LRKNFLRVK	Yes	No	Yes	Yes	No	No	No	No	Yes	Yes	Yes	No	No	No	Yes	No	No	Yes	No	Yes	Yes	Yes	No
1615	1616	KLLGFWLMR	Yes	Yes	Yes	No	No	Yes	Yes	No	Yes	No	No	No	No	No	No	No	No	Yes	No	No	No	No	No
1616	1617	KRWLLCSRW	Yes	Yes	Yes	No	No	No	Yes	No	Yes	Yes	No	No	No	No	Yes	No	No	Yes	No	No	No	Yes	No
1617	1618	RKLRLRRRR	Yes	Yes	Yes	Yes	No	No	Yes	No	Yes	No	No	No	Yes	No	Yes	No	No	Yes	No	No	No	Yes	No
1618	1619	RHRRRRVFI	Yes	Yes	No	No	No	No	No	No	Yes	No	No	No	No	No	Yes	No	No	Yes	No	No	No	No	No
1619	1620	WRVLWTIIR	Yes	No	Yes	No	No	No	No	No	Yes	No	No	No	No	No	No	No	No	No	No	No	No	No	No
1620	1621	KIRLIPVLL	Yes	Yes	Yes	No	No	No	Yes	No	Yes	No	Yes	Yes	Yes	No	No	No	No	Yes	No	No	No	Yes	No
1621	1622	LRKFAIFIV	Yes	Yes	Yes	No	No	No	No	No	Yes	Yes	Yes	No	No	No	No	No	No	Yes	No	No	No	Yes	Yes
1622	1623	KYKMLVKIR	Yes	Yes	No	No	No	No	No	No	Yes	No	No	No	No	No	No	No	No	No	No	Yes	No	No	No
1623	1624	RQIIIRVKL	Yes	Yes	No	No	No	No	No	No	Yes	No	No	No	No	No	No	No	No	No	No	No	No	No	No
1624	1625	YIYVRILKK	Yes	Yes	Yes	No	No	No	No	No	Yes	No	No	No	No	No	Yes	No	No	Yes	No	No	No	Yes	No
1625	1626	KKFKPKFKW	Yes	Yes	Yes	Yes	No	No	Yes	No	Yes	Yes	No	No	No	No	No	No	No	Yes	No	No	No	No	No
1626	1627	LYAIKILKK	Yes	No	Yes	Yes	No	No	Yes	No	Yes	No	No	No	No	No	Yes	No	No	Yes	No	No	No	Yes	No
1627	1628	RMFLKKTRI	Yes	Yes	No	Yes	No	No	Yes	No	Yes	Yes	No	No	No	Yes	No	No	No	Yes	No	No	Yes	No	Yes
1628	1629	FSWMMRKLR	Yes	No	No	Yes	No	No	No	No	No	No	No	No	No	No	No	No	No	Yes	No	No	No	No	No
1629	1630	FMKGILKLK	Yes	No	Yes	Yes	No	No	Yes	No	Yes	No	No	Yes	No	No	No	No	No	No	Yes	Yes	Yes	Yes	No
1630	1631	KRVLFARFY	Yes	No	Yes	No	No	Yes	No	No	Yes	Yes	No	No	No	No	No	No	No	Yes	No	No	No	No	Yes
1631	1632	KVFLKMKCL	Yes	Yes	Yes	Yes	No	No	Yes	No	Yes	Yes	No	No	No	Yes	Yes	No	No	No	No	Yes	Yes	Yes	Yes
1632	1633	LLRKWKIQY	Yes	Yes	Yes	Yes	No	No	Yes	No	Yes	No	No	Yes	No	No	No	No	No	Yes	No	No	No	Yes	No
1633	1634	LKKITKLFV	Yes	No	No	Yes	No	No	Yes	No	Yes	No	No	No	No	No	No	No	No	Yes	No	No	No	Yes	Yes
1634	1635	YLRFKPVLR	Yes	Yes	Yes	No	No	Yes	Yes	No	No	Yes	Yes	No	No	No	Yes	No	No	Yes	No	Yes	Yes	No	No
1635	1636	KLRLQKWYI	Yes	Yes	No	No	No	No	Yes	No	Yes	No	No	No	No	No	Yes	No	No	No	No	No	No	Yes	No
1636	1637	KILFQKMLK	Yes	No	No	No	No	No	No	No	Yes	Yes	No	No	No	No	No	No	No	No	No	Yes	No	Yes	No
1637	1638	LAFLKKALR	Yes	Yes	Yes	Yes	No	No	No	No	Yes	No	Yes	No	No	No	No	No	No	Yes	No	No	Yes	Yes	No
1638	1639	LLKARLAKL	Yes	Yes	No	Yes	No	No	Yes	No	Yes	Yes	No	No	No	No	No	No	No	Yes	No	No	Yes	Yes	No
1639	1640	FKFRAKFFP	Yes	No	Yes	Yes	Yes	No	Yes	No	No	Yes	No	No	No	No	Yes	No	No	Yes	Yes	No	Yes	Yes	Yes
1640	1641	FLKPFALRK	Yes	Yes	Yes	Yes	No	No	Yes	No	Yes	Yes	No	No	No	No	Yes	No	No	Yes	No	No	Yes	Yes	No
1641	1642	RPFLFKKAL	Yes	Yes	Yes	Yes	No	No	Yes	No	No	Yes	No	No	No	No	No	No	No	Yes	No	No	Yes	Yes	Yes
1642	1643	HFLKLKHLR	Yes	Yes	Yes	Yes	No	No	No	No	Yes	No	Yes	No	No	No	Yes	No	No	No	No	No	No	Yes	No
1643	1644	WWKICWKYI	Yes	Yes	No	No	No	No	Yes	No	Yes	No	No	No	No	No	No	No	No	No	No	No	Yes	No	No
1644	1645	KKLFLKKCK	Yes	Yes	Yes	Yes	Yes	No	No	No	Yes	Yes	No	Yes	No	No	Yes	No	No	Yes	No	Yes	Yes	Yes	No
1645	1646	WKPLVVRIK	Yes	Yes	No	No	No	Yes	No	No	Yes	No	No	No	No	No	No	No	No	Yes	No	No	No	Yes	No
1646	1647	LALRTRLRL	Yes	Yes	Yes	Yes	No	Yes	Yes	No	Yes	Yes	Yes	No	No	No	Yes	No	No	Yes	No	No	No	Yes	No
1647	1648	WTWLIKRLV	Yes	Yes	Yes	Yes	No	No	Yes	No	Yes	No	No	No	Yes	Yes	No	No	No	Yes	No	No	No	No	Yes
1648	1649	LVYIRLVKF	Yes	Yes	No	No	No	No	No	No	Yes	No	No	No	No	No	No	No	No	Yes	No	No	No	No	Yes
1649	1650	KAIKKFVIR	Yes	Yes	Yes	No	Yes	No	Yes	No	Yes	Yes	No	No	No	No	No	No	No	Yes	No	No	Yes	No	No
1650	1651	KKIVLKVVK	Yes	Yes	No	Yes	No	No	No	No	Yes	No	No	No	No	No	No	No	No	Yes	No	No	No	Yes	No
1651	1652	VIFRKKAKI	Yes	No	Yes	Yes	No	No	Yes	No	Yes	Yes	No	No	No	Yes	No	No	No	Yes	Yes	No	No	No	Yes
1652	1653	RKIPLKIKR	Yes	Yes	Yes	Yes	No	No	Yes	No	Yes	No	No	No	No	No	No	No	No	Yes	No	No	No	Yes	No
1653	1654	IRKVKVLKK	Yes	Yes	Yes	Yes	No	No	No	No	Yes	No	No	No	No	No	No	No	No	Yes	No	No	No	Yes	No
1654	1655	ICRVYLRRI	Yes	Yes	No	Yes	No	No	No	No	Yes	Yes	No	No	No	Yes	No	No	No	Yes	No	No	Yes	No	No
1655	1656	IRINFRYIR	Yes	No	Yes	Yes	No	No	Yes	No	No	Yes	No	No	No	No	No	No	No	No	No	No	No	No	No
1656	1657	FVQWFKRFF	Yes	Yes	Yes	No	No	No	Yes	No	Yes	No	Yes	No	Yes	No	No	No	No	Yes	No	No	No	No	Yes
1657	1658	ILKGIKRVL	Yes	Yes	Yes	Yes	No	No	Yes	No	Yes	No	Yes	Yes	No	Yes	No	No	No	Yes	No	Yes	Yes	Yes	No
1658	1659	LVKIIRLGK	Yes	Yes	Yes	Yes	No	No	Yes	No	Yes	No	Yes	No	No	No	No	No	Yes	Yes	No	Yes	Yes	Yes	Yes
1659	1660	ILKVIRKNL	Yes	No	No	No	No	No	Yes	No	Yes	Yes	No	No	No	Yes	No	No	No	Yes	No	No	No	Yes	No
1660	1661	KVRIILSKF	Yes	Yes	No	Yes	No	No	No	No	Yes	Yes	No	No	No	Yes	No	No	No	No	No	No	No	No	Yes
1661	1662	LVIKILKRN	Yes	No	No	Yes	No	No	Yes	No	Yes	No	No	No	No	Yes	Yes	No	No	Yes	No	No	No	Yes	Yes
1662	1663	KLRLKVGII	Yes	No	Yes	Yes	Yes	No	Yes	No	Yes	No	Yes	Yes	No	No	Yes	No	No	Yes	No	Yes	Yes	Yes	No
1663	1664	VYYKILKLK	Yes	Yes	No	Yes	No	No	No	No	Yes	No	No	No	No	No	No	No	No	Yes	No	No	No	Yes	No
1664	1665	VWLQIKRRK	Yes	No	Yes	Yes	No	No	No	No	Yes	No	Yes	No	No	Yes	Yes	No	No	No	Yes	No	No	Yes	No
1665	1666	RLRVVKHLR	Yes	Yes	Yes	Yes	No	No	No	No	Yes	No	Yes	No	No	No	No	No	No	Yes	No	No	No	No	No
1666	1667	KLYKIFIYI	Yes	Yes	Yes	No	No	No	No	No	No	No	No	No	No	No	No	No	No	Yes	No	No	No	Yes	No
1667	1668	LMWAFWRMK	Yes	No	No	No	No	No	No	No	Yes	No	No	No	No	No	No	No	No	No	No	No	No	No	No
1668	1669	FITLKRLYK	Yes	Yes	Yes	No	No	No	No	No	Yes	No	Yes	No	No	No	No	No	No	Yes	No	No	No	Yes	No
1669	1670	RILKYHLLL	Yes	No	No	No	No	No	Yes	No	Yes	No	No	No	No	No	No	No	No	No	No	No	No	Yes	No
1670	1671	RILKYPLLL	Yes	Yes	No	No	No	Yes	Yes	No	No	No	No	No	No	No	No	No	No	Yes	No	No	No	Yes	No
1671	1672	FYALLIKRF	Yes	Yes	No	No	No	Yes	No	No	Yes	Yes	No	No	No	No	No	No	No	Yes	No	No	No	No	Yes
1672	1673	FYKRLLPFI	Yes	No	No	No	No	No	Yes	No	No	No	No	Yes	No	No	No	No	No	Yes	No	No	Yes	Yes	No
1673	1674	RVRFMYVIK	Yes	No	No	No	No	No	No	No	No	No	No	No	No	No	No	No	No	Yes	No	No	No	No	No
1674	1675	IKMYVRRVF	Yes	Yes	No	Yes	No	No	No	No	No	No	No	No	No	No	No	No	No	Yes	No	No	No	No	Yes
1675	1676	MIKPRKVFF	Yes	No	No	Yes	No	No	Yes	No	No	Yes	No	No	No	Yes	No	No	No	Yes	No	No	Yes	Yes	No
1676	1677	FFRKVMPKI	Yes	Yes	Yes	Yes	No	No	Yes	No	No	No	Yes	Yes	No	No	No	No	Yes	Yes	Yes	No	Yes	No	Yes
1677	1678	KAIVMRLLK	Yes	Yes	No	No	No	No	No	No	Yes	No	No	No	No	No	No	No	No	No	No	Yes	No	Yes	No
1678	1679	KIKVWKILT	Yes	Yes	Yes	Yes	No	No	Yes	No	Yes	No	No	No	No	No	No	No	No	Yes	No	No	No	Yes	No
1679	1680	FVRWPKYIR	Yes	Yes	Yes	No	No	No	Yes	No	Yes	No	No	No	No	No	No	No	No	Yes	No	No	No	No	No
1680	1681	LRKKAVLIM	Yes	No	No	No	No	No	No	No	Yes	No	No	No	No	No	No	No	No	Yes	No	No	No	Yes	Yes
1681	1682	LRAIKLWAK	Yes	Yes	Yes	Yes	No	No	Yes	No	Yes	No	No	Yes	No	No	Yes	No	No	Yes	No	No	No	Yes	No
1682	1683	LLRLKTVLL	Yes	Yes	Yes	Yes	No	Yes	Yes	No	Yes	Yes	Yes	No	No	Yes	Yes	Yes	No	No	No	No	No	Yes	No
1683	1684	MRKLLFLGL	Yes	Yes	No	No	No	Yes	No	No	Yes	No	Yes	No	No	No	Yes	No	No	Yes	No	No	Yes	Yes	Yes
1684	1685	IFPYIKKRR	Yes	Yes	Yes	Yes	No	No	Yes	No	No	No	No	No	No	No	No	No	No	No	Yes	No	Yes	Yes	No
1685	1686	IICKKMKLK	Yes	Yes	Yes	Yes	No	No	Yes	No	Yes	Yes	No	Yes	No	Yes	Yes	No	No	Yes	No	Yes	Yes	Yes	No
1686	1687	RMFNWLVKR	Yes	Yes	No	No	No	No	No	No	Yes	No	No	No	Yes	No	No	No	No	Yes	No	No	No	No	No
1687	1688	RMFGWLVKR	Yes	Yes	No	Yes	No	No	Yes	No	Yes	No	No	No	Yes	No	Yes	No	No	Yes	No	No	No	No	No
1688	1689	YIKFLRSIR	Yes	Yes	Yes	Yes	No	No	Yes	No	Yes	No	Yes	No	No	No	No	No	No	Yes	No	No	Yes	No	No
1689	1690	FKFYGRIRI	Yes	Yes	No	Yes	No	No	Yes	No	Yes	No	No	No	No	No	Yes	No	No	Yes	No	No	Yes	No	No
1690	1691	KFVKKAKFI	Yes	No	Yes	Yes	No	No	Yes	No	Yes	Yes	Yes	No	No	Yes	No	No	No	Yes	No	No	Yes	No	Yes
1691	1692	KVILKHKKL	Yes	No	Yes	Yes	No	No	No	No	Yes	No	No	No	No	Yes	No	No	No	No	No	No	No	Yes	No
1692	1693	KFNLKVIKF	Yes	No	Yes	Yes	No	No	No	No	Yes	No	No	No	No	No	No	No	No	Yes	No	No	No	No	No
1693	1694	VIKKLGLKF	Yes	Yes	Yes	Yes	No	No	Yes	No	Yes	Yes	Yes	Yes	No	No	No	No	No	Yes	No	Yes	Yes	Yes	Yes
1694	1695	LLRAWKGWR	Yes	Yes	Yes	Yes	No	No	Yes	No	Yes	Yes	Yes	No	No	No	No	No	No	Yes	No	No	No	No	No
1695	1696	IKFQLKKVL	Yes	Yes	Yes	Yes	No	No	Yes	No	Yes	No	No	Yes	Yes	No	Yes	No	No	Yes	No	No	No	Yes	No
1696	1697	VKRIKYRFK	Yes	Yes	Yes	Yes	No	No	Yes	No	Yes	No	No	No	No	No	Yes	No	No	No	No	No	No	No	No
1697	1698	FIYRRKKVK	Yes	Yes	Yes	Yes	No	No	Yes	No	Yes	No	No	No	No	No	Yes	No	No	Yes	Yes	No	No	No	No
1698	1699	LLRIVFFGR	Yes	Yes	No	No	No	No	No	No	Yes	No	No	No	No	No	Yes	No	No	Yes	No	No	Yes	No	No
1699	1700	IKRLLKKHK	Yes	Yes	Yes	Yes	No	No	Yes	No	Yes	No	Yes	Yes	No	No	No	No	No	No	No	No	No	Yes	No
1700	1701	RLAKILKKK	Yes	Yes	Yes	Yes	No	No	Yes	No	No	No	No	No	No	No	No	No	Yes	Yes	No	No	No	Yes	No
1701	1702	LRNMRKFIK	Yes	Yes	Yes	Yes	No	No	Yes	No	Yes	No	Yes	No	No	No	No	No	No	No	No	Yes	No	No	No
1702	1703	LKRVKRTLI	Yes	Yes	Yes	Yes	No	No	Yes	No	Yes	No	No	No	No	Yes	Yes	No	No	Yes	No	No	No	Yes	Yes
1703	1704	KVFLRKTIR	Yes	Yes	Yes	Yes	No	No	Yes	No	Yes	Yes	Yes	No	No	Yes	Yes	No	No	Yes	No	No	Yes	No	Yes
1704	1705	RKTLIVRLK	Yes	Yes	Yes	Yes	No	No	No	No	Yes	No	Yes	No	No	No	Yes	No	No	Yes	No	No	No	Yes	No
1705	1706	KLKITRRVL	Yes	Yes	Yes	No	No	No	Yes	No	Yes	No	No	No	Yes	No	No	No	No	Yes	No	No	No	No	Yes
1706	1707	TKRKLRIVL	Yes	Yes	Yes	No	No	No	No	No	Yes	No	No	No	No	No	No	No	No	Yes	No	No	No	Yes	No
1707	1708	SFFLRRRAL	Yes	Yes	No	Yes	No	No	Yes	No	Yes	Yes	No	No	No	No	Yes	No	No	Yes	No	No	No	Yes	Yes
1708	1709	RRLQFFRLA	Yes	Yes	Yes	No	No	No	No	No	No	Yes	No	No	No	No	No	No	No	Yes	No	No	No	No	Yes
1709	1710	LRLRNLRLH	Yes	Yes	Yes	No	No	No	No	No	Yes	Yes	No	No	No	No	Yes	No	No	Yes	No	No	No	Yes	No
1710	1711	WVRKGFFKK	Yes	Yes	Yes	Yes	No	No	Yes	No	Yes	No	Yes	Yes	Yes	No	Yes	No	No	Yes	Yes	Yes	Yes	Yes	No
1711	1712	LFFAPRKRR	Yes	Yes	Yes	Yes	No	No	No	No	Yes	No	No	No	No	No	Yes	No	No	Yes	No	No	No	Yes	No
1712	1713	RPRLKLLPR	Yes	Yes	Yes	Yes	No	No	No	No	No	No	No	Yes	No	Yes	No	No	No	Yes	No	No	No	Yes	No
1713	1714	KPRFFARRL	Yes	Yes	Yes	Yes	No	Yes	Yes	No	No	Yes	No	No	No	No	Yes	No	No	Yes	No	No	Yes	No	Yes
1714	1715	KKFFTLYKL	Yes	Yes	Yes	Yes	No	No	Yes	No	No	No	No	No	No	No	No	No	No	Yes	No	No	No	Yes	Yes
1715	1716	LLFPIKKMI	Yes	Yes	Yes	Yes	No	No	Yes	No	No	Yes	No	Yes	No	No	No	No	No	Yes	No	No	Yes	Yes	Yes
1716	1717	FLRIIYKWP	Yes	No	No	No	No	No	Yes	No	Yes	No	No	No	No	No	No	No	No	No	No	No	No	Yes	Yes
1717	1718	MKLKHILIL	Yes	No	No	No	No	No	No	No	Yes	No	Yes	No	No	Yes	No	No	No	No	No	No	Yes	Yes	No
1718	1719	FYKIMKRCW	Yes	Yes	Yes	Yes	No	No	Yes	No	Yes	No	No	No	No	No	No	No	No	Yes	No	No	Yes	No	No
1719	1720	LRIYYRHRW	Yes	Yes	Yes	No	No	No	Yes	No	No	No	No	No	No	No	No	No	No	No	No	No	No	No	Yes
1720	1721	RKYLAKVLW	Yes	No	No	Yes	No	No	Yes	No	Yes	Yes	Yes	No	No	No	No	No	No	Yes	No	No	No	No	Yes
1721	1722	YLNKKWKIW	Yes	Yes	Yes	Yes	No	No	Yes	No	Yes	No	No	Yes	No	No	No	No	No	Yes	No	No	No	No	No
1722	1723	LGLRIKLWM	Yes	No	Yes	Yes	Yes	No	Yes	No	Yes	Yes	Yes	No	Yes	No	Yes	No	No	Yes	Yes	No	Yes	Yes	No
1723	1724	IRIKIPKYI	Yes	Yes	Yes	Yes	No	No	Yes	No	Yes	No	Yes	No	No	Yes	No	No	No	Yes	No	No	Yes	Yes	Yes
1724	1725	WRRRYLQFM	Yes	Yes	Yes	No	No	No	No	No	No	No	No	No	No	No	No	No	No	Yes	No	No	No	No	No
1725	1726	AIVWKIKRM	Yes	No	Yes	Yes	No	No	No	No	Yes	No	No	No	No	No	No	No	No	Yes	No	No	No	No	Yes
1726	1727	KILRLSLKY	Yes	No	No	No	No	No	No	No	Yes	Yes	Yes	No	No	No	Yes	No	No	Yes	No	No	No	Yes	No
1727	1728	LKYGLIFRK	Yes	Yes	Yes	Yes	No	No	Yes	No	Yes	Yes	Yes	Yes	Yes	No	Yes	No	Yes	Yes	Yes	No	Yes	Yes	No
1728	1729	FKSYIFKFR	Yes	Yes	Yes	Yes	No	Yes	No	No	No	No	Yes	No	No	No	Yes	No	No	Yes	Yes	No	Yes	No	No
1729	1730	LSVIRKIRR	Yes	Yes	No	Yes	No	No	Yes	No	Yes	No	Yes	No	No	No	Yes	No	No	Yes	No	No	No	Yes	No
1730	1731	LLLLLRRHC	Yes	Yes	Yes	No	No	No	No	No	Yes	No	Yes	Yes	No	No	No	No	No	Yes	No	No	Yes	Yes	Yes
1731	1732	LRLSLLKVF	Yes	Yes	Yes	Yes	No	Yes	Yes	No	Yes	No	Yes	Yes	No	No	No	No	No	Yes	No	No	Yes	Yes	Yes
1732	1733	RLVLFLNKL	Yes	No	No	No	No	No	No	No	No	Yes	No	No	No	No	Yes	No	No	No	No	No	No	Yes	Yes
1733	1734	VLLLFQKRL	Yes	No	No	No	No	Yes	No	No	Yes	Yes	No	No	No	No	No	No	No	No	No	No	No	Yes	Yes
1734	1735	LFKFPCLKK	Yes	No	Yes	Yes	No	No	No	No	No	No	No	No	No	No	Yes	No	No	Yes	Yes	Yes	No	Yes	No
1735	1736	VLCRLWRVI	Yes	Yes	Yes	Yes	No	No	Yes	No	Yes	No	Yes	No	Yes	No	No	No	No	Yes	No	Yes	No	No	No
1736	1737	ALKVRVKIL	Yes	Yes	Yes	Yes	No	No	Yes	No	Yes	No	No	No	No	Yes	Yes	No	No	Yes	No	No	No	No	No
1737	1738	FPKLVVKRI	Yes	Yes	Yes	Yes	No	No	Yes	No	Yes	Yes	No	No	No	Yes	No	No	No	Yes	No	No	Yes	Yes	Yes
1738	1739	AKVIKRFVL	Yes	Yes	Yes	Yes	No	No	Yes	No	Yes	Yes	No	No	No	No	No	No	No	Yes	No	No	No	Yes	Yes
1739	1740	FIKPIRPLR	Yes	Yes	Yes	Yes	No	No	Yes	No	Yes	No	Yes	No	No	No	No	No	No	Yes	No	Yes	Yes	No	No
1740	1741	KVVFKRAIL	Yes	No	Yes	Yes	No	No	No	No	Yes	Yes	No	No	No	No	No	No	No	Yes	No	No	Yes	Yes	Yes
1741	1742	VPLLRKVKI	Yes	Yes	Yes	Yes	No	No	No	No	Yes	No	Yes	Yes	No	No	No	No	No	Yes	No	Yes	No	Yes	Yes
1742	1743	KVFRFVKIP	Yes	Yes	Yes	Yes	No	No	Yes	No	Yes	Yes	No	No	No	Yes	Yes	No	No	Yes	No	No	Yes	No	No
1743	1744	LIRIAKRLA	Yes	Yes	Yes	Yes	No	No	Yes	No	No	No	No	No	No	No	No	No	No	Yes	No	No	No	Yes	Yes
1744	1745	LLLLLIWKL	Yes	No	No	No	No	No	No	No	Yes	No	No	Yes	No	No	No	No	No	No	No	No	No	Yes	No
1745	1746	LRRYLTRKI	Yes	Yes	Yes	Yes	No	No	Yes	No	No	Yes	No	No	No	No	No	No	No	Yes	No	No	No	No	Yes
1746	1747	FSFLKKRKM	Yes	Yes	Yes	Yes	Yes	No	Yes	No	Yes	Yes	Yes	No	Yes	Yes	Yes	No	No	Yes	Yes	No	No	Yes	Yes
1747	1748	KLKKSLFMR	Yes	Yes	Yes	Yes	No	No	No	No	Yes	No	No	No	No	No	Yes	No	No	Yes	Yes	Yes	Yes	Yes	No
1748	1749	RNFKMKLLK	Yes	Yes	No	Yes	No	No	No	No	Yes	Yes	No	No	No	No	Yes	No	No	No	No	Yes	No	No	No
1749	1750	IFCLKFKYF	Yes	No	No	Yes	No	Yes	No	No	Yes	Yes	No	No	No	No	Yes	No	No	Yes	No	No	Yes	No	No
1750	1751	VWLLQKVRR	Yes	Yes	No	Yes	No	No	No	No	Yes	No	No	No	No	Yes	Yes	No	No	Yes	No	No	No	Yes	No
1751	1752	FLCICRKIK	Yes	Yes	Yes	Yes	No	Yes	Yes	No	Yes	No	No	Yes	No	No	No	No	No	Yes	No	Yes	Yes	Yes	No
1752	1753	LKKKLKKAF	Yes	Yes	Yes	Yes	No	No	Yes	No	Yes	Yes	No	No	No	No	No	No	No	Yes	No	No	No	Yes	No
1753	1754	KKLPKLKKL	Yes	Yes	Yes	Yes	No	No	Yes	No	No	No	No	No	No	Yes	No	No	Yes	Yes	No	Yes	No	Yes	No
1754	1755	LKLAKKLKK	Yes	Yes	Yes	Yes	No	No	Yes	No	No	Yes	No	No	No	No	Yes	No	No	Yes	Yes	No	No	Yes	No
1755	1756	RRPFIYIFI	Yes	Yes	Yes	No	No	Yes	No	No	No	No	No	No	No	No	No	No	No	Yes	No	No	No	Yes	No
1756	1757	KVRIILLYV	Yes	No	No	No	No	Yes	No	No	Yes	No	No	No	No	No	No	No	No	No	No	No	No	Yes	No
1757	1758	WIHRVRLMF	Yes	Yes	Yes	No	No	No	Yes	No	No	No	No	No	No	No	No	No	No	Yes	No	No	No	No	Yes
1758	1759	MRRVIAKRL	Yes	Yes	Yes	No	No	No	Yes	No	No	No	No	No	No	No	No	No	No	Yes	No	No	No	No	Yes
1759	1760	KKVWVRARL	Yes	Yes	No	No	No	No	Yes	No	Yes	No	No	No	No	Yes	No	No	No	Yes	No	No	No	Yes	No
1760	1761	RKRKVIKRL	Yes	Yes	Yes	Yes	No	No	Yes	No	Yes	No	No	No	No	Yes	No	No	No	Yes	No	No	No	No	No
1761	1762	LLIRRSLRC	Yes	Yes	No	Yes	No	Yes	No	No	No	No	No	No	No	No	No	No	No	Yes	No	No	Yes	Yes	No
1762	1763	RFCILRVML	Yes	No	No	No	No	No	No	No	Yes	No	No	No	No	No	No	No	No	Yes	No	No	No	No	Yes
1763	1764	MRRILILLS	Yes	No	No	No	No	No	No	No	Yes	No	No	No	No	No	No	No	No	Yes	No	No	No	Yes	No
1764	1765	KNLFKKFYL	Yes	Yes	Yes	Yes	No	No	Yes	No	No	Yes	No	No	No	No	No	No	No	Yes	No	No	Yes	Yes	No
1765	1766	KKQLFKYLL	Yes	No	Yes	Yes	No	No	Yes	No	No	No	No	No	No	No	No	No	No	Yes	No	No	No	No	Yes
1766	1767	FLWKFRSVI	Yes	Yes	No	Yes	No	No	Yes	No	Yes	No	Yes	No	No	No	Yes	No	No	Yes	No	No	Yes	Yes	No
1767	1768	RLFNIVLKW	Yes	No	Yes	No	No	No	No	No	Yes	No	No	No	No	No	No	No	No	Yes	No	No	No	No	No
1768	1769	FKLRRKKFT	Yes	Yes	Yes	Yes	No	No	Yes	No	Yes	Yes	No	No	No	No	Yes	No	No	Yes	No	No	No	Yes	Yes
1769	1770	KRTMIRLWV	Yes	No	No	No	No	No	No	No	Yes	No	Yes	No	No	No	No	No	No	No	No	No	No	Yes	No
1770	1771	KFIKQLVRR	Yes	Yes	Yes	Yes	No	No	Yes	No	Yes	No	Yes	Yes	No	No	Yes	No	No	No	No	No	No	No	No
1771	1772	RIFGVKKLR	Yes	Yes	Yes	Yes	Yes	No	Yes	No	Yes	Yes	No	No	No	No	Yes	No	No	Yes	No	No	Yes	No	No
1772	1773	FKRRLIVKN	Yes	No	Yes	No	No	No	No	No	Yes	Yes	No	No	No	No	Yes	No	No	Yes	No	No	Yes	Yes	No
1773	1774	RVGLFKKRI	Yes	Yes	Yes	Yes	No	No	Yes	No	Yes	Yes	Yes	Yes	No	No	Yes	No	No	Yes	Yes	No	Yes	Yes	Yes
1774	1775	LLIRRKVQK	Yes	Yes	No	No	No	No	No	No	Yes	No	No	No	Yes	No	Yes	No	No	Yes	No	No	No	Yes	No
1775	1776	FVKLRNIRK	Yes	Yes	No	No	No	No	No	No	Yes	No	No	No	No	No	Yes	No	No	No	Yes	No	No	Yes	No
1776	1777	KIIMLNKKF	Yes	Yes	No	Yes	No	No	No	No	Yes	Yes	No	Yes	No	Yes	No	No	No	No	No	No	No	Yes	Yes
1777	1778	RLKLKHPLI	Yes	No	Yes	Yes	No	No	Yes	No	Yes	Yes	Yes	Yes	No	No	No	No	No	Yes	No	No	No	Yes	No
1778	1779	RPFPKLLIK	Yes	Yes	Yes	No	No	No	Yes	No	Yes	Yes	No	Yes	No	No	No	No	Yes	Yes	No	No	Yes	Yes	Yes
1779	1780	KLAKVLKVL	Yes	Yes	Yes	Yes	No	No	Yes	No	Yes	No	No	Yes	Yes	Yes	No	No	No	Yes	No	No	No	Yes	Yes
1780	1781	AILKLRHKF	Yes	Yes	No	Yes	No	No	Yes	No	Yes	Yes	No	Yes	No	No	Yes	No	No	No	No	No	No	Yes	No
1781	1782	LLHRAILKK	Yes	Yes	No	Yes	No	No	Yes	No	Yes	No	No	No	No	No	No	No	No	Yes	No	No	Yes	Yes	Yes
1782	1783	KFKVPKVFF	Yes	No	Yes	Yes	No	Yes	Yes	No	No	Yes	No	No	No	No	No	No	Yes	Yes	No	No	Yes	Yes	Yes
1783	1784	KKRIAFFHL	Yes	Yes	No	No	No	No	No	No	Yes	No	No	No	No	No	No	No	No	Yes	No	No	No	No	No
1784	1785	AVVFKLLKK	Yes	Yes	Yes	Yes	No	No	No	No	Yes	No	No	Yes	No	No	No	No	No	Yes	No	No	No	Yes	No
1785	1786	VKVFLKKAL	Yes	Yes	Yes	Yes	No	No	No	No	Yes	Yes	No	Yes	No	Yes	Yes	No	No	Yes	No	No	Yes	Yes	Yes
1786	1787	KHRLLIFKH	Yes	Yes	No	No	No	No	No	No	No	No	No	No	No	No	Yes	No	No	Yes	No	No	No	Yes	Yes
1787	1788	LTLMFKLLK	Yes	No	Yes	Yes	No	No	Yes	No	No	No	No	No	No	No	No	No	No	No	No	Yes	No	Yes	Yes
1788	1789	LLLVVYIKK	Yes	No	No	Yes	No	No	No	No	Yes	No	No	No	No	No	No	No	No	No	No	No	No	Yes	No
1789	1790	RKVMQLFRL	Yes	Yes	Yes	Yes	No	No	Yes	No	Yes	Yes	No	No	No	No	No	No	No	Yes	No	Yes	No	No	No
1790	1791	RKMRFLSFV	Yes	Yes	No	No	No	Yes	No	No	No	Yes	No	No	No	No	No	No	No	Yes	No	Yes	No	No	No
1791	1792	ALRILRRTL	Yes	No	Yes	Yes	No	No	Yes	No	No	No	Yes	No	No	No	Yes	No	No	Yes	No	No	No	No	Yes
1792	1793	LLGRKRALW	Yes	No	Yes	Yes	No	No	No	No	Yes	No	No	Yes	No	No	Yes	No	No	Yes	No	No	No	Yes	Yes
1793	1794	RLRLPQWLK	Yes	Yes	Yes	Yes	No	No	Yes	No	Yes	No	Yes	No	No	Yes	Yes	No	No	Yes	No	No	No	Yes	No
1794	1795	LWFQRRLPK	Yes	No	No	Yes	No	No	No	No	No	Yes	No	No	No	No	No	No	No	Yes	No	No	No	Yes	No
1795	1796	AFFRWLSRK	Yes	Yes	Yes	Yes	No	No	Yes	No	Yes	No	Yes	No	No	No	Yes	No	No	Yes	Yes	No	No	Yes	No
1796	1797	LWNKLRARL	Yes	No	Yes	Yes	No	No	Yes	No	Yes	Yes	No	Yes	No	No	Yes	No	No	Yes	Yes	No	No	Yes	Yes
1797	1798	MRIIKAIIL	Yes	No	Yes	No	No	No	No	No	Yes	Yes	Yes	Yes	No	No	No	No	No	No	No	Yes	Yes	Yes	Yes
1798	1799	YRFQILRWL	Yes	Yes	Yes	No	No	No	Yes	No	Yes	No	Yes	No	Yes	No	Yes	No	No	Yes	No	No	No	Yes	No
1799	1800	IKLRLLSML	Yes	Yes	Yes	No	No	No	Yes	No	Yes	Yes	No	No	Yes	No	No	No	No	Yes	No	No	No	Yes	No
1800	1801	FFQRFKMIL	Yes	Yes	Yes	No	No	No	No	No	Yes	Yes	No	Yes	No	No	No	No	No	No	No	No	No	No	No
1801	1802	IMSFFKRLF	Yes	Yes	Yes	Yes	No	No	Yes	No	Yes	No	Yes	Yes	Yes	No	Yes	No	No	Yes	No	No	Yes	No	Yes
1802	1803	LLLRLPALR	Yes	Yes	Yes	No	No	No	No	No	No	No	Yes	No	No	No	Yes	No	No	Yes	No	No	No	Yes	No
1803	1804	LPRFLLALR	Yes	No	Yes	No	No	Yes	Yes	No	No	Yes	Yes	No	Yes	No	Yes	No	No	Yes	No	No	No	Yes	No
1804	1805	FRLAALRLL	Yes	Yes	Yes	No	No	No	Yes	No	No	No	Yes	No	No	No	Yes	No	No	Yes	No	No	No	Yes	Yes
1805	1806	LLQKLRRFC	Yes	Yes	Yes	No	No	No	Yes	No	Yes	No	Yes	No	No	No	No	No	No	Yes	No	No	Yes	Yes	Yes
1806	1807	LFRCGLKFR	Yes	Yes	Yes	No	No	Yes	Yes	No	Yes	No	Yes	Yes	No	No	No	No	No	Yes	Yes	No	Yes	No	No
1807	1808	FRRLLLNKC	Yes	Yes	Yes	Yes	No	No	Yes	No	No	Yes	No	No	No	No	No	Yes	Yes	Yes	No	No	Yes	Yes	Yes
1808	1809	WWKLYAKVK	Yes	Yes	Yes	No	No	No	No	No	Yes	No	No	Yes	No	No	No	No	No	Yes	No	Yes	No	Yes	No
1809	1810	KKPRRVMLL	Yes	Yes	No	No	No	No	No	No	No	No	No	No	No	No	No	No	No	Yes	No	No	No	Yes	No
1810	1811	FKKRPLVMR	Yes	Yes	Yes	No	No	No	No	No	Yes	No	No	No	No	No	No	No	No	Yes	No	Yes	No	Yes	No
1811	1812	RWKKYRSIW	Yes	Yes	Yes	Yes	No	No	Yes	No	No	No	No	Yes	No	No	No	No	No	Yes	No	No	No	Yes	No
1812	1813	VAKFMRRKL	Yes	No	Yes	Yes	No	No	Yes	No	No	Yes	No	No	No	No	No	No	No	Yes	Yes	No	Yes	No	Yes
1813	1814	KKVIFLICI	Yes	Yes	No	No	No	Yes	No	No	Yes	Yes	No	No	No	No	No	No	No	Yes	No	No	No	Yes	No
1814	1815	LVRFIVRSR	Yes	Yes	Yes	Yes	No	No	Yes	No	Yes	No	No	No	No	No	Yes	No	No	Yes	No	No	No	No	Yes
1815	1816	VIIRFLLQR	Yes	Yes	Yes	No	No	No	No	No	Yes	No	No	No	No	No	Yes	No	No	Yes	No	No	No	Yes	No
1816	1817	LVRILRNLI	Yes	No	Yes	No	No	No	Yes	No	Yes	Yes	Yes	No	Yes	No	Yes	No	No	Yes	No	No	Yes	No	Yes
1817	1818	VIRLRIQLL	Yes	Yes	Yes	No	No	No	Yes	No	Yes	No	No	No	No	No	Yes	No	No	Yes	No	No	No	No	No
1818	1819	ALKLFPKLK	Yes	Yes	Yes	Yes	Yes	No	Yes	No	Yes	No	Yes	Yes	No	No	Yes	No	No	Yes	Yes	No	No	Yes	No
1819	1820	LKLKHALKL	Yes	Yes	Yes	Yes	Yes	No	No	No	No	Yes	No	No	No	No	Yes	No	No	Yes	Yes	No	No	Yes	No
1820	1821	KLLKLKPAF	Yes	Yes	Yes	Yes	No	Yes	Yes	No	Yes	Yes	Yes	No	No	No	No	No	No	Yes	No	No	No	Yes	No
1821	1822	LFPKKKFAF	Yes	Yes	Yes	Yes	No	No	Yes	No	No	No	No	No	No	No	No	No	No	Yes	No	No	Yes	Yes	No
1822	1823	FYRRKRGLI	Yes	No	Yes	Yes	No	No	Yes	No	Yes	No	Yes	Yes	No	No	Yes	No	No	Yes	Yes	No	Yes	Yes	No
1823	1824	LKLGKFVKR	Yes	No	Yes	Yes	No	No	Yes	No	Yes	No	Yes	No	No	Yes	Yes	No	Yes	Yes	Yes	Yes	Yes	Yes	No
1824	1825	YKRLKRYLY	Yes	Yes	Yes	Yes	No	No	Yes	No	No	No	Yes	No	No	No	No	No	No	Yes	No	No	No	Yes	No
1825	1826	KRKFLVKSL	Yes	Yes	Yes	Yes	No	No	Yes	No	Yes	Yes	Yes	No	No	No	No	No	No	Yes	No	No	Yes	No	No
1826	1827	LKKRRLKKV	Yes	Yes	Yes	Yes	No	No	Yes	No	Yes	No	No	No	No	No	No	No	No	No	No	No	No	Yes	No
1827	1828	RRLFFIFTY	Yes	Yes	Yes	No	No	Yes	No	No	No	No	No	No	No	No	No	No	No	Yes	No	No	No	No	No
1828	1829	MAKLIIKLI	Yes	Yes	Yes	No	Yes	No	Yes	No	Yes	No	Yes	No	Yes	Yes	No	No	No	No	No	No	Yes	No	Yes
1829	1830	IKAARKIWL	Yes	Yes	Yes	Yes	No	No	Yes	No	Yes	No	Yes	No	No	Yes	No	No	No	Yes	No	No	Yes	Yes	No
1830	1831	LKMLGLKLL	Yes	Yes	Yes	Yes	No	No	Yes	No	Yes	Yes	Yes	No	No	No	Yes	No	No	Yes	No	Yes	Yes	Yes	No
1831	1832	KLRSLYLLW	Yes	No	No	No	No	Yes	No	No	No	No	No	No	No	No	Yes	No	No	No	Yes	No	No	Yes	No
1832	1833	LKAKWKYKI	Yes	Yes	No	Yes	No	No	Yes	No	Yes	No	No	No	No	No	No	No	No	Yes	No	No	No	No	Yes
1833	1834	LVSKIILKK	Yes	No	Yes	Yes	No	No	No	No	Yes	Yes	No	Yes	No	Yes	Yes	No	Yes	No	No	No	Yes	Yes	No
1834	1835	KVKINKLIL	Yes	No	Yes	Yes	No	No	Yes	No	Yes	Yes	No	No	No	Yes	No	No	No	Yes	No	No	Yes	Yes	Yes
1835	1836	RKIILLPCK	Yes	No	Yes	No	No	No	No	No	Yes	No	Yes	Yes	No	No	No	No	Yes	Yes	No	No	Yes	Yes	No
1836	1837	KNVLKKFII	Yes	Yes	Yes	Yes	No	No	Yes	No	Yes	Yes	No	Yes	Yes	Yes	Yes	No	Yes	Yes	No	No	Yes	Yes	Yes
1837	1838	IVKKLGKIL	Yes	Yes	Yes	Yes	Yes	No	Yes	No	Yes	Yes	Yes	Yes	No	Yes	No	No	Yes	Yes	No	No	Yes	Yes	Yes
1838	1839	PRWLRVARL	Yes	Yes	No	Yes	No	No	Yes	No	Yes	No	No	No	No	No	No	No	No	Yes	No	No	No	Yes	No
1839	1840	QVIIFLKKK	Yes	Yes	Yes	Yes	No	No	No	No	Yes	Yes	No	No	No	Yes	Yes	No	No	No	Yes	No	No	Yes	No
1840	1841	FLQVKILRL	Yes	Yes	No	Yes	No	No	No	No	Yes	Yes	Yes	No	No	No	Yes	No	No	No	No	Yes	No	No	No
1841	1842	FLVRNFILK	Yes	Yes	Yes	Yes	No	No	Yes	No	No	Yes	Yes	No	Yes	No	No	No	Yes	Yes	No	No	Yes	No	No
1842	1843	RPFFCLRLI	Yes	Yes	Yes	Yes	No	Yes	Yes	No	Yes	Yes	No	No	Yes	Yes	Yes	No	No	Yes	No	No	Yes	No	No
1843	1844	VLFIGRFLK	Yes	Yes	Yes	No	No	No	Yes	No	Yes	No	Yes	No	Yes	No	Yes	No	No	Yes	No	No	Yes	Yes	Yes
1844	1845	LIMRFKKKT	Yes	No	No	Yes	No	No	Yes	No	Yes	Yes	No	No	No	No	No	No	No	No	No	No	No	Yes	No
1845	1846	GWLLRRIKC	Yes	Yes	Yes	Yes	No	Yes	Yes	No	Yes	No	No	No	No	No	No	No	No	Yes	No	No	Yes	Yes	No
1846	1847	RNLLFVVRK	Yes	Yes	Yes	No	No	No	No	No	Yes	Yes	No	No	No	No	Yes	No	No	Yes	No	No	No	Yes	No
1847	1848	LVLRRKFVG	Yes	No	Yes	Yes	No	No	Yes	No	Yes	Yes	Yes	No	No	No	Yes	No	No	Yes	No	No	Yes	Yes	Yes
1848	1849	LRIFRSARL	Yes	No	No	Yes	No	No	Yes	No	Yes	Yes	Yes	No	No	No	No	No	No	Yes	Yes	No	No	No	Yes
1849	1850	RQILLPFRR	Yes	No	No	No	No	Yes	Yes	No	Yes	Yes	Yes	No	No	No	No	No	No	Yes	No	No	No	Yes	No
1850	1851	FCRWRCLVK	Yes	Yes	Yes	Yes	No	No	No	No	Yes	Yes	No	Yes	No	No	No	No	No	Yes	No	No	No	No	No
1851	1852	WKYCLRKYL	Yes	No	Yes	Yes	No	No	Yes	No	No	Yes	No	No	Yes	Yes	No	No	No	Yes	No	No	Yes	No	No
1852	1853	SRLRKLKKL	Yes	Yes	No	Yes	No	No	No	No	Yes	No	No	No	No	Yes	Yes	No	No	Yes	No	No	No	Yes	No
1853	1854	LKRKSRLKL	Yes	Yes	Yes	Yes	No	No	Yes	No	Yes	No	No	No	No	No	No	No	No	Yes	No	No	No	Yes	No
1854	1855	YIIRAFMRK	Yes	Yes	No	No	No	No	Yes	No	Yes	Yes	Yes	No	Yes	No	No	No	No	Yes	Yes	No	Yes	Yes	No
1855	1856	RMPKMVLWR	Yes	No	No	No	No	No	No	No	No	No	No	No	No	No	No	No	No	No	No	No	No	Yes	No
1856	1857	MKKLFKAVI	Yes	No	Yes	Yes	No	No	Yes	No	Yes	No	Yes	Yes	No	No	No	No	No	Yes	No	No	No	Yes	Yes
1857	1858	KMALIKKFV	Yes	No	Yes	Yes	No	No	Yes	No	Yes	Yes	No	Yes	Yes	No	No	No	Yes	Yes	No	No	Yes	Yes	Yes
1858	1859	WKAFYVRKI	Yes	No	No	Yes	No	No	No	No	Yes	No	No	No	No	No	No	No	No	Yes	No	No	Yes	No	Yes
1859	1860	IPVFKYKRW	Yes	No	Yes	Yes	No	No	No	No	Yes	No	No	No	No	No	No	No	No	Yes	No	No	No	No	Yes
1860	1861	KIIIKITKK	Yes	No	Yes	Yes	No	No	Yes	No	Yes	No	No	No	No	No	No	No	Yes	No	No	Yes	No	Yes	Yes
1861	1862	WKILLPPKK	Yes	No	No	No	No	No	Yes	No	No	Yes	No	Yes	No	No	No	No	No	Yes	No	No	No	Yes	No
1862	1863	KVPLMFRFL	Yes	No	Yes	No	No	Yes	Yes	No	No	Yes	Yes	No	No	No	No	No	No	Yes	No	No	No	Yes	Yes
1863	1864	LAKLRLFMV	Yes	No	Yes	No	Yes	No	No	No	Yes	Yes	No	No	No	No	Yes	No	No	Yes	No	No	No	Yes	No
1864	1865	IWLLTLVKK	Yes	Yes	Yes	Yes	No	No	No	No	Yes	Yes	No	No	No	No	Yes	No	No	Yes	No	Yes	No	Yes	No
1865	1866	YLRRFKNLK	Yes	Yes	Yes	No	No	No	Yes	No	No	Yes	No	No	No	No	Yes	No	No	Yes	No	No	No	Yes	No
1866	1867	FNKLLRRYK	Yes	Yes	Yes	Yes	No	No	Yes	No	No	No	Yes	Yes	No	No	No	No	No	No	No	No	No	Yes	No
1867	1868	ILRKRRRRR	Yes	Yes	Yes	Yes	No	No	No	No	Yes	No	No	No	No	No	Yes	No	No	No	No	No	No	Yes	No
1868	1869	LRGRILYLL	Yes	No	Yes	No	No	Yes	No	No	No	Yes	Yes	No	No	No	Yes	No	No	Yes	No	No	Yes	Yes	No
1869	1870	LRIKKYNIL	Yes	No	Yes	Yes	No	No	No	No	Yes	No	No	No	No	No	Yes	No	No	No	No	No	No	Yes	No
1870	1871	YVRFCFIKK	Yes	Yes	Yes	Yes	No	Yes	No	No	No	No	No	No	No	No	Yes	No	No	Yes	No	No	Yes	Yes	No
1871	1872	IFFIKQKYR	Yes	No	Yes	Yes	No	No	Yes	No	Yes	No	No	No	No	No	Yes	No	No	No	No	No	No	No	No
1872	1873	LLKLKNFVL	Yes	No	No	Yes	No	No	No	No	Yes	Yes	No	No	No	No	Yes	No	No	Yes	No	No	No	Yes	No
1873	1874	FRFKHLFLC	Yes	Yes	Yes	No	No	No	Yes	No	No	No	Yes	No	No	No	Yes	No	No	No	No	No	Yes	No	Yes
1874	1875	FGLVKLFKF	Yes	Yes	Yes	Yes	No	No	Yes	No	Yes	No	No	No	Yes	No	No	No	Yes	Yes	No	Yes	Yes	Yes	Yes
1875	1876	NLLKKFLVL	Yes	No	Yes	Yes	No	No	Yes	No	Yes	Yes	No	Yes	Yes	Yes	Yes	No	No	Yes	No	No	No	Yes	Yes
1876	1877	WKAWLQLKR	Yes	Yes	No	No	No	No	No	No	Yes	No	No	Yes	No	No	No	No	No	Yes	No	No	No	Yes	No
1877	1878	VKRVFVYRR	Yes	Yes	Yes	Yes	No	No	No	No	Yes	No	No	No	No	No	Yes	No	No	Yes	No	No	No	Yes	No
1878	1879	VKRILRITK	Yes	No	Yes	Yes	No	No	Yes	No	Yes	No	No	No	No	No	Yes	No	No	Yes	No	No	No	No	No
1879	1880	GKLRKKVWI	Yes	Yes	Yes	Yes	No	No	Yes	No	Yes	Yes	Yes	No	No	Yes	Yes	No	No	Yes	Yes	No	Yes	Yes	No
1880	1881	WKKQRKFVI	Yes	No	No	No	No	No	No	No	Yes	No	No	No	No	No	No	No	No	Yes	No	No	No	Yes	No
1881	1882	VWRKKVKLC	Yes	No	Yes	Yes	No	No	Yes	No	Yes	No	No	Yes	No	Yes	No	No	No	Yes	Yes	No	Yes	No	Yes
1882	1883	LRKCKWIPR	Yes	Yes	Yes	Yes	No	No	Yes	No	Yes	No	Yes	Yes	Yes	No	Yes	No	No	Yes	No	No	No	Yes	No
1883	1884	RALKRIHFR	Yes	Yes	No	No	No	No	No	No	Yes	No	No	No	No	No	No	No	No	Yes	No	No	Yes	Yes	No
1884	1885	IRKKNKWLV	Yes	No	No	No	No	Yes	Yes	No	Yes	No	No	No	No	Yes	Yes	No	No	Yes	No	No	No	Yes	No
1885	1886	VKRLKRAVL	Yes	Yes	Yes	Yes	No	No	Yes	No	Yes	No	No	Yes	No	Yes	No	No	No	Yes	No	No	No	Yes	No
1886	1887	PLIVVFLRR	Yes	Yes	No	No	No	No	No	No	Yes	No	No	No	No	No	No	No	No	Yes	No	No	No	Yes	No
1887	1888	AIRKKLVIV	Yes	No	No	No	No	No	No	No	Yes	No	No	No	No	Yes	No	No	No	Yes	No	No	No	Yes	Yes
1888	1889	VVVVKKFIK	Yes	Yes	Yes	Yes	No	No	Yes	No	Yes	No	No	Yes	No	No	No	No	Yes	Yes	No	No	No	Yes	Yes
1889	1890	FVRQRRFLY	Yes	No	Yes	No	No	No	Yes	No	Yes	No	No	No	Yes	No	Yes	No	No	Yes	No	No	No	No	No
1890	1891	KCFCMRRFF	Yes	No	No	Yes	Yes	No	Yes	No	Yes	No	No	Yes	No	No	No	No	No	Yes	No	No	Yes	No	No
1891	1892	ILLRTCRKL	Yes	Yes	Yes	Yes	No	Yes	Yes	No	Yes	Yes	Yes	Yes	No	Yes	Yes	No	No	Yes	No	No	Yes	Yes	Yes
1892	1893	KVPVIKIRL	Yes	Yes	Yes	Yes	No	No	Yes	No	Yes	Yes	Yes	No	No	No	No	No	No	Yes	No	Yes	No	Yes	No
1893	1894	LLKLRQALR	Yes	Yes	Yes	Yes	No	No	No	No	Yes	Yes	No	No	No	No	Yes	No	No	Yes	No	No	No	Yes	No
1894	1895	LFRFPLRSK	Yes	Yes	Yes	Yes	No	No	Yes	No	No	Yes	Yes	No	No	No	Yes	No	No	Yes	No	No	No	Yes	No
1895	1896	LLARRLLQK	Yes	No	No	No	No	No	No	No	Yes	No	No	Yes	No	No	Yes	No	No	Yes	No	No	No	Yes	No
1896	1897	HLLRRGKFF	Yes	No	Yes	Yes	No	No	Yes	No	No	Yes	Yes	Yes	No	Yes	No	No	No	Yes	No	No	Yes	Yes	No
1897	1898	RRPLLKQLF	Yes	Yes	Yes	Yes	No	Yes	Yes	No	No	No	Yes	Yes	No	No	No	No	No	Yes	No	No	Yes	Yes	No
1898	1899	LLRALFKRN	Yes	No	No	No	No	No	Yes	No	Yes	No	Yes	No	Yes	No	Yes	No	No	Yes	No	No	Yes	Yes	Yes
1899	1900	FFRRLKASL	Yes	No	Yes	Yes	No	No	Yes	No	Yes	Yes	Yes	Yes	No	Yes	Yes	No	No	Yes	No	No	Yes	Yes	Yes
1900	1901	PLLFKSRLR	Yes	Yes	Yes	Yes	No	No	Yes	No	Yes	Yes	No	No	No	No	Yes	No	No	Yes	No	Yes	No	No	No
1901	1902	FFKRRNLFA	Yes	Yes	No	No	No	No	No	No	No	No	No	No	No	No	Yes	No	No	Yes	No	No	Yes	Yes	No
1902	1903	KRLCCKILR	Yes	Yes	Yes	Yes	Yes	Yes	Yes	No	Yes	Yes	Yes	No	No	Yes	No	No	Yes	Yes	No	Yes	Yes	No	No
1903	1904	RGVVWKRIL	Yes	No	Yes	Yes	No	No	Yes	No	Yes	Yes	Yes	No	No	No	No	No	No	Yes	No	No	Yes	Yes	No
1904	1905	RKMRMALLM	Yes	No	No	No	No	Yes	No	No	No	No	No	No	No	No	No	No	No	No	No	Yes	No	Yes	No
1905	1906	VWRRKVMKK	Yes	Yes	No	Yes	No	No	Yes	No	Yes	No	No	No	No	No	No	No	No	Yes	No	No	No	Yes	No
1906	1907	LQLLLLKYR	Yes	No	Yes	Yes	No	Yes	No	No	Yes	No	Yes	Yes	No	No	Yes	No	No	No	No	No	No	Yes	No
1907	1908	RQFKFLLLY	Yes	No	No	No	No	Yes	No	No	No	No	No	No	No	No	Yes	No	No	No	No	No	No	Yes	No
1908	1909	FSRLKFLYL	Yes	No	Yes	No	No	Yes	Yes	No	No	Yes	Yes	No	No	No	No	No	No	Yes	Yes	No	No	Yes	No
1909	1910	LRRRNFRCF	Yes	No	Yes	Yes	No	No	No	No	No	No	No	No	No	No	No	No	No	Yes	No	No	No	No	No
1910	1911	IAKRIKYLK	Yes	Yes	Yes	Yes	No	No	Yes	No	Yes	No	No	No	No	No	Yes	No	No	No	No	No	No	Yes	No
1911	1912	RLKSMLFKM	Yes	Yes	Yes	No	No	No	Yes	No	Yes	Yes	No	No	Yes	No	No	No	No	Yes	Yes	No	Yes	No	Yes
1912	1913	YLIRIWRLS	Yes	Yes	Yes	Yes	No	No	Yes	No	Yes	Yes	No	No	No	No	Yes	No	No	Yes	No	No	No	No	No
1913	1914	RILKITLFV	Yes	No	No	No	No	No	No	No	Yes	No	No	No	No	No	No	No	No	Yes	No	No	No	Yes	Yes
1914	1915	LLKVIITRL	Yes	No	No	Yes	No	No	No	No	Yes	Yes	No	No	No	No	No	No	Yes	No	No	No	Yes	Yes	Yes
1915	1916	KKYVCKLLF	Yes	Yes	Yes	Yes	No	Yes	Yes	No	No	No	Yes	No	Yes	No	No	No	No	Yes	No	No	Yes	No	Yes
1916	1917	WKRTAFFKF	Yes	No	Yes	No	No	No	No	No	Yes	No	No	No	No	No	No	No	No	Yes	No	No	No	No	No
1917	1918	KTFALFRKW	Yes	Yes	Yes	Yes	No	No	Yes	No	Yes	Yes	No	Yes	No	No	Yes	No	No	Yes	No	No	No	Yes	Yes
1918	1919	LWKKALFRT	Yes	Yes	No	No	No	No	No	No	Yes	Yes	Yes	Yes	No	No	No	No	No	Yes	Yes	No	Yes	Yes	Yes
1919	1920	LLVALKVRF	Yes	Yes	Yes	No	No	No	No	No	Yes	No	No	No	No	No	Yes	No	No	Yes	No	No	No	Yes	Yes
1920	1921	WWLFRAWGR	Yes	Yes	Yes	Yes	No	No	Yes	No	Yes	No	No	No	No	No	Yes	No	No	Yes	No	No	No	No	No
1921	1922	VIKGLLKLW	Yes	Yes	Yes	Yes	No	No	Yes	No	Yes	No	Yes	Yes	No	No	Yes	No	No	No	Yes	No	Yes	Yes	No
1922	1923	IYIFKRHRV	Yes	No	No	No	No	No	No	No	Yes	No	No	No	No	No	No	No	No	Yes	No	No	No	No	Yes
1923	1924	RILKLSMKK	Yes	Yes	Yes	Yes	No	No	Yes	No	Yes	Yes	No	No	No	No	Yes	No	Yes	Yes	Yes	Yes	No	Yes	No
1924	1925	KNWRKRYFI	Yes	Yes	Yes	No	No	No	No	No	No	No	No	No	Yes	No	No	No	No	Yes	No	No	No	No	No
1925	1926	KFKISLMKR	Yes	No	Yes	No	No	No	Yes	No	Yes	No	No	No	Yes	No	Yes	No	No	Yes	No	Yes	No	No	No
1926	1927	KRRYNIKLW	Yes	No	No	Yes	No	No	Yes	No	Yes	No	No	No	No	No	Yes	No	No	No	No	No	No	No	No
1927	1928	RKVLRPFRY	Yes	Yes	Yes	Yes	No	No	Yes	No	No	No	Yes	No	No	No	No	No	No	Yes	No	No	No	No	No
1928	1929	KKVKLVFPI	Yes	No	No	No	No	Yes	No	No	Yes	No	No	No	No	No	No	No	No	Yes	No	No	No	No	No
1929	1930	VKFVLKHKI	Yes	Yes	Yes	Yes	No	No	No	No	Yes	No	No	No	No	Yes	Yes	No	No	Yes	No	No	No	No	Yes
1930	1931	RKIIPKLHL	Yes	Yes	Yes	Yes	No	No	Yes	No	Yes	No	Yes	Yes	No	No	No	No	Yes	Yes	No	No	Yes	Yes	Yes
1931	1932	KKLKIFPVV	Yes	Yes	Yes	Yes	No	No	No	No	Yes	No	No	Yes	No	No	No	No	No	Yes	No	No	No	Yes	No
1932	1933	TLRFLCKLK	Yes	Yes	Yes	Yes	No	Yes	Yes	No	No	No	Yes	No	Yes	No	No	No	No	Yes	No	Yes	Yes	No	No
1933	1934	ALRRAKFKF	Yes	No	No	No	No	No	Yes	No	No	No	Yes	No	No	No	No	No	No	Yes	No	No	No	Yes	No
1934	1935	VFKLKKSWK	Yes	Yes	Yes	Yes	No	No	Yes	No	Yes	No	No	No	No	No	Yes	No	No	Yes	Yes	No	No	Yes	No
1935	1936	FPRIFRRMC	Yes	No	Yes	Yes	No	No	Yes	No	No	No	Yes	No	Yes	No	No	No	No	Yes	No	No	Yes	Yes	Yes
1936	1937	RFRRFTRRV	Yes	Yes	No	No	No	No	Yes	No	No	Yes	Yes	No	Yes	No	No	No	No	Yes	No	No	No	No	Yes
1937	1938	KWRPLINRF	Yes	No	No	Yes	No	No	Yes	No	Yes	Yes	Yes	Yes	No	No	No	No	No	Yes	No	No	No	No	No
1938	1939	RKPWRGILL	Yes	Yes	Yes	Yes	No	Yes	Yes	No	Yes	Yes	Yes	Yes	No	No	No	No	No	Yes	No	No	No	Yes	No
1939	1940	RLHRLARLV	Yes	Yes	Yes	No	No	No	Yes	No	No	No	No	No	No	No	Yes	No	No	Yes	No	No	No	Yes	Yes
1940	1941	IRLRGWKPF	Yes	Yes	Yes	Yes	No	No	Yes	No	Yes	Yes	Yes	No	No	No	No	No	No	Yes	No	No	No	Yes	No
1941	1942	RLRAARVLL	Yes	Yes	No	No	No	No	No	No	Yes	No	No	No	No	No	No	No	No	Yes	No	No	No	Yes	No
1942	1943	KFPWRNIRL	Yes	Yes	No	Yes	No	No	No	No	Yes	No	No	No	No	No	No	No	No	Yes	No	No	No	No	No
1943	1944	IKIKIKINK	Yes	Yes	Yes	Yes	No	No	Yes	No	Yes	No	No	No	No	No	Yes	No	No	Yes	No	Yes	No	Yes	No
1944	1945	KIKKIINKI	Yes	Yes	Yes	Yes	No	No	Yes	No	No	Yes	No	Yes	Yes	Yes	No	No	Yes	Yes	No	No	Yes	Yes	Yes
1945	1946	RLALRTWWL	Yes	No	No	No	No	Yes	Yes	No	No	Yes	No	No	No	No	No	No	No	No	No	No	No	Yes	No
1946	1947	KKLLTLVLI	Yes	No	No	No	No	Yes	No	No	Yes	No	No	No	No	No	No	No	No	Yes	No	No	No	Yes	Yes
1947	1948	LNMLLKLIK	Yes	Yes	Yes	Yes	No	No	Yes	No	Yes	Yes	No	No	Yes	No	No	No	Yes	No	No	Yes	No	No	Yes
1948	1949	LLPLARFLK	Yes	Yes	Yes	Yes	No	No	Yes	No	No	No	Yes	No	No	No	No	No	No	Yes	No	No	No	Yes	No
1949	1950	LLKHPFLRL	Yes	Yes	No	Yes	No	No	Yes	No	Yes	Yes	Yes	No	No	No	No	No	No	Yes	No	No	No	Yes	No
1950	1951	LKALALLRL	Yes	Yes	No	No	No	No	No	No	Yes	Yes	Yes	No	No	No	Yes	No	No	No	No	No	No	Yes	Yes
1951	1952	CFKGIRFLR	Yes	No	Yes	Yes	No	No	Yes	No	Yes	Yes	Yes	No	No	No	Yes	No	No	Yes	No	No	Yes	No	No
1952	1953	IFRRVLAMI	Yes	Yes	No	No	No	No	No	No	No	No	Yes	No	No	No	No	No	No	Yes	No	No	Yes	Yes	Yes
1953	1954	LKRNIIVKR	Yes	No	No	No	No	No	No	No	Yes	No	No	No	No	No	Yes	No	No	Yes	No	No	Yes	Yes	No
1954	1955	IFNRVRKKI	Yes	Yes	Yes	Yes	No	No	Yes	No	Yes	No	No	No	No	No	Yes	No	Yes	Yes	No	No	No	Yes	Yes
1955	1956	KRLIVCVKR	Yes	Yes	Yes	Yes	No	No	No	No	Yes	No	No	No	No	Yes	Yes	No	No	Yes	No	Yes	No	Yes	No
1956	1957	VIKRGKRIL	Yes	Yes	Yes	Yes	No	No	Yes	No	Yes	Yes	Yes	Yes	No	Yes	No	No	No	Yes	No	No	Yes	Yes	No
1957	1958	IWRFPRILA	Yes	No	Yes	No	No	No	Yes	No	No	No	Yes	No	No	No	No	No	No	Yes	No	No	No	Yes	Yes
1958	1959	LIKKLAKKY	Yes	No	Yes	Yes	No	No	Yes	No	Yes	Yes	Yes	Yes	No	Yes	No	No	No	No	No	No	No	Yes	Yes
1959	1960	KKKIKRRML	Yes	Yes	Yes	Yes	No	No	No	No	No	No	Yes	No	No	No	No	No	No	Yes	No	No	No	Yes	No
1960	1961	TVKRMFWKI	Yes	No	No	No	No	No	Yes	No	Yes	No	No	No	No	No	No	No	No	Yes	No	No	No	No	No
1961	1962	VALILYRKK	Yes	Yes	Yes	Yes	No	Yes	No	No	Yes	Yes	No	Yes	No	No	Yes	No	No	No	Yes	No	No	Yes	No
1962	1963	RYPVILKKF	Yes	Yes	Yes	Yes	No	No	Yes	No	No	Yes	No	Yes	No	No	No	No	No	Yes	No	No	No	Yes	No
1963	1964	YKLLKARVI	Yes	No	Yes	Yes	No	No	No	No	Yes	No	No	No	No	No	No	No	No	Yes	No	No	No	Yes	Yes
1964	1965	FLKIVGRIL	Yes	Yes	Yes	Yes	Yes	Yes	Yes	No	Yes	Yes	Yes	Yes	Yes	Yes	No	Yes	Yes	Yes	No	Yes	Yes	No	Yes
1965	1966	RGLIFKFIV	Yes	Yes	Yes	No	No	No	No	No	Yes	No	Yes	No	Yes	No	No	No	Yes	Yes	No	No	Yes	Yes	Yes
1966	1967	LIVFLINKR	Yes	No	Yes	Yes	No	No	No	No	Yes	Yes	No	No	No	Yes	Yes	No	No	No	No	No	No	Yes	No
1967	1968	IRLPCLRIL	Yes	No	Yes	Yes	No	Yes	Yes	No	No	No	No	No	No	Yes	No	No	No	Yes	No	Yes	Yes	Yes	No
1968	1969	LKALLKPKI	Yes	Yes	Yes	Yes	No	No	Yes	No	Yes	No	No	Yes	No	Yes	No	No	Yes	No	No	No	Yes	Yes	Yes
1969	1970	LLIKPKKLA	Yes	Yes	Yes	Yes	No	No	Yes	No	Yes	Yes	No	No	No	Yes	No	No	No	Yes	No	No	Yes	Yes	No
1970	1971	LPLILAKKK	Yes	Yes	Yes	Yes	No	No	Yes	No	Yes	Yes	Yes	No	No	No	Yes	No	No	No	No	No	No	Yes	Yes
1971	1972	KWRKYFQLK	Yes	No	No	No	No	No	No	No	Yes	No	Yes	Yes	No	No	No	No	No	Yes	No	No	No	Yes	No
1972	1973	KFRYLTILL	Yes	No	No	No	No	No	No	No	No	Yes	Yes	No	No	No	No	No	No	No	No	No	No	Yes	No
1973	1974	FITRFFKYF	Yes	Yes	Yes	Yes	No	No	Yes	No	Yes	No	Yes	No	No	No	No	No	No	Yes	No	No	Yes	No	Yes
1974	1975	FLFTIRKYL	Yes	No	Yes	Yes	No	Yes	Yes	No	Yes	Yes	Yes	No	No	No	Yes	No	No	Yes	No	No	Yes	No	Yes
1975	1976	LTKIFRKRK	Yes	Yes	Yes	Yes	No	No	Yes	No	Yes	Yes	Yes	No	No	No	Yes	No	No	Yes	Yes	No	No	No	No
1976	1977	RRFKKKLIT	Yes	Yes	Yes	Yes	Yes	No	Yes	No	Yes	No	No	No	No	No	No	No	No	Yes	No	No	No	No	Yes
1977	1978	TFIFKRLPR	Yes	Yes	Yes	Yes	No	No	No	No	No	No	No	No	No	No	Yes	No	No	Yes	No	No	No	Yes	No
1978	1979	LKRFVKSFM	Yes	Yes	Yes	Yes	No	No	Yes	No	Yes	No	Yes	No	No	Yes	No	No	No	Yes	No	No	Yes	No	Yes
1979	1980	KIRWLTLCK	Yes	Yes	Yes	Yes	No	No	Yes	No	Yes	Yes	No	No	No	No	No	No	No	Yes	No	Yes	No	Yes	No
1980	1981	LKVKGMLRL	Yes	Yes	No	Yes	No	No	Yes	No	Yes	Yes	Yes	Yes	No	No	No	No	No	Yes	No	Yes	No	Yes	No
1981	1982	RRTIAKLFL	Yes	No	Yes	Yes	No	No	Yes	No	No	Yes	Yes	No	No	No	No	No	No	Yes	No	No	Yes	Yes	Yes
1982	1983	KLFRGVFMK	Yes	No	Yes	Yes	No	No	Yes	No	No	Yes	Yes	No	No	No	Yes	No	Yes	Yes	Yes	No	Yes	Yes	No
1983	1984	SRRLKFWYV	Yes	No	Yes	No	No	Yes	Yes	No	Yes	No	No	No	No	No	Yes	No	No	Yes	No	No	No	No	No
1984	1985	YYYFRRFKM	Yes	Yes	Yes	No	No	No	No	No	No	No	No	No	No	No	No	No	No	Yes	No	No	No	No	No
1985	1986	LLLKITRPR	Yes	No	Yes	Yes	No	No	Yes	No	Yes	No	No	No	No	No	No	No	Yes	Yes	No	Yes	No	Yes	No
1986	1987	VSFRKFKLM	Yes	Yes	Yes	Yes	Yes	No	Yes	No	Yes	Yes	No	Yes	No	No	No	No	No	Yes	No	No	Yes	Yes	Yes
1987	1988	KIRLLRLAT	Yes	Yes	Yes	No	No	No	No	No	Yes	No	Yes	No	No	No	Yes	No	No	Yes	No	No	No	Yes	No
1988	1989	LLKVVLRKT	Yes	No	No	Yes	No	No	No	No	Yes	No	No	Yes	No	Yes	Yes	No	No	Yes	No	No	No	Yes	Yes
1989	1990	RVMFKQFLK	Yes	No	No	No	No	No	Yes	No	Yes	Yes	No	Yes	No	No	No	No	No	Yes	No	No	Yes	Yes	No
1990	1991	HGWKFFKRF	Yes	Yes	Yes	Yes	No	No	Yes	No	Yes	No	Yes	No	Yes	No	No	No	No	Yes	No	No	Yes	No	No
1991	1992	RWFLHKFKN	Yes	Yes	Yes	No	No	No	Yes	No	Yes	No	No	No	No	No	Yes	No	No	Yes	No	Yes	No	Yes	Yes
1992	1993	GKRLWLPFK	Yes	Yes	Yes	Yes	No	No	Yes	No	No	No	Yes	Yes	No	No	No	No	No	Yes	No	No	No	Yes	No
1993	1994	MRVLFLIPK	Yes	No	No	No	No	No	No	No	Yes	No	No	Yes	No	No	Yes	No	Yes	Yes	No	No	No	Yes	Yes
1994	1995	RVILFLKMA	Yes	No	No	No	No	No	No	No	Yes	Yes	No	No	No	No	No	No	No	No	No	No	No	Yes	Yes
1995	1996	FRVVRVVMK	Yes	Yes	No	No	No	No	No	No	Yes	No	No	No	No	No	No	No	No	Yes	No	No	No	No	No
1996	1997	KPFWILLRA	Yes	No	Yes	No	No	No	Yes	No	Yes	Yes	No	No	No	No	No	No	No	Yes	No	No	No	Yes	No
1997	1998	AIFVRRWRP	Yes	Yes	No	Yes	No	No	Yes	No	Yes	Yes	No	No	No	No	Yes	No	No	Yes	No	No	No	Yes	No
1998	1999	KLIGKKIVI	Yes	Yes	Yes	Yes	No	No	No	No	Yes	Yes	Yes	No	No	Yes	No	No	Yes	Yes	No	No	Yes	Yes	Yes
[truncated: 41,001 more rows]
