# Supplementary material for: Machine Learning-Driven Discovery and Evaluation of Antimicrobial Peptides from Crassostrea gigas Mucus Proteome
Source: Mar Drugs. 2024 Aug 26;22(9):385. doi: 10.3390/md22090385 (PMC11432763; doi:10.3390/md22090385)
Supplement: Supplementary file 1 [file marinedrugs-22-00385-s001.zip › 1. Peptide dataset.csv]

RecID	start	len	ptnLen	relativeScore	absoluteScore	sequence
tr|A0A8W8JYV8|A0A8W8JYV8_CRAGI	84	8	423	0.9470851614453679	7.576681291562943	LLFRRRLL
tr|A0A8B8BSS8|A0A8B8BSS8_CRAVI	192	8	2554	0.9272329341324003	7.417863473059202	LLRRKFFF
tr|A0A8W8NT85|A0A8W8NT85_CRAGI	168	8	2536	0.9272329341324003	7.417863473059202	LLLRRKFF
tr|K1QHI6|K1QHI6_CRAGI	3838	8	4471	0.9115439061244769	7.292351248995815	FRKLLLIR
tr|A0A8W8JBW4|A0A8W8JBW4_CRAGI	439	8	574	0.9074192742892477	7.259354194313982	KLLFKRLL
tr|A0A8W8NV01|A0A8W8NV01_CRAGI	73	8	151	0.9063883822850388	7.2511070582803105	IRRFKILW
tr|A0A8W8KVY6|A0A8W8KVY6_CRAGI	84	8	400	0.9011952722841561	7.209562178273249	LKRLLRIR
tr|A0A8W8INA2|A0A8W8INA2_CRAGI	1	8	415	0.8962498277016211	7.169998621612969	KLKRFLLR
tr|K1QCP0|K1QCP0_CRAGI	918	8	1103	0.8958793891345334	7.167035113076267	LIRKRLIL
tr|K1R5R4|K1R5R4_CRAGI	2148	8	5116	0.8917612653309571	7.134090122647657	LILKLKRF
tr|A0A8W8KAP1|A0A8W8KAP1_CRAGI	240	8	629	0.8876448696579846	7.101158957263877	FLKKLFKL
tr|K1RAR4|K1RAR4_CRAGI	85	8	189	0.882501815240449	7.060014521923592	IKWFLKKL
tr|A0A8W8HRT3|A0A8W8HRT3_CRAGI	826	8	841	0.8824158100448315	7.059326480358652	KILRRILR
tr|K1RNH1|K1RNH1_CRAGI	43	8	187	0.8761282114206245	7.009025691364996	KIILKRLF
tr|A0A8B8D407|A0A8B8D407_CRAVI	240	8	816	0.8748950964504599	6.999160771603679	LRLRLLVR
tr|A0A8B8EKF4|A0A8B8EKF4_CRAVI	3996	8	4630	0.8748950964504599	6.999160771603679	FRRLLLVR
tr|A0A8B8APZ8|A0A8B8APZ8_CRAVI	375	8	473	0.8684340226327958	6.947472181062366	FFLLRRLL
tr|A0A8B8C197|A0A8B8C197_CRAVI	3502	8	3816	0.8668837080873844	6.935069664699075	LKKWIKIL
tr|A0A8W8K3F0|A0A8W8K3F0_CRAGI	73	8	215	0.8658570923156852	6.926856738525482	LIRLLMRR
tr|K1QHA2|K1QHA2_CRAGI	120	8	3279	0.861751736750427	6.894013894003416	MRLFKFFR
tr|A0A8W8LYT0|A0A8W8LYT0_CRAGI	21	8	490	0.8605204763225465	6.884163810580372	RLLIIKKI
tr|A0A2L1TGZ9|A0A2L1TGZ9_9BIVA	45	8	105	0.8592893760308924	6.874315008247139	LLRRLVRI
tr|A0A8B8CHH1|A0A8B8CHH1_CRAVI	10004	8	10263	0.8592893760308924	6.874315008247139	LRLVRILR
tr|A0A8B8B8G7|A0A8B8B8G7_CRAVI	347	8	2132	0.8587463001242607	6.869970400994085	FKKIILRR
tr|A0A8W8KYE9|A0A8W8KYE9_CRAGI	2106	8	3101	0.8570800446478914	6.856640357183132	WIKRFWLF
tr|A0A8W8L871|A0A8W8L871_CRAGI	209	8	454	0.8561074799264582	6.8488598394116655	LFLRFFIR
tr|A0A8W8MWH5|A0A8W8MWH5_CRAGI	275	8	565	0.8551868673447701	6.841494938758161	LFVFRFRK
tr|A0A8W8K257|A0A8W8K257_CRAGI	298	8	351	0.8538225551166239	6.830580440932991	LIKRLLKK
tr|K1QHY6|K1QHY6_CRAGI	151	8	611	0.8528663233877145	6.822930587101716	LLLLKLLR
tr|K1PHE1|K1PHE1_CRAGI	349	8	1763	0.8461676532243537	6.76934122579483	RLKMILRL
tr|K1S151|K1S151_CRAGI	137	8	442	0.8461676532243537	6.76934122579483	RFRKLMIF
tr|K1PIT9|K1PIT9_CRAGI	2521	8	2818	0.8461676532243537	6.76934122579483	KFMRRFIF
tr|A0A8W8L239|A0A8W8L239_CRAGI	200	8	1066	0.8461676532243537	6.76934122579483	KMRLILLR
tr|A0A8W8K1C7|A0A8W8K1C7_CRAGI	251	8	827	0.8437970513361526	6.750376410689221	ILRLLRIL
tr|K1Q6Z5|K1Q6Z5_CRAGI	1447	8	1518	0.8437093796841754	6.749675037473403	FVILIRRR
tr|A0A8W8KL27|A0A8W8KL27_CRAGI	72	8	221	0.8420708922110208	6.736567137688167	KRKMLLFL
tr|A0A8W8HWW0|A0A8W8HWW0_CRAGI	192	8	394	0.8405601670866427	6.724481336693142	LIKLLLLR
tr|A0A8W8IX74|A0A8W8IX74_CRAGI	120	8	220	0.8397511228801408	6.718008983041126	FIIRWILR
tr|A0A8W8NT11|A0A8W8NT11_CRAGI	227	8	384	0.8396137044830302	6.7169096358642415	KVLIRLLR
tr|A0A8W8I6B0|A0A8W8I6B0_CRAGI	702	8	735	0.8396137044830302	6.7169096358642415	FLVKLIRR
tr|A0A8W8MBC3|A0A8W8MBC3_CRAGI	5158	8	5392	0.8357244945038657	6.685795956030925	ILRRRYLL
tr|A0A8W8I6E5|A0A8W8I6E5_CRAGI	29	8	334	0.8353815889894736	6.6830527119157885	RMIKLWRR
tr|A0A8W8NW70|A0A8W8NW70_CRAGI	81	8	179	0.833662306420144	6.669298451361152	VLRRLLKR
tr|K1Q811|K1Q811_CRAGI	193	8	377	0.831632366195835	6.65305892956668	YLRLLLRK
tr|K1QVQ5|K1QVQ5_CRAGI	10415	8	13742	0.8306096197228148	6.644876957782518	LRRYIIWR
tr|K1S336|K1S336_CRAGI	139	8	361	0.8302247086598933	6.641797669279146	KKLKKILF
tr|A0A8W8I844|A0A8W8I844_CRAGI	91	8	1707	0.8302247086598933	6.641797669279146	FKKLKKLI
tr|A0A8B8EZ60|A0A8B8EZ60_CRAVI	230	8	429	0.8302247086598933	6.641797669279146	LIKKKKLF
tr|A0A8W8JVU7|A0A8W8JVU7_CRAGI	1	8	121	0.82651977970255	6.6121582376204	KLIRFLMK
tr|K1PT40|K1PT40_CRAGI	58	8	163	0.82651977970255	6.6121582376204	ILKRMLKF
tr|A0A8W8M508|A0A8W8M508_CRAGI	529	8	1339	0.82651977970255	6.6121582376204	RKIMKLLL
tr|A0A8B8BDJ6|A0A8B8BDJ6_CRAVI	391	8	1636	0.82651977970255	6.6121582376204	MKLLIRKL
tr|A0A8W8L1S1|A0A8W8L1S1_CRAGI	129	8	622	0.82651977970255	6.6121582376204	KRFKMILL
tr|K1RTD6|K1RTD6_CRAGI	1177	8	1528	0.8263153359124263	6.610522687299411	KVKFWFLK
tr|A0A8W8L5N4|A0A8W8L5N4_CRAGI	658	8	773	0.8243346956810413	6.594677565448331	RKKRMIWW
tr|A0A8B8A9J7|A0A8B8A9J7_CRAVI	18	8	443	0.8240893612932254	6.592714890345803	WKIKKLIK
tr|K1QC10|K1QC10_CRAGI	501	8	607	0.8240667579154891	6.592534063323913	IVRFRFIK
tr|Q23699|Q23699_CRAGI	1164	8	1340	0.8240667579154891	6.592534063323913	KLVLRIRI
tr|A0A8W8HQ37|A0A8W8HQ37_CRAGI	1	8	321	0.8228627889796377	6.582902311837102	RFLIRRKM
tr|A0A8W8N7A2|A0A8W8N7A2_CRAGI	252	8	278	0.8226174944533539	6.580939955626831	KFVFRRKW
tr|A0A8W8KH50|A0A8W8KH50_CRAGI	24	8	163	0.8224317786449855	6.579454229159884	FRWYLKLK
tr|K1R686|K1R686_CRAGI	87	8	581	0.8224317786449855	6.579454229159884	WYFFKRFK
tr|K1RAH0|K1RAH0_CRAGI	518	8	683	0.8210013045225648	6.5680104361805185	WLLIILKK
tr|K1QQ16|K1QQ16_CRAGI	488	8	931	0.8199798638196841	6.559838910557473	IVKLFLKR
tr|K1QZX8|K1QZX8_CRAGI	241	8	2276	0.8199798638196841	6.559838910557473	KVIRLLLK
tr|K1PHZ2|K1PHZ2_CRAGI	4	8	200	0.8199798638196841	6.559838910557473	RKLKVLLI
tr|K1QAM7|K1QAM7_CRAGI	283	8	541	0.8189024392836725	6.55121951426938	WLMKWWKW
tr|A0A8W8NMS7|A0A8W8NMS7_CRAGI	55	8	330	0.8173243747589226	6.538594998071381	LKKMWKLI
tr|K1QJ49|K1QJ49_CRAGI	501	8	576	0.816965459151995	6.53572367321596	FLRLLMLR
tr|A0A8W8LQR1|A0A8W8LQR1_CRAGI	47	8	186	0.8164872965371597	6.531898372297277	IRKKLKII
tr|K1PXH7|K1PXH7_CRAGI	59	8	117	0.8160990287584404	6.528792230067523	FYFLIRKR
tr|A0A8W8MBS8|A0A8W8MBS8_CRAGI	488	8	627	0.8159971255635069	6.527977004508055	LIIFIKRF
tr|K1Q8X9|K1Q8X9_CRAGI	60	8	239	0.8158948206782729	6.527158565426183	KLLKKLVL
tr|A0A8W8MQM2|A0A8W8MQM2_CRAGI	40	8	378	0.8158948206782729	6.527158565426183	LKLLKFVK
tr|A0A8W8LLG1|A0A8W8LLG1_CRAGI	46	8	367	0.8148738499912722	6.518990799930178	IWRIVKFK
tr|A0A8B8B9N0|A0A8B8B9N0_CRAVI	48	8	362	0.8148738499912721	6.518990799930177	KIWRIVKF
tr|A0A8B8B8G7|A0A8B8B8G7_CRAVI	436	8	2132	0.8127701018903554	6.502160815122843	KKFLFILI
tr|A0A8W8L8Z9|A0A8W8L8Z9_CRAGI	60	8	178	0.8127701018903554	6.502160815122843	KIILLLLK
tr|A0A8W8J880|A0A8W8J880_CRAGI	1211	8	3531	0.8118311412148322	6.494649129718658	RIWRKLMK
tr|K1PXW6|K1PXW6_CRAGI	188	8	315	0.810995222844275	6.4879617827542	IRLIKYWR
tr|K1QNS0|K1QNS0_CRAGI	507	8	654	0.8107911312085555	6.486329049668444	WFKVLKIK
tr|A0A8B8BXM9|A0A8B8BXM9_CRAVI	28	8	1321	0.8104436833857034	6.483549467085627	KRLRRLKL
tr|A0A8B8E9B6|A0A8B8E9B6_CRAVI	162	8	820	0.8101163266199237	6.48093061295939	VFRKKRFF
tr|K1R2G9|K1R2G9_CRAGI	661	8	1030	0.8101163266199237	6.48093061295939	LRVFRFKK
tr|A0A8W8L3A3|A0A8W8L3A3_CRAGI	611	8	671	0.806914278573439	6.455314228587512	KILLYWKR
tr|A0A8W8MTP3|A0A8W8MTP3_CRAGI	19	8	469	0.8054634945872207	6.443707956697765	RRKFRLLY
tr|A0A8W8HT74|A0A8W8HT74_CRAGI	523	8	671	0.8054634945872207	6.443707956697765	RKLYRRLL
tr|K1QVQ5|K1QVQ5_CRAGI	10109	8	13742	0.8046705581341919	6.437364465073535	RIRRFIIY
tr|K1R101|K1R101_CRAGI	2438	8	2483	0.8044666117250204	6.4357328938001634	LVFIIRKK
tr|K1QAV9|K1QAV9_CRAGI	1051	8	1280	0.8044666117250204	6.4357328938001634	FRIVIFKK
tr|A0A8W8HUC6|A0A8W8HUC6_CRAGI	637	8	682	0.8042394705291546	6.4339157642332365	KIMRRILR
tr|K1QEG1|K1QEG1_CRAGI	177	8	970	0.8037406421429921	6.429925137143937	IFKIIILR
tr|A0A8W8LS72|A0A8W8LS72_CRAGI	237	8	1236	0.8005180633189162	6.404144506551329	LIKIIKLF
tr|K1QBF7|K1QBF7_CRAGI	434	8	1022	0.8003886718946266	6.403109375157013	FKVKKFLI
tr|A0A8B8CU67|A0A8B8CU67_CRAVI	993	8	1121	0.8003886718946266	6.403109375157013	KIFVKFLK
tr|A0A8W8JR47|A0A8W8JR47_CRAGI	65	8	1442	0.8003886718946266	6.403109375157013	KVLKFIFK
tr|A0A8W8HKY8|A0A8W8HKY8_CRAGI	437	8	4257	0.7995515193849128	6.396412155079302	IRLVRLLL
tr|A0A8W8L460|A0A8W8L460_CRAGI	357	8	1024	0.7991656577358547	6.3933252618868375	LRPFLLRR
tr|A0A8W8P6C1|A0A8W8P6C1_CRAGI	343	8	927	0.7991656577358547	6.3933252618868375	RRLARLFL
tr|A0A8W8N9V5|A0A8W8N9V5_CRAGI	268	8	292	0.7991004210656425	6.39280336852514	KLRVLKKW
tr|A0A8B8DKW3|A0A8B8DKW3_CRAVI	97	8	593	0.7967201400125484	6.373761120100387	FRRFKMML
tr|A0A8W8LS89|A0A8W8LS89_CRAGI	103	8	257	0.7963304739190014	6.370643791352011	VFLKLLLR
tr|A0A8W8LDB1|A0A8W8LDB1_CRAGI	1412	8	1449	0.7963304739190014	6.370643791352011	LVRLFFKF
tr|A0A8W8LXB9|A0A8W8LXB9_CRAGI	195	8	422	0.795293902948949	6.362351223591592	KIKVWKIL
tr|K1R612|K1R612_CRAGI	917	8	2478	0.7944533918616131	6.355627134892905	FLKKRKMF
tr|K1QG34|K1QG34_CRAGI	185	8	1382	0.7944533918616131	6.355627134892905	YFFRKWRK
tr|A0A8W8NA28|A0A8W8NA28_CRAGI	369	8	686	0.7928494661952669	6.342795729562135	RCRRLLFI
tr|A0A8W8JXK0|A0A8W8JXK0_CRAGI	0	8	2126	0.7924667825758354	6.339734260606683	MRRILILL
tr|A0A8B8AI95|A0A8B8AI95_CRAVI	2140	8	2728	0.7915196978257579	6.332157582606063	KVLIRRKF
tr|K1QY22|K1QY22_CRAGI	65	8	301	0.7915196978257578	6.3321575826060625	VLKLIKRR
tr|K1Q983|K1Q983_CRAGI	92	8	223	0.7902137526825501	6.321710021460401	LKLWIMWK
tr|K1PJ75|K1PJ75_CRAGI	15	8	132	0.7899984891266056	6.319987913012845	WHLKRRLL
tr|A0A8W8JKM7|A0A8W8JKM7_CRAGI	300	8	672	0.7890874565860821	6.312699652688657	FKLLLKWV
tr|A0A8W8M0E9|A0A8W8M0E9_CRAGI	250	8	1002	0.7890874565860821	6.312699652688657	KKVLLLLW
tr|A0A8B8DFQ0|A0A8B8DFQ0_CRAVI	173	8	270	0.7889805094895682	6.311844075916546	KIRFKIIV
tr|K1Q2B5|K1Q2B5_CRAGI	214	8	568	0.7888582407309168	6.3108659258473345	LKRKLIRR
tr|K1R1R5|K1R1R5_CRAGI	1560	8	1586	0.7863343214940537	6.2906745719524295	LRLRYRLM
tr|K1QHY6|K1QHY6_CRAGI	40	8	611	0.7841013327325383	6.272810661860307	RILKFLLV
tr|A0A8W8KPG4|A0A8W8KPG4_CRAGI	168	8	228	0.7836889427981666	6.269511542385333	RLRRAIFL
tr|A0A8B8CYG2|A0A8B8CYG2_CRAVI	168	8	431	0.7836889427981666	6.269511542385333	RLRRAIFF
tr|A0A8W8JVB2|A0A8W8JVB2_CRAGI	23	8	1062	0.7836889427981666	6.269511542385333	RLPLRILR
tr|A0A8B8CVA9|A0A8B8CVA9_CRAVI	53	8	321	0.7836889427981666	6.269511542385333	ILRFLRAR
tr|A0A8W8LU36|A0A8W8LU36_CRAGI	539	8	613	0.7836889427981666	6.269511542385333	RWLRLCIK
tr|A0A8W8JYM6|A0A8W8JYM6_CRAGI	69	8	116	0.7834571435082249	6.267657148065799	KLKRKYWW
tr|A0A8W8MR47|A0A8W8MR47_CRAGI	218	8	269	0.7831867151507962	6.2654937212063695	FKLRRKKF
tr|A0A8W8I8I5|A0A8W8I8I5_CRAGI	62	8	94	0.7812477750166471	6.249982200133177	MMLIRKRL
tr|K1RKN1|K1RKN1_CRAGI	5646	8	8976	0.7810467442927289	6.248373954341831	YRLFFLRI
tr|A0A8W8MET9|A0A8W8MET9_CRAGI	583	8	647	0.7808409810713453	6.246727848570762	KARWKWLL
tr|A0A8W8J9W1|A0A8W8J9W1_CRAGI	63	8	143	0.7805271706505359	6.244217365204287	KLRKKVWI
tr|A5LGG7|A5LGG7_CRAGI	506	8	797	0.7796207148594023	6.236965718875219	RLAKLLRF
tr|K1R420|K1R420_CRAGI	199	8	645	0.7796207148594023	6.236965718875219	LLRALFKR
tr|A0A8W8M9K4|A0A8W8M9K4_CRAGI	163	8	749	0.7770292035440441	6.216233628352353	YLIRIWRL
tr|A0A8W8HKW1|A0A8W8HKW1_CRAGI	615	8	1052	0.7758900923763832	6.207120739011065	IRKLKKML
tr|A0A8W8L1Y0|A0A8W8L1Y0_CRAGI	364	8	808	0.7758900923763832	6.207120739011065	LRFIKKKM
tr|A0A8W8JZY2|A0A8W8JZY2_CRAGI	237	8	557	0.7745381435473855	6.196305148379084	WLLRRIKA
tr|K1QZW9|K1QZW9_CRAGI	538	8	579	0.7745381435473855	6.196305148379084	ARFIRWKL
tr|A0A8W8I0H5|A0A8W8I0H5_CRAGI	131	8	152	0.773318776716761	6.186550213734088	KICRLRLL
tr|A0A8W8HKY8|A0A8W8HKY8_CRAGI	3481	8	4257	0.7729627079635261	6.1837016637082085	LRKIRVIK
tr|A0A8W8ILS9|A0A8W8ILS9_CRAGI	160	8	9171	0.7723027711830037	6.17842216946403	LVRRIRIV
tr|K1QLK6|K1QLK6_CRAGI	3713	8	4366	0.7718895067235704	6.175116053788563	FLRILKVI
tr|A0A8W8ICY3|A0A8W8ICY3_CRAGI	180	8	438	0.7708805675774268	6.167044540619415	LRIMRYFR
tr|K1QJ49|K1QJ49_CRAGI	133	8	576	0.7706774150939917	6.165419320751933	LMVKKLRF
tr|A0A8W8IX50|A0A8W8IX50_CRAGI	207	8	407	0.7706774150939917	6.165419320751933	RKKFMLLV
tr|A0A8W8ILY7|A0A8W8ILY7_CRAGI	165	8	360	0.7704742674787577	6.1637941398300615	KRLWLPFK
tr|K1QKN4|K1QKN4_CRAGI	294	8	4552	0.7704742674787577	6.1637941398300615	FALFRKWK
tr|A0A8W8L9W6|A0A8W8L9W6_CRAGI	125	8	620	0.7704742674787577	6.1637941398300615	WRFFKHFK
tr|A0A8W8IDX5|A0A8W8IDX5_CRAGI	38	8	108	0.7704742674787577	6.1637941398300615	FLWPRKKF
tr|A0A8W8JRA4|A0A8W8JRA4_CRAGI	658	8	2359	0.7688392818131627	6.150714254505302	RVWLFFMR
tr|A0A8B8DW59|A0A8B8DW59_CRAVI	5604	8	5972	0.768678774091759	6.149430192734072	LIKLLKFV
tr|A0A8W8MAZ1|A0A8W8MAZ1_CRAGI	126	8	652	0.7682399653131817	6.145919722505454	LLRRIIPR
tr|A0A8W8KFX7|A0A8W8KFX7_CRAGI	138	8	469	0.7682399653131817	6.145919722505454	HLFRRRII
tr|A0A8B8CTV1|A0A8B8CTV1_CRAVI	358	8	676	0.7680859744520914	6.144687795616731	KKIKLRVL
tr|A0A8B8DWQ1|A0A8B8DWQ1_CRAVI	30	8	925	0.7680859744520914	6.144687795616731	ILVKRLKK
tr|A0A8B8DV52|A0A8B8DV52_CRAVI	1290	8	2302	0.7680859744520914	6.144687795616731	LRVLKKIK
tr|A0A8W8HKY8|A0A8W8HKY8_CRAGI	3920	8	4257	0.7680859744520913	6.14468779561673	VRILKKKF
tr|A0A8B8AG03|A0A8B8AG03_CRAVI	4	8	404	0.7673263651705461	6.138610921364369	RRKKIRIF
tr|A0A8W8J150|A0A8W8J150_CRAGI	1026	8	1162	0.7673263651705459	6.138610921364367	RFKKRIIR
tr|A0A8W8NDH8|A0A8W8NDH8_CRAGI	90	8	435	0.7668184440665387	6.134547552532309	FYFRRFKM
tr|A0A8W8KQ91|A0A8W8KQ91_CRAGI	100	8	597	0.7668184440665387	6.134547552532309	RRFKMLLY
tr|A0A8B8E8R0|A0A8B8E8R0_CRAVI	806	8	1226	0.7656297068743054	6.125037654994443	LKIYFLRL
tr|A0A8B8E6K1|A0A8B8E6K1_CRAVI	319	8	842	0.7656001879112433	6.124801503289946	LKVIMRKW
tr|A0A8W8NA56|A0A8W8NA56_CRAGI	101	8	3564	0.7656001879112433	6.124801503289946	VKRMFWKI
tr|A0A8W8JP50|A0A8W8JP50_CRAGI	26	8	145	0.7654049692306617	6.123239753845294	RWRVRIRV
tr|A0A8W8MFL2|A0A8W8MFL2_CRAGI	192	8	321	0.7643821079616068	6.115056863692854	VRYIRRLL
tr|A0A8W8NC24|A0A8W8NC24_CRAGI	199	8	489	0.7641791117838929	6.113432894271143	RLFRPKLI
tr|A0A8B8AYD1|A0A8B8AYD1_CRAVI	228	8	276	0.7641791117838929	6.113432894271143	KIRLLRLA
tr|A0A8W8NH01|A0A8W8NH01_CRAGI	418	8	1235	0.7641791117838929	6.113432894271143	KILPRLRL
tr|K1PAG1|K1PAG1_CRAGI	1993	8	4464	0.7641791117838929	6.113432894271143	RLLARKFI
tr|A0A8W8MF35|A0A8W8MF35_CRAGI	838	8	1039	0.7634556831576741	6.107645465261393	YRKIKRLL
tr|A0A8B8C197|A0A8B8C197_CRAVI	726	8	3816	0.7624213546334584	6.099370837067667	LYLKLFKL
tr|A0A8W8MCE5|A0A8W8MCE5_CRAGI	329	8	842	0.7616691377195923	6.093353101756739	RRFKKKLI
tr|A0A8W8NT85|A0A8W8NT85_CRAGI	894	8	2536	0.7616691377195923	6.093353101756739	LKKKLIRR
tr|K1QZA7|K1QZA7_CRAGI	65	8	194	0.7615406079481924	6.09232486358554	KLLKYIIK
tr|A0A8W8J4E2|A0A8W8J4E2_CRAGI	79	8	160	0.760657283599441	6.085258268795528	LLRFFMRV
tr|K1Q7X3|K1Q7X3_CRAGI	150	8	850	0.7603231170133006	6.082584936106405	RYLKFVRL
tr|A0A8W8HKY8|A0A8W8HKY8_CRAGI	4006	8	4257	0.7603231170133006	6.082584936106405	RVKYRLLL
tr|A0A8W8LFY8|A0A8W8LFY8_CRAGI	312	8	459	0.7603231170133006	6.082584936106405	YFLVLRRK
tr|K1RNH1|K1RNH1_CRAGI	24	8	187	0.7603231170133006	6.082584936106405	RLLVKLYR
tr|A0A8W8HQ37|A0A8W8HQ37_CRAGI	15	8	321	0.7603231170133006	6.082584936106405	RRVKLYLL
tr|A0A8B8BT28|A0A8B8BT28_CRAVI	107	8	998	0.7603231170133006	6.082584936106405	FRFRVKFY
tr|A0A8W8J9F6|A0A8W8J9F6_CRAGI	77	8	571	0.7601202190795411	6.080961752636329	FKFRAKFF
tr|A0A8W8IIH7|A0A8W8IIH7_CRAGI	199	8	295	0.7601202190795411	6.080961752636329	LKRLAKFL
tr|K1QLA1|K1QLA1_CRAGI	234	8	1127	0.7595348865009054	6.076279092007243	RLFLLRFC
tr|A0A8W8I793|A0A8W8I793_CRAGI	368	8	414	0.7595348865009054	6.076279092007243	RFLCLLLR
tr|A0A8W8HRR4|A0A8W8HRR4_CRAGI	3	8	232	0.7591058032840475	6.07284642627238	RWKILPRI
tr|A0A8W8N843|A0A8W8N843_CRAGI	223	8	462	0.7591058032840475	6.07284642627238	FLRTFLRR
tr|A0A8W8KGG3|A0A8W8KGG3_CRAGI	71	8	227	0.7566494152509481	6.053195322007585	RRILIIYF
tr|A0A8W8JG89|A0A8W8JG89_CRAGI	221	8	318	0.7566494152509481	6.053195322007585	RLMIWVLR
tr|K1RNH1|K1RNH1_CRAGI	63	8	187	0.7559064807979824	6.047251846383859	RLVRLMKR
tr|A0A8W8NW70|A0A8W8NW70_CRAGI	73	8	179	0.7554549276580351	6.043639421264281	VLWMRRMR
tr|A0A8W8P626|A0A8W8P626_CRAGI	21	8	359	0.755252148184979	6.042017185479832	KIVLKRLM
tr|A0A8W8JE92|A0A8W8JE92_CRAGI	74	8	223	0.7552521481849787	6.042017185479829	VKKFILMR
tr|A0A8B8BDJ6|A0A8B8BDJ6_CRAVI	1401	8	1636	0.7550493736613246	6.040394989290597	AWILKLRK
tr|A0A8W8LE77|A0A8W8LE77_CRAGI	47	8	187	0.7550493736613246	6.040394989290597	AKFLWKRI
tr|K1RPP1|K1RPP1_CRAGI	685	8	1219	0.7542027679248775	6.03362214339902	RRLLRKCL
tr|K1R145|K1R145_CRAGI	546	8	993	0.7536047249732285	6.028837799785828	IRMMRFFL
tr|K1R101|K1R101_CRAGI	118	8	2483	0.753444509050126	6.027556072401008	KRIIFFYF
tr|A0A8W8NW87|A0A8W8NW87_CRAGI	794	8	832	0.7532842962241503	6.026274369793202	WWLKLRPL
tr|K1PYX7|K1PYX7_CRAGI	1668	8	2175	0.752616465827188	6.020931726617504	LRLRNLRL
tr|K1R5C2|K1R5C2_CRAGI	651	8	668	0.752616465827188	6.020931726617504	RLSRRLLL
tr|A0A8B8EVA7|A0A8B8EVA7_CRAVI	196	8	968	0.752616465827188	6.020931726617504	FRRLFRNL
tr|A0A8B8BT28|A0A8B8BT28_CRAVI	3	8	998	0.752616465827188	6.020931726617504	FFRFLSRR
tr|K1PIT9|K1PIT9_CRAGI	447	8	2818	0.752616465827188	6.020931726617504	RRLQFFRL
tr|A0A8W8M904|A0A8W8M904_CRAGI	231	8	428	0.7524994048544632	6.019995238835706	KKMKFKFI
tr|A0A8W8J575|A0A8W8J575_CRAGI	45	8	359	0.7524994048544632	6.019995238835706	ILKKLKKM
tr|K1RK31|K1RK31_CRAGI	380	8	1433	0.7524994048544632	6.019995238835706	KKYLRKWI
tr|A0A8B8EKF4|A0A8B8EKF4_CRAVI	1712	8	4630	0.7523230843381564	6.018584674705251	RLLFPRFF
tr|A0A8B8C197|A0A8B8C197_CRAVI	775	8	3816	0.7523230843381564	6.018584674705251	LLLRALFR
tr|A0A8W8ILL9|A0A8W8ILL9_CRAGI	694	8	1313	0.7515221597030733	6.012177277624587	VRVIFRWL
tr|K1PIT9|K1PIT9_CRAGI	2672	8	2818	0.7514002798254956	6.011202238603965	LFRIKYMR
tr|A0A8W8N050|A0A8W8N050_CRAGI	143	8	544	0.7511975995476818	6.009580796381455	LRLWKVYK
tr|A0A8B8BER4|A0A8B8BER4_CRAVI	3943	8	4011	0.7509949242411164	6.007959393928931	WFFPKKKL
tr|A0A8W8L4E0|A0A8W8L4E0_CRAGI	258	8	269	0.7502408417027034	6.0019267336216275	ILYKFLLK
tr|K1QZ64|K1QZ64_CRAGI	583	8	1686	0.7495801695703097	5.996641356562478	IKKLVIRK
tr|A0A8B8E0X5|A0A8B8E0X5_CRAVI	358	8	603	0.7495801695703097	5.996641356562478	IRKVIKKF
tr|K1Q2Z6|K1Q2Z6_CRAGI	92	8	621	0.7487658242855844	5.990126594284675	KVFRFVKI
tr|A0A8W8LY46|A0A8W8LY46_CRAGI	450	8	558	0.7487658242855844	5.990126594284675	RRLIILPK
tr|A0A8W8N843|A0A8W8N843_CRAGI	4	8	462	0.7487658242855844	5.990126594284675	VLLIRKVK
tr|A0A8W8L5P1|A0A8W8L5P1_CRAGI	658	8	713	0.7487658242855842	5.990126594284674	VIFKVRKL
tr|A0A8W8LTF4|A0A8W8LTF4_CRAGI	1179	8	1852	0.7487658242855842	5.990126594284674	KLFIRVKV
tr|A0A8W8KYK4|A0A8W8KYK4_CRAGI	468	8	566	0.7487658242855842	5.990126594284674	KVIKRFVL
tr|A0A8W8HYA0|A0A8W8HYA0_CRAGI	356	8	4657	0.7487658242855842	5.990126594284674	FIHLRKIR
tr|K1Q0K2|K1Q0K2_CRAGI	872	8	2119	0.7487658242855842	5.990126594284674	LIRIAKRL
tr|A0A8W8NAB8|A0A8W8NAB8_CRAGI	547	8	3573	0.7487658242855842	5.990126594284674	LLPIRIKR
tr|K1RL00|K1RL00_CRAGI	314	8	1812	0.7487658242855842	5.990126594284674	RIRLKIFP
tr|A0A8W8KQ64|A0A8W8KQ64_CRAGI	440	8	599	0.7483192377424335	5.986553901939468	WKLRFVFV
tr|A0A8W8J7G6|A0A8W8J7G6_CRAGI	384	8	600	0.7473586038849828	5.978868831079862	RFLLRCLI
tr|K1QJL8|K1QJL8_CRAGI	578	8	1051	0.7451175615731563	5.960940492585251	HRLWKLLL
tr|A0A8W8MA44|A0A8W8MA44_CRAGI	1	8	57	0.7451175615731561	5.960940492585249	FLWLARKL
tr|A0A8W8KBZ6|A0A8W8KBZ6_CRAGI	269	8	526	0.7451175615731561	5.960940492585249	WALKLRFF
tr|A0A8W8INU8|A0A8W8INU8_CRAGI	1059	8	1146	0.7449601613395467	5.959681290716373	IFIYRRKK
tr|A0A8W8NR62|A0A8W8NR62_CRAGI	190	8	810	0.7449169821375043	5.959335857100035	IVLFYKRR
tr|A0A8W8LSY0|A0A8W8LSY0_CRAGI	331	8	439	0.7449169821375041	5.959335857100033	KYRFVLIR
tr|A5LGG7|A5LGG7_CRAGI	457	8	797	0.7447170750085188	5.95773660006815	KLLKVIKK
tr|A0A8W8KMS8|A0A8W8KMS8_CRAGI	157	8	481	0.7447144614866286	5.9577156918930285	FRLKKLHI
tr|A0A8W8NQ07|A0A8W8NQ07_CRAGI	235	8	1297	0.7447144614866286	5.9577156918930285	LIKLRFKA
tr|A0A8B8DVT0|A0A8B8DVT0_CRAVI	42	8	481	0.7447144614866286	5.9577156918930285	KLAIRFFK
tr|A0A8W8KD57|A0A8W8KD57_CRAGI	941	8	1263	0.7447144614866286	5.9577156918930285	VVKLLLKK
tr|A0A8B8EII5|A0A8B8EII5_CRAVI	1321	8	2932	0.7447144614866286	5.9577156918930285	KHRLLIFK
tr|A0A8W8NMQ8|A0A8W8NMQ8_CRAGI	2490	8	3312	0.7447144614866286	5.9577156918930285	AFLKRLIK
tr|A0A8W8J8Z0|A0A8W8J8Z0_CRAGI	268	8	306	0.7447144614866286	5.9577156918930285	FPKLLIKR
tr|A0A8W8I192|A0A8W8I192_CRAGI	89	8	169	0.7447144614866286	5.9577156918930285	KLRFAFKI
tr|A0A8W8L6T1|A0A8W8L6T1_CRAGI	108	8	723	0.7447144614866286	5.9577156918930285	RFKLILKP
tr|K1RG06|K1RG06_CRAGI	38	8	169	0.7447144614866286	5.9577156918930285	AFLLKIRK
tr|A0A8W8M4I3|A0A8W8M4I3_CRAGI	462	8	628	0.7447144614866286	5.9577156918930285	KLHKIRLL
tr|A0A8W8JRA4|A0A8W8JRA4_CRAGI	2133	8	2359	0.7443173376980762	5.954538701584609	VLKKFIII
tr|K1R2M3|K1R2M3_CRAGI	768	8	1649	0.744156095888336	5.953248767106688	RIRRLRRV
tr|A0A8W8K423|A0A8W8K423_CRAGI	2	8	486	0.7437019333539804	5.949615466831843	LRILRRTL
tr|A0A8W8IGI7|A0A8W8IGI7_CRAGI	179	8	512	0.7437019333539804	5.949615466831843	VVKIKIWR
tr|K1QQL6|K1QQL6_CRAGI	246	8	1192	0.7434994427596034	5.947995542076828	RWQFLRLK
tr|A0A8W8J0Z1|A0A8W8J0Z1_CRAGI	170	8	207	0.7434994427596034	5.947995542076828	KGWRRLFF
tr|A0A8W8L7Y1|A0A8W8L7Y1_CRAGI	1224	8	3685	0.7433571722835187	5.94685737826815	FLVFVRRI
tr|K1PYE5|K1PYE5_CRAGI	156	8	555	0.7433571722835187	5.94685737826815	LIVVFLRR
tr|K1Q9G3|K1Q9G3_CRAGI	2	8	361	0.7432587085657153	5.946069668525722	FRRALKRL
tr|A0A8W8NEV5|A0A8W8NEV5_CRAGI	79	8	133	0.7431971556713597	5.9455772453708775	LMFLMKWK
tr|K1QJR6|K1QJR6_CRAGI	405	8	2212	0.7408675216522876	5.926940173218301	KVYLLRKF
tr|K1QK11|K1QK11_CRAGI	3548	8	4000	0.740665101346296	5.925320810770368	KPFKKLLF
tr|A0A8W8HZE0|A0A8W8HZE0_CRAGI	197	8	454	0.740665101346296	5.925320810770368	KKFAKLLF
tr|K1QSQ6|K1QSQ6_CRAGI	213	8	576	0.740665101346296	5.925320810770368	KHKFKLFF
tr|K1R885|K1R885_CRAGI	1181	8	1246	0.7406651013462959	5.925320810770367	KLFKFHKL
tr|A0A8W8MHA9|A0A8W8MHA9_CRAGI	136	8	382	0.7401574357547691	5.921259486038153	LLRRLLHI
tr|A0A8W8MD80|A0A8W8MD80_CRAGI	496	8	1237	0.7401574357547691	5.921259486038153	FLARIRLF
tr|A0A8W8IFU7|A0A8W8IFU7_CRAGI	253	8	507	0.7400998074170292	5.9207984593362335	RKKFYIKL
tr|A0A8B8E3H9|A0A8B8E3H9_CRAVI	501	8	1220	0.7398554704237149	5.918843763389719	LMRKIIVK
tr|A0A8W8LS89|A0A8W8LS89_CRAGI	209	8	257	0.7396530752740437	5.917224602192349	HKIILKWR
tr|K1QFV3|K1QFV3_CRAGI	2	8	460	0.738438810142991	5.907510481143928	KFCKIFRI
tr|K1QVQ5|K1QVQ5_CRAGI	11443	8	13742	0.738438810142991	5.907510481143928	RWLRVARL
tr|A0A8W8LX25|A0A8W8LX25_CRAGI	415	8	850	0.738438810142991	5.907510481143928	RFFRRAWV
tr|A0A8W8MDF2|A0A8W8MDF2_CRAGI	10	8	199	0.7372247265029418	5.897797812023534	LLIRRSLR
tr|A0A8W8K6G6|A0A8W8K6G6_CRAGI	237	8	921	0.7372247265029418	5.897797812023534	RRFLLRQI
tr|A0A8W8LR49|A0A8W8LR49_CRAGI	644	8	719	0.7372247265029418	5.897797812023534	RSRFLRFI
tr|A0A8W8ILS9|A0A8W8ILS9_CRAGI	5826	8	9171	0.7371188502984491	5.896950802387593	YRLFFLRV
tr|K1PD57|K1PD57_CRAGI	610	8	1027	0.7371188502984491	5.896950802387593	VLRYLLRF
tr|A0A8W8MZN8|A0A8W8MZN8_CRAGI	635	8	1003	0.7371188502984491	5.896950802387593	RFYLLFVR
tr|A0A8W8MJX3|A0A8W8MJX3_CRAGI	1	8	133	0.7371188502984491	5.896950802387593	LVLYRLLR
tr|A0A8B8E0X5|A0A8B8E0X5_CRAVI	558	8	603	0.7369589562459796	5.895671649967837	KFLPLFLR
tr|K1Q9M3|K1Q9M3_CRAGI	293	8	400	0.7369589562459796	5.895671649967837	FRFKHLFL
tr|A0A8W8KXQ5|A0A8W8KXQ5_CRAGI	42	8	91	0.7369589562459796	5.895671649967837	FAKLLLRL
tr|K1Q0G1|K1Q0G1_CRAGI	91	8	252	0.7361595333002994	5.889276266402395	RILAIRLW
tr|A0A8W8MC61|A0A8W8MC61_CRAGI	99	8	626	0.7361595333002994	5.889276266402395	FPILRWIR
tr|K1QTK8|K1QTK8_CRAGI	1313	8	1380	0.7360108245984014	5.888086596787211	IFIMRRKY
tr|A0A8W8JY35|A0A8W8JY35_CRAGI	25	8	1302	0.7358085253002484	5.886468202401987	KIKVMKLL
tr|A0A8B8C918|A0A8B8C918_CRAVI	1308	8	2012	0.7345948357304262	5.876758685843409	ITWRLLRK
tr|A0A8W8I7V6|A0A8W8I7V6_CRAGI	882	8	963	0.7343925718492688	5.87514057479415	WSKLRKWF
tr|K1QVS0|K1QVS0_CRAGI	3	8	320	0.7333813284282685	5.867050627426148	IRKKLVIV
tr|A0A8W8KVJ0|A0A8W8KVJ0_CRAGI	718	8	892	0.7333813284282685	5.867050627426148	FIRKIAIR
tr|K1PNR3|K1PNR3_CRAGI	851	8	1678	0.7331790949490232	5.865432759592186	RNRLKLLL
tr|A0A8W8K9X2|A0A8W8K9X2_CRAGI	348	8	462	0.7331790949490232	5.865432759592186	FFKRRNLF
tr|K1Q742|K1Q742_CRAGI	589	8	1086	0.7331790949490232	5.865432759592186	LLNFKLRR
tr|A0A8W8KXZ2|A0A8W8KXZ2_CRAGI	657	8	751	0.7331790949490232	5.865432759592186	FFRNRKLL
tr|K1Q0I3|K1Q0I3_CRAGI	788	8	844	0.7331790949490231	5.865432759592185	RKLSLRLL
tr|K1Q697|K1Q697_CRAGI	304	8	315	0.7331790949490231	5.865432759592185	LLQKLRRF
tr|A0A8B8AFX3|A0A8B8AFX3_CRAVI	25	8	792	0.7331790949490231	5.865432759592185	FRRLLLNK
tr|A0A8W8LT22|A0A8W8LT22_CRAGI	563	8	654	0.7331224463865433	5.864979571092347	RVILFLKM
tr|A0A8W8IR11|A0A8W8IR11_CRAGI	481	8	807	0.7331224463865433	5.864979571092347	KIMVLFRF
tr|K1RHN7|K1RHN7_CRAGI	10	8	240	0.7329626313449821	5.863701050759857	LWKKVLLV
tr|Q23699|Q23699_CRAGI	949	8	1340	0.7320038076383498	5.856030461106799	LLFKCLIR
tr|A0A8W8NIL8|A0A8W8NIL8_CRAGI	379	8	723	0.7319658006043525	5.85572640483482	IFKMRKYL
tr|K1PRG1|K1PRG1_CRAGI	179	8	345	0.7317636026460705	5.854108821168564	KLVWYKFK
tr|A0A8W8N521|A0A8W8N521_CRAGI	1833	8	2074	0.7312048750843764	5.849639000675011	VLILVIRR
tr|A0A8B8BT28|A0A8B8BT28_CRAVI	211	8	998	0.7299267480749712	5.839413984599769	FLMKVKFL
tr|A0A8W8JP50|A0A8W8JP50_CRAGI	31	8	145	0.7296598869152795	5.837279095322236	IRVRRVFK
tr|A0A8W8K0R1|A0A8W8K0R1_CRAGI	86	8	279	0.7295397605726279	5.836318084581023	RYFVIRIK
tr|K1QSL9|K1QSL9_CRAGI	230	8	403	0.7295397605726279	5.836318084581023	YKRRFIIV
tr|K1QMV7|K1QMV7_CRAGI	44	8	260	0.7293376236383983	5.834700989107186	FRAILKKI
tr|A0A8B8BRL4|A0A8B8BRL4_CRAVI	567	8	1316	0.7293376236383983	5.834700989107186	LIKARILK
tr|A0A8W8JDX6|A0A8W8JDX6_CRAGI	512	8	1473	0.7293376236383983	5.834700989107186	KKPRIFLI
tr|A0A8W8LNZ4|A0A8W8LNZ4_CRAGI	122	8	417	0.7293376236383983	5.834700989107186	KILPRKIF
tr|A0A8W8LQ08|A0A8W8LQ08_CRAGI	142	8	431	0.7293376236383983	5.834700989107186	KRPKFILI
tr|A0A8B8BFX4|A0A8B8BFX4_CRAVI	4	8	205	0.7293376236383982	5.834700989107185	KKVLLKVI
tr|K1P3I0|K1P3I0_CRAGI	377	8	2032	0.7293376236383982	5.834700989107185	IKVKLFVK
tr|A0A8W8LLZ8|A0A8W8LLZ8_CRAGI	114	8	266	0.7288085538049212	5.830468430439369	LLFFCFKK
tr|A0A8W8NBQ7|A0A8W8NBQ7_CRAGI	120	8	450	0.7283270153827975	5.82661612306238	RFTIRLIR
tr|A0A8B8B6I1|A0A8B8B6I1_CRAVI	1157	8	1675	0.7281249090228809	5.824999272183047	KRLWSRLI
tr|A0A8W8L9D3|A0A8W8L9D3_CRAGI	557	8	913	0.7281249090228807	5.824999272183046	PFLRLRVR
tr|A0A8W8MYS0|A0A8W8MYS0_CRAGI	2613	8	3451	0.7281249090228807	5.824999272183046	KGWLLRRI
tr|A0A8B8E549|A0A8B8E549_CRAVI	268	8	1189	0.7280099390763706	5.824079512610965	LRRPIILL
tr|A0A8W8HLM6|A0A8W8HLM6_CRAGI	7	8	62	0.7280099390763706	5.824079512610965	FIRPFILR
tr|A0A8W8LQ77|A0A8W8LQ77_CRAGI	108	8	192	0.7280099390763702	5.824079512610962	KVIRVLFF
tr|A0A8W8JB90|A0A8W8JB90_CRAGI	484	8	631	0.7280099390763702	5.824079512610962	LIRVFKLV
tr|A0A8B8EI33|A0A8B8EI33_CRAVI	1245	8	1711	0.7269123779990752	5.815299023992601	FMKKIKIM
tr|A0A8W8KC09|A0A8W8KC09_CRAGI	291	8	1009	0.7268920122584247	5.815136098067398	FFRFKYML
tr|K1PZR1|K1PZR1_CRAGI	523	8	1189	0.7262637619327638	5.81011009546211	LKKKIIVK
tr|A0A8W8LAI6|A0A8W8LAI6_CRAGI	317	8	638	0.7254979908450916	5.803983926760733	PRWLRFMK
tr|A0A8W8MN13|A0A8W8MN13_CRAGI	470	8	731	0.7254979908450916	5.803983926760733	KWTWLIKR
tr|A0A8W8M0I4|A0A8W8M0I4_CRAGI	153	8	579	0.7254979908450916	5.803983926760733	IYRVLKKF
tr|A0A8W8MFU8|A0A8W8MFU8_CRAGI	268	8	548	0.7254979908450915	5.803983926760732	WKALLRRM
tr|A0A8W8K952|A0A8W8K952_CRAGI	314	8	495	0.7254979908450915	5.803983926760732	AMLRRWLK
tr|A0A8W8K487|A0A8W8K487_CRAGI	117	8	207	0.7252959559875495	5.802367647900396	KLILFPKK
tr|K1QWX2|K1QWX2_CRAGI	76	8	314	0.7252959559875495	5.802367647900396	KLLPFIKK
tr|K1QBY6|K1QBY6_CRAGI	176	8	185	0.7252959559875495	5.802367647900396	FFKAKKLI
tr|A0A8W8M109|A0A8W8M109_CRAGI	49	8	170	0.7252959559875495	5.802367647900396	LLIKPKKL
tr|K1R5N1|K1R5N1_CRAGI	54	8	533	0.7252959559875495	5.802367647900396	KKILLPKL
tr|K1QC85|K1QC85_CRAGI	73	8	219	0.7248162772235042	5.798530217788033	KRLLLPIF
tr|K1Q9K6|K1Q9K6_CRAGI	188	8	264	0.7248162772235042	5.798530217788033	LLIRKLPF
tr|A0A8W8I206|A0A8W8I206_CRAGI	302	8	592	0.7248162772235042	5.798530217788033	KVFLLKVL
tr|A0A8W8K5I7|A0A8W8K5I7_CRAGI	103	8	166	0.7248162772235042	5.798530217788033	FLLIFRKA
tr|A0A8W8JX62|A0A8W8JX62_CRAGI	59	8	254	0.7248162772235042	5.798530217788033	FPILLRLK
tr|A0A8W8MDR5|A0A8W8MDR5_CRAGI	4	8	101	0.7248162772235042	5.798530217788033	IKRFLPLF
tr|A0A8B8ELK5|A0A8B8ELK5_CRAVI	28	8	133	0.7248087212412009	5.798469769929607	RIHRLLRK
tr|A0A8B8EI33|A0A8B8EI33_CRAVI	1346	8	1711	0.7248087212412009	5.798469769929607	LFRKRPRI
tr|A0A8W8NAB8|A0A8W8NAB8_CRAGI	115	8	3573	0.7248087212412009	5.798469769929607	FKRRLVVK
tr|A0A8W8MV83|A0A8W8MV83_CRAGI	291	8	354	0.7248087212412009	5.798469769929607	RKIPLRLR
tr|A0A8W8IDZ6|A0A8W8IDZ6_CRAGI	146	8	213	0.7242858584637274	5.794286867709819	TILKRLFR
tr|A0A8W8JQA8|A0A8W8JQA8_CRAGI	8	8	489	0.7242858584637274	5.794286867709819	RTFIFKRL
tr|A0A8W8NNF4|A0A8W8NNF4_CRAGI	154	8	218	0.7242858584637274	5.794286867709819	KILTRLFR
tr|A0A8W8MSQ7|A0A8W8MSQ7_CRAGI	62	8	327	0.7242858584637274	5.794286867709819	RTLILRKL
tr|A0A8B8BER4|A0A8B8BER4_CRAVI	3842	8	4011	0.7240838543199122	5.792670834559297	RLKFLQKW
tr|A0A8W8L1S1|A0A8W8L1S1_CRAGI	124	8	622	0.7240838543199122	5.792670834559297	GWKFFKRF
tr|A0A8W8J0Z1|A0A8W8J0Z1_CRAGI	46	8	207	0.7240180613843358	5.792144491074686	IFRVWKIV
tr|A0A8W8J5S9|A0A8W8J5S9_CRAGI	879	8	1114	0.7238584278134228	5.790867422507382	LLWFQRRL
tr|A0A8W8LPS6|A0A8W8LPS6_CRAGI	217	8	934	0.7238584278134228	5.790867422507382	LWLSRLFR
tr|A0A8W8KK77|A0A8W8KK77_CRAGI	502	8	887	0.7238584278134228	5.790867422507382	RFWSFFLR
tr|A0A8W8JF34|A0A8W8JF34_CRAGI	644	8	799	0.7230739104698829	5.784591283759063	AIFVRRWR
tr|A0A8W8HT74|A0A8W8HT74_CRAGI	357	8	671	0.7229006936148923	5.783205548919138	WRRYIYLW
tr|A0A8B8DS51|A0A8B8DS51_CRAVI	1419	8	2197	0.7229006936148923	5.783205548919138	MLKMKFIL
tr|A0A8W8LEN1|A0A8W8LEN1_CRAGI	244	8	552	0.7229006936148921	5.7832055489191365	FILLKMKM
tr|K1RBT3|K1RBT3_CRAGI	201	8	711	0.7218994367777323	5.775195494221858	RMKRKMIF
tr|K1QA47|K1QA47_CRAGI	911	8	1037	0.7218621471163811	5.774897176931049	IRCRVFRL
tr|A0A8W8P7K8|A0A8W8P7K8_CRAGI	33	8	397	0.7218621471163811	5.774897176931049	SRRILIRL
tr|A0A8B8DFD7|A0A8B8DFD7_CRAVI	81	8	625	0.7218621471163809	5.774897176931047	LRNILRRI
tr|A0A8B8C375|A0A8B8C375_CRAVI	103	8	242	0.7218621471163809	5.774897176931047	RILCVFRR
tr|K1RLA7|K1RLA7_CRAGI	285	8	337	0.7217834828311445	5.774267862649156	VFLYKLFR
tr|K1QZ64|K1QZ64_CRAGI	1304	8	1686	0.7217834828311445	5.774267862649156	LRLKLYVL
tr|A0A8W8INA2|A0A8W8INA2_CRAGI	81	8	415	0.7217834828311445	5.774267862649156	FYLFKVLR
tr|A0A8B8CZT3|A0A8B8CZT3_CRAVI	86	8	5177	0.7217834828311445	5.774267862649156	RVLLKYLL
tr|A0A8W8L2Y2|A0A8W8L2Y2_CRAGI	305	8	515	0.7217834828311445	5.774267862649156	LRVLFKYL
tr|K1RNZ6|K1RNZ6_CRAGI	360	8	1747	0.7216602045264014	5.773281636211212	YRYRKFIL
tr|A0A8W8IUQ7|A0A8W8IUQ7_CRAGI	30	8	693	0.7216238941173521	5.7729911529388165	LLKLKPLL
tr|K1PD57|K1PD57_CRAGI	695	8	1027	0.7216238941173521	5.7729911529388165	KLFHFKLL
tr|A0A8W8M0E9|A0A8W8M0E9_CRAGI	546	8	1002	0.7216238941173521	5.7729911529388165	LLLLKHFK
tr|A0A8W8LKD4|A0A8W8LKD4_CRAGI	204	8	470	0.7208259986863966	5.766607989491173	LRRTLFLL
tr|A0A8W8NGQ9|A0A8W8NGQ9_CRAGI	194	8	966	0.7208259986863966	5.766607989491173	LTLLRLLR
tr|A0A8W8KE69|A0A8W8KE69_CRAGI	133	8	331	0.7208259986863966	5.766607989491173	TFLLLFRR
tr|K1R996|K1R996_CRAGI	75	8	648	0.7204486569071514	5.763589255257211	KIFKKVIM
tr|A0A8W8LXD3|A0A8W8LXD3_CRAGI	60	8	153	0.7202467503017075	5.76197400241366	RLFLFTKK
tr|A0A8W8IZ16|A0A8W8IZ16_CRAGI	10	8	616	0.7202467503017075	5.76197400241366	LLKKLRTL
tr|A0A8W8MWQ2|A0A8W8MWQ2_CRAGI	151	8	215	0.7199605055178278	5.759684044142622	LRRAKFKF
tr|A0A8B8CA06|A0A8B8CA06_CRAVI	224	8	420	0.7199605055178278	5.759684044142622	RFLKAKLR
tr|A0A8W8JEI6|A0A8W8JEI6_CRAGI	479	8	519	0.7199605055178278	5.759684044142622	KFFRRLKA
tr|A0A8W8MAZ1|A0A8W8MAZ1_CRAGI	150	8	652	0.7198686301496057	5.758949041196845	RFWRFGIW
tr|A0A8W8NA34|A0A8W8NA34_CRAGI	125	8	504	0.7192372944785466	5.7538983558283725	WCKIRRLM
tr|A0A8W8NUX0|A0A8W8NUX0_CRAGI	46	8	1235	0.7192372944785465	5.753898355828372	RKVVRMLL
tr|K1QQ48|K1QQ48_CRAGI	858	8	957	0.7192372944785465	5.753898355828372	AIMRRLLR
tr|K1Q9K2|K1Q9K2_CRAGI	9	8	210	0.7192372944785463	5.753898355828371	LWRIRKTI
tr|A0A8W8HKY8|A0A8W8HKY8_CRAGI	3396	8	4257	0.7192372944785463	5.753898355828371	FPRIFRRM
tr|K1RH70|K1RH70_CRAGI	70	8	484	0.7192372944785463	5.753898355828371	RRVMLLVK
tr|A0A8W8NHU5|A0A8W8NHU5_CRAGI	2700	8	2937	0.719070911437982	5.752567291503856	RVIILVIR
tr|A0A8W8NT75|A0A8W8NT75_CRAGI	3	8	113	0.7187489144161606	5.749991315329285	RLTFRRRL
tr|A0A8W8IE22|A0A8W8IE22_CRAGI	701	8	1351	0.7180261174957417	5.744208939965934	RVIIIKVK
tr|K1QW15|K1QW15_CRAGI	133	8	1094	0.7178242727126846	5.7425941817014765	RLLIQKLR
tr|A0A8W8L0V7|A0A8W8L0V7_CRAGI	69	8	324	0.7178242727126846	5.7425941817014765	RLIFLRKG
tr|A0A8W8P415|A0A8W8P415_CRAGI	381	8	589	0.7178242727126846	5.7425941817014765	FKGIRFLR
tr|A0A8W8M011|A0A8W8M011_CRAGI	133	8	319	0.7178242727126846	5.7425941817014765	RKNLRIFL
tr|A0A8W8N6D3|A0A8W8N6D3_CRAGI	140	8	395	0.7178242727126843	5.742594181701475	IRKNLRLF
tr|A0A8W8ND45|A0A8W8ND45_CRAGI	697	8	924	0.7177947288524433	5.742357830819547	LIKKMFVL
tr|K1R0F0|K1R0F0_CRAGI	219	8	231	0.7168151262146362	5.734521009717089	ISRIRIWR
tr|K1QKN4|K1QKN4_CRAGI	2809	8	4552	0.7168107548951744	5.734486039161395	LKKLKKYI
tr|K1PGV8|K1PGV8_CRAGI	1264	8	2356	0.7158808417588937	5.727046734071149	VRVKILLI
tr|A0A8B8DSW3|A0A8B8DSW3_CRAVI	97	8	577	0.7158808417588935	5.727046734071148	LRIFIVKV
tr|A0A8B8EVA7|A0A8B8EVA7_CRAVI	597	8	968	0.7157213721453073	5.725770977162458	FFRSFFFR
tr|A0A8W8NHU5|A0A8W8NHU5_CRAGI	968	8	2937	0.7157213721453073	5.725770977162458	RFFGFRFF
tr|K1Q0I3|K1Q0I3_CRAGI	554	8	844	0.715200760486164	5.721606083889312	LRRLPKMF
tr|A0A8W8MLZ2|A0A8W8MLZ2_CRAGI	376	8	462	0.715200760486164	5.721606083889312	LFARKRML
tr|A0A8W8MAE5|A0A8W8MAE5_CRAGI	33	8	102	0.715200760486164	5.721606083889312	FWKTFKIR
tr|K1PHQ7|K1PHQ7_CRAGI	964	8	1115	0.715200760486164	5.721606083889312	KLMARLRF
tr|A0A8W8J6F0|A0A8W8J6F0_CRAGI	163	8	406	0.715200760486164	5.721606083889312	KWRYRLCW
tr|A0A8W8K3F0|A0A8W8K3F0_CRAGI	39	8	215	0.7152007604861639	5.721606083889311	MRAKLFRF
tr|A0A8W8IHP8|A0A8W8IHP8_CRAGI	14	8	140	0.7147646223156441	5.718116978525153	LKMILYRL
tr|A0A8W8L9D3|A0A8W8L9D3_CRAGI	859	8	913	0.7139902035083843	5.711921628067074	KIKLIIAR
tr|K1PT38|K1PT38_CRAGI	920	8	1272	0.7139902035083843	5.711921628067074	KVVFKIKI
tr|A0A8W8KLJ1|A0A8W8KLJ1_CRAGI	74	8	327	0.7139044089956827	5.711235271965462	VWRKKVKL
tr|K1QS68|K1QS68_CRAGI	239	8	361	0.7137884621428862	5.710307697143089	FFKKRNLF
tr|A0A8W8HYA0|A0A8W8HYA0_CRAGI	2027	8	4657	0.7137884621428862	5.710307697143089	LKKLFRSL
tr|Q70MP1|Q70MP1_CRAGI	107	8	267	0.7137884621428862	5.710307697143089	RLLQKLKL
tr|A0A8W8LAX0|A0A8W8LAX0_CRAGI	353	8	578	0.7137884621428862	5.710307697143089	FFRGFFKK
tr|K1PIT9|K1PIT9_CRAGI	1167	8	2818	0.7137884621428862	5.710307697143089	FKRQKFLF
tr|A0A8W8NMQ8|A0A8W8NMQ8_CRAGI	1204	8	3312	0.7137884621428862	5.710307697143089	RKLLLKGL
tr|K1Q460|K1Q460_CRAGI	71	8	268	0.7137884621428862	5.710307697143089	FRKKLLLN
tr|A0A8B8AF19|A0A8B8AF19_CRAVI	526	8	778	0.7137884621428862	5.710307697143089	LLKKLNLR
tr|A0A8W8MV26|A0A8W8MV26_CRAGI	42	8	266	0.7136485613186332	5.7091884905490655	KFLRTLWL
tr|A0A8W8MYP2|A0A8W8MYP2_CRAGI	625	8	675	0.7129815485271039	5.7038523882168315	IIRCMRRL
tr|A0A8B8E8V0|A0A8B8E8V0_CRAVI	45	8	1388	0.7128514720123645	5.702811776098916	YIVRFRIL
tr|K1QHV6|K1QHV6_CRAGI	4	8	151	0.7127798330907101	5.702238664725681	PILVRLRR
tr|A0A8W8MNI3|A0A8W8MNI3_CRAGI	173	8	219	0.71277983309071	5.70223866472568	IILKWRNR
tr|A0A8W8NHU5|A0A8W8NHU5_CRAGI	2806	8	2937	0.71277983309071	5.70223866472568	IAFFVRRR
tr|K1PY06|K1PY06_CRAGI	18	8	418	0.71277983309071	5.70223866472568	FVLVRRVK
tr|A0A8W8J0F6|A0A8W8J0F6_CRAGI	307	8	415	0.71277983309071	5.70223866472568	WFIKRNRI
tr|A0A8W8MWW5|A0A8W8MWW5_CRAGI	333	8	346	0.7126937486747006	5.701549989397605	TIRWLRRR
tr|A0A8W8KW91|A0A8W8KW91_CRAGI	290	8	425	0.7126920638708235	5.701536510966588	LRKFAIFI
tr|A0A8W8NPT1|A0A8W8NPT1_CRAGI	254	8	288	0.7126920638708235	5.701536510966588	VVLLFKIK
tr|K1QX77|K1QX77_CRAGI	2113	8	5027	0.7126920638708234	5.701536510966587	KLLPIRLI
tr|K1RRA4|K1RRA4_CRAGI	1184	8	1523	0.7126920638708234	5.701536510966587	FFIKLPIR
tr|K1PPQ1|K1PPQ1_CRAGI	119	8	251	0.7125781228437382	5.700624982749906	KIFYLKMK
tr|A0A8W8N441|A0A8W8N441_CRAGI	185	8	469	0.7125781228437382	5.700624982749906	KKILYFMK
tr|A0A8W8NWH0|A0A8W8NWH0_CRAGI	2	8	295	0.71173568310939	5.69388546487512	FWRRLLQI
tr|K1PFX0|K1PFX0_CRAGI	50	8	1411	0.71173568310939	5.69388546487512	RFQILRWL
tr|A0A8W8L1T3|A0A8W8L1T3_CRAGI	99	8	885	0.7114907553003762	5.69192604240301	VRKFLRKR
tr|K1PT38|K1PT38_CRAGI	194	8	1272	0.7103596529730714	5.682877223784571	FRKVMRMI
tr|A0A8W8I766|A0A8W8I766_CRAGI	29	8	57	0.7101580050930801	5.681264040744641	KIRLIVKY
tr|K1R686|K1R686_CRAGI	156	8	581	0.7101580050930801	5.681264040744641	MKKVRWVL
tr|A0A8W8NGU7|A0A8W8NGU7_CRAGI	534	8	1140	0.7099563624181815	5.679650899345452	LKKLAIIK
tr|K1PLY1|K1PLY1_CRAGI	770	8	1090	0.7099563624181815	5.679650899345452	KFIKPIKL
tr|A0A8W8ISU7|A0A8W8ISU7_CRAGI	166	8	323	0.7099563624181815	5.679650899345452	LKKIPKIF
tr|K1S151|K1S151_CRAGI	203	8	442	0.7096639257036287	5.6773114056290295	FILRVKLY
tr|K1PYA0|K1PYA0_CRAGI	1588	8	4305	0.709504582500823	5.676036660006584	LKLKALIL
tr|A0A8W8LDB1|A0A8W8LDB1_CRAGI	637	8	1449	0.709504582500823	5.676036660006584	AFLKILLK
tr|K1P9F9|K1P9F9_CRAGI	201	8	431	0.709504582500823	5.676036660006584	FIKPFLLK
tr|A0A8W8P0F8|A0A8W8P0F8_CRAGI	33	8	322	0.709504582500823	5.676036660006584	FILFKLPK
tr|A0A8B8AEX4|A0A8B8AEX4_CRAVI	58	8	212	0.709504582500823	5.676036660006584	KFLKLPIL
tr|K1RP14|K1RP14_CRAGI	567	8	594	0.709504582500823	5.676036660006584	IKKLLLAF
tr|A0A8W8MXX5|A0A8W8MXX5_CRAGI	290	8	846	0.7090628903411921	5.672503122729537	KLAKRLWK
tr|A0A8W8K0I1|A0A8W8K0I1_CRAGI	440	8	4075	0.7088672422275484	5.670937937820387	IMIIKLRV
tr|K1Q8X9|K1Q8X9_CRAGI	174	8	239	0.708746615743505	5.66997292594804	PRLKVLRL
tr|K1Q1S3|K1Q1S3_CRAGI	800	8	1246	0.708746615743505	5.66997292594804	LKNKILWR
tr|K1PLB0|K1PLB0_CRAGI	302	8	313	0.708746615743505	5.66997292594804	RKFRHVFL
tr|A0A8W8ILL9|A0A8W8ILL9_CRAGI	924	8	1313	0.708746615743505	5.66997292594804	FRLRLPVK
tr|A0A8W8N4H2|A0A8W8N4H2_CRAGI	2	8	208	0.708746615743505	5.66997292594804	VFARLKRL
tr|A0A8B8CSS9|A0A8B8CSS9_CRAVI	385	8	665	0.708746615743505	5.66997292594804	RIWQLKLK
tr|A0A8W8IVF4|A0A8W8IVF4_CRAGI	60	8	393	0.7087466157435048	5.669972925948039	LRFKPVLR
tr|K1R720|K1R720_CRAGI	281	8	323	0.7087079152967077	5.669663322373662	LFRILFRT
tr|A0A8W8MET9|A0A8W8MET9_CRAGI	468	8	647	0.7087079152967077	5.669663322373662	RRLFFIFT
tr|A0A8W8L239|A0A8W8L239_CRAGI	862	8	1066	0.7085485916220555	5.668388732976444	RLLWSLLK
tr|K1QQU5|K1QQU5_CRAGI	52	8	434	0.7085485916220555	5.668388732976444	FLWLRQKL
tr|A0A8W8LX67|A0A8W8LX67_CRAGI	507	8	1304	0.7076110196520876	5.660888157216701	KRLCKLLK
tr|A0A8W8IKR3|A0A8W8IKR3_CRAGI	172	8	386	0.707557470030897	5.660459760247176	LKFIKKKK
tr|A0A8W8JRA4|A0A8W8JRA4_CRAGI	472	8	2359	0.7064776804376173	5.651821443500938	KLLKYFVL
tr|K1P7P6|K1P7P6_CRAGI	236	8	368	0.7064776804376173	5.651821443500938	LKLWTLWK
tr|A0A8W8NCD7|A0A8W8NCD7_CRAGI	0	8	202	0.7064013342240214	5.651210673792171	RKIIFRRA
tr|A0A8W8LAZ5|A0A8W8LAZ5_CRAGI	31	8	134	0.7061261421749023	5.649009137399219	KFKYVLIK
tr|A0A8B8EII5|A0A8B8EII5_CRAVI	247	8	2932	0.7061261421749023	5.649009137399219	YKILKLKV
tr|K1QTS8|K1QTS8_CRAGI	670	8	679	0.7061261421749023	5.649009137399219	KVKKILYF
tr|A0A8W8J4S2|A0A8W8J4S2_CRAGI	0	8	162	0.7056813229705967	5.645450583764774	MKKVIFLI
tr|A0A8W8KI69|A0A8W8KI69_CRAGI	248	8	560	0.7056813229705967	5.645450583764774	KVLKMIIF
tr|A0A8W8LSR6|A0A8W8LSR6_CRAGI	1	8	82	0.7049169907490807	5.639335925992645	RYLRARFF
tr|A0A8W8LW74|A0A8W8LW74_CRAGI	1030	8	1803	0.7049169907490807	5.639335925992645	TFKLIKFR
tr|A0A8W8KIJ0|A0A8W8KIJ0_CRAGI	110	8	315	0.7049169907490807	5.639335925992645	LIRLTKKF
tr|K1RNH1|K1RNH1_CRAGI	29	8	187	0.7049169907490807	5.639335925992645	LYRFLARR
tr|K1PXS2|K1PXS2_CRAGI	351	8	459	0.7049169907490807	5.639335925992645	ILKTLLRK
tr|A0A346TJC5|A0A346TJC5_CRAGI	0	8	182	0.7047258018479694	5.637806414783755	MLRRFVLV
tr|K1PWQ3|K1PWQ3_CRAGI	73	8	152	0.7047258018479694	5.637806414783755	IRRFTILW
tr|K1QNW9|K1QNW9_CRAGI	25	8	1680	0.7047154838328742	5.6377238706629935	KKLLKWSL
tr|A0A8W8LT04|A0A8W8LT04_CRAGI	153	8	1197	0.7047080910154699	5.6376647281237595	RYMKKRLL
tr|A0A8B8CM51|A0A8B8CM51_CRAVI	1493	8	1926	0.7037080278457581	5.629664222766065	LVARWIKR
tr|A0A8W8LN24|A0A8W8LN24_CRAGI	416	8	590	0.7037080278457581	5.629664222766065	KWRVRLAI
tr|A0A8W8MBC3|A0A8W8MBC3_CRAGI	4970	8	5392	0.7037080278457581	5.629664222766065	RVPIRWLK
tr|A0A8B8CMZ6|A0A8B8CMZ6_CRAVI	235	8	768	0.7037080278457579	5.629664222766063	VPILKWRR
tr|K1RK39|K1RK39_CRAGI	51	8	440	0.7036111760552991	5.628889408442393	FLNLILRR
tr|K1QK11|K1QK11_CRAGI	3355	8	4000	0.703611176055299	5.628889408442392	LLVLRCLR
tr|A0A8W8JRA4|A0A8W8JRA4_CRAGI	1016	8	2359	0.703611176055299	5.628889408442392	LNRLLRLI
tr|A0A8B8DBV5|A0A8B8DBV5_CRAVI	64	8	411	0.703611176055299	5.628889408442392	LLRRGIFF
tr|A0A8B8CR21|A0A8B8CR21_CRAVI	440	8	1978	0.7026559102543646	5.621247282034917	MFKWLVMR
tr|A0A8W8KCS6|A0A8W8KCS6_CRAGI	332	8	505	0.7026559102543644	5.621247282034915	IMRIYKLL
tr|A0A8W8J9F6|A0A8W8J9F6_CRAGI	273	8	571	0.7024992537298859	5.619994029839087	LRINKRIL
tr|A0A8W8JM29|A0A8W8JM29_CRAGI	12	8	537	0.7024992537298859	5.619994029839087	IFKRLRSI
tr|A0A8B8BE00|A0A8B8BE00_CRAVI	253	8	614	0.7024992537298859	5.619994029839087	ILNILRRK
tr|A0A8B8EI33|A0A8B8EI33_CRAVI	1080	8	1711	0.7024992537298859	5.619994029839087	NRRILKIL
tr|A0A8B8AZ31|A0A8B8AZ31_CRAVI	15	8	362	0.7024992537298859	5.619994029839087	RLIINRLK
tr|A0A8W8K952|A0A8W8K952_CRAGI	339	8	495	0.7024992537298859	5.619994029839087	IINLKRLR
tr|K1QVE8|K1QVE8_CRAGI	192	8	550	0.7024992537298859	5.619994029839087	FIKLRNIR
tr|K1PW94|K1PW94_CRAGI	93	8	585	0.7024992537298859	5.619994029839087	RRFKMMLY
tr|A0A8W8MQY6|A0A8W8MQY6_CRAGI	41	8	1231	0.7024992537298859	5.619994029839087	KILRILRS
tr|K1QHI6|K1QHI6_CRAGI	974	8	4471	0.7024992537298859	5.619994029839087	IKRRLQIF
tr|A0A8W8M8M2|A0A8W8M8M2_CRAGI	497	8	636	0.7024992537298859	5.619994029839087	RIRKIFLN
tr|A0A8W8JDX6|A0A8W8JDX6_CRAGI	771	8	1473	0.7022978097502235	5.618382478001788	YYFKKLIR
tr|A0A8W8KTL2|A0A8W8KTL2_CRAGI	4822	8	7318	0.702048027643881	5.616384221151048	RMVRRRMF
tr|A0A8B8BUT9|A0A8B8BUT9_CRAVI	324	8	628	0.7015644780836868	5.612515824669495	RHFIKLRK
tr|K1QK11|K1QK11_CRAGI	2367	8	4000	0.7015644780836868	5.612515824669495	LKRILRKA
tr|A0A8W8KBM6|A0A8W8KBM6_CRAGI	279	8	299	0.7015644780836868	5.612515824669495	RRKIKLAL
tr|A0A8W8N7W3|A0A8W8N7W3_CRAGI	256	8	1034	0.7008878490375055	5.607102792300044	AWWKVKKW
tr|A0A8W8K7I5|A0A8W8K7I5_CRAGI	435	8	865	0.7005865728321086	5.6046925826568685	IFLIKRAI
tr|A0A8B8E8R0|A0A8B8E8R0_CRAVI	876	8	1226	0.7005865728321086	5.6046925826568685	IFKVLVKI
tr|K1PAC7|K1PAC7_CRAGI	333	8	392	0.7004274160225877	5.603419328180702	LQFLLLRK
tr|A0A8W8MP65|A0A8W8MP65_CRAGI	170	8	323	0.7004274160225877	5.603419328180702	FLKLLLRS
tr|Q75W49|Q75W49_CRAGI	1	8	661	0.7004274160225877	5.603419328180702	RKLLFLGL
tr|A0A8W8MF35|A0A8W8MF35_CRAGI	127	8	1039	0.7004274160225876	5.603419328180701	SLLKLFLR
tr|K1QG84|K1QG84_CRAGI	281	8	1360	0.7004274160225876	5.603419328180701	LGFKFRFF
tr|A0A8W8K410|A0A8W8K410_CRAGI	154	8	430	0.7004274160225876	5.603419328180701	RQFKFLLL
tr|K1QHI6|K1QHI6_CRAGI	3288	8	4471	0.7004274160225876	5.603419328180701	LLLFQKRL
tr|A0A8B8DSK1|A0A8B8DSK1_CRAVI	1547	8	1561	0.6998808920585864	5.599047136468691	LRVMLKKV
tr|A0A8B8BP35|A0A8B8BP35_CRAVI	59	8	1151	0.6998808920585864	5.599047136468691	RRKLILPM
tr|A0A6G7MAZ4|A0A6G7MAZ4_9BIVA	3	8	179	0.6996795164604794	5.5974361316838355	LNKKWKIW
tr|A0A8W8HW49|A0A8W8HW49_CRAGI	9	8	259	0.6996795164604794	5.5974361316838355	WVALFKRK
tr|A0A8W8I0R1|A0A8W8I0R1_CRAGI	168	8	360	0.6996795164604794	5.5974361316838355	LLKRVKAW
tr|K1PHY7|K1PHY7_CRAGI	1257	8	1281	0.6996316813019736	5.597053450415789	LCRLWRVI
tr|A0A8W8P4E8|A0A8W8P4E8_CRAGI	162	8	240	0.6996316813019736	5.597053450415789	IRRFNILW
tr|A0A8W8JB90|A0A8W8JB90_CRAGI	220	8	631	0.6994725442275312	5.59578035382025	IKYLMKLL
tr|A0A8W8N521|A0A8W8N521_CRAGI	1962	8	2074	0.6986727175265506	5.589381740212405	IFCYFRRR
tr|A0A8W8MUA9|A0A8W8MUA9_CRAGI	575	8	1088	0.6986638175510816	5.589310540408653	KLRKMMKI
tr|A0A8B8BBY9|A0A8B8BBY9_CRAVI	158	8	920	0.6984713735597814	5.587770988478251	LKIFSRLK
tr|K1R0N9|K1R0N9_CRAGI	171	8	915	0.6984713735597814	5.587770988478251	RKNILKLL
tr|K1QBD7|K1QBD7_CRAGI	1188	8	1470	0.6984713735597814	5.587770988478251	FFKKSIRL
tr|A0A8W8JHY1|A0A8W8JHY1_CRAGI	399	8	897	0.6984713735597814	5.587770988478251	FLRKKLIG
tr|K1PVL5|K1PVL5_CRAGI	109	8	590	0.6984713735597814	5.587770988478251	KKLSFILR
tr|K1R5R4|K1R5R4_CRAGI	832	8	5116	0.6984713735597814	5.587770988478251	LKRNLLIK
tr|K1RFW1|K1RFW1_CRAGI	1147	8	1766	0.6984713735597814	5.587770988478251	KILRLSLK
tr|K1S0P1|K1S0P1_CRAGI	646	8	1003	0.6984713735597814	5.587770988478251	KFINRKFL
tr|A0A8W8NLU4|A0A8W8NLU4_CRAGI	275	8	312	0.6984713735597814	5.587770988478251	LGILRKFK
tr|A0A8W8JWG2|A0A8W8JWG2_CRAGI	254	8	615	0.6984713735597814	5.587770988478251	KIFNKLFR
tr|K1QL88|K1QL88_CRAGI	207	8	1070	0.6984713735597814	5.587770988478251	KLFRFKIG
tr|K1QC89|K1QC89_CRAGI	4	8	328	0.6984713735597814	5.587770988478251	RKSFFKIL
tr|K1Q7X9|K1Q7X9_CRAGI	151	8	479	0.6984713735597814	5.587770988478251	IRLNKLLK
tr|K1QAV9|K1QAV9_CRAGI	766	8	1280	0.6984713735597814	5.587770988478251	KIKLLLRQ
tr|A0A8B8B501|A0A8B8B501_CRAVI	196	8	610	0.6974647328944442	5.579717863155554	IRRVFIAR
tr|K1PY48|K1PY48_CRAGI	85	8	216	0.6974647328944442	5.579717863155554	VRFHRIIR
tr|K1Q4I4|K1Q4I4_CRAGI	421	8	471	0.6974647328944442	5.579717863155554	RKVVVRFI
tr|A0A8B8BZM5|A0A8B8BZM5_CRAVI	372	8	2391	0.6974647328944442	5.579717863155554	RIFKVVVR
tr|K1QQ43|K1QQ43_CRAGI	61	8	117	0.6974647328944442	5.579717863155554	WIIRKRIQ
tr|A0A8W8I2B6|A0A8W8I2B6_CRAGI	778	8	1538	0.6974040619933976	5.57923249594718	PFILFKKI
tr|K1RQK2|K1RQK2_CRAGI	323	8	360	0.6974040619933976	5.57923249594718	ILILKALK
tr|K1QHI6|K1QHI6_CRAGI	2097	8	4471	0.6974040619933976	5.57923249594718	IILAKKFF
tr|A0A8B8CVA9|A0A8B8CVA9_CRAVI	211	8	321	0.6974040619933976	5.57923249594718	KIILPFLK
tr|A0A8B8APZ8|A0A8B8APZ8_CRAVI	181	8	473	0.6974040619933976	5.57923249594718	KLKHILIL
tr|A0A8W8MK62|A0A8W8MK62_CRAGI	469	8	577	0.6972634206038002	5.578107364830402	KMIKKYIL
tr|A0A8B8AYB9|A0A8B8AYB9_CRAVI	354	8	370	0.6967306516245542	5.573845212996433	LLKFKPKR
tr|A0A8W8NE07|A0A8W8NE07_CRAGI	389	8	735	0.696730651624554	5.573845212996432	FKPFLRKK
tr|A0A8B8EZ38|A0A8B8EZ38_CRAVI	277	8	1085	0.696730651624554	5.573845212996432	RLKKKAFL
tr|A0A8B8EW77|A0A8B8EW77_CRAVI	887	8	998	0.696730651624554	5.573845212996432	KLLALKKR
tr|A0A8B8CR21|A0A8B8CR21_CRAVI	1394	8	1978	0.696730651624554	5.573845212996432	KRKLLAKL
tr|A0A8W8NGT8|A0A8W8NGT8_CRAGI	520	8	648	0.696730651624554	5.573845212996432	FKKPLRKL
tr|K1Q9D2|K1Q9D2_CRAGI	77	8	295	0.6966086402983884	5.572869122387107	MRLCLRIL
tr|A0A8B8EJ45|A0A8B8EJ45_CRAVI	205	8	413	0.6966086402983884	5.572869122387107	FCMRRFFI
tr|K1QRL4|K1QRL4_CRAGI	60	8	1080	0.6964495658640872	5.571596526912698	VLLRRLFA
tr|A0A8B8DV52|A0A8B8DV52_CRAVI	1408	8	2302	0.6964495658640872	5.571596526912698	KQWLRLLI
tr|K1QG43|K1QG43_CRAGI	4	8	587	0.6964495658640872	5.571596526912698	LVLLRPLR
tr|A0A8B8DNY1|A0A8B8DNY1_CRAVI	598	8	609	0.6964495658640872	5.571596526912698	LHLVLRLR
tr|K1QHI6|K1QHI6_CRAGI	1680	8	4471	0.6964495658640872	5.571596526912698	RLVFPRFF
tr|A0A8B8EVA7|A0A8B8EVA7_CRAVI	191	8	968	0.6964495658640872	5.571596526912698	FAVFLFRR
tr|A0A8W8K0I1|A0A8W8K0I1_CRAGI	2416	8	4075	0.6958543825833474	5.566835060666779	LKRLLMKA
tr|K1QWT2|K1QWT2_CRAGI	624	8	814	0.6958543825833474	5.566835060666779	LRRWYALK
tr|A0A8W8IU92|A0A8W8IU92_CRAGI	0	8	1120	0.6958543825833474	5.566835060666779	MFKFLRKH
tr|A0A8W8KC01|A0A8W8KC01_CRAGI	94	8	105	0.6958543825833474	5.566835060666779	YKWFRFRP
tr|K1QUQ5|K1QUQ5_CRAGI	165	8	379	0.6948480856035626	5.558784684828501	RRIPMWIK
tr|K1Q7H0|K1Q7H0_CRAGI	527	8	729	0.6944456038940477	5.555564831152382	KLKNLFKL
tr|A0A8W8KTL2|A0A8W8KTL2_CRAGI	478	8	7318	0.6944456038940477	5.555564831152382	LFKKKLLN
tr|K1R5B4|K1R5B4_CRAGI	109	8	1795	0.6944456038940477	5.555564831152382	LLKKQKLL
tr|A0A8B8CHE0|A0A8B8CHE0_CRAVI	200	8	218	0.6944456038940477	5.555564831152382	LKLKNLKL
tr|K1PP44|K1PP44_CRAGI	47	8	336	0.6944456038940477	5.555564831152382	KLLGLKFK
tr|A0A8W8MCE2|A0A8W8MCE2_CRAGI	570	8	658	0.6944456038940477	5.555564831152382	GLKLFKLK
tr|A0A8W8IKI5|A0A8W8IKI5_CRAGI	713	8	956	0.6944456038940477	5.555564831152382	LKQLFKKL
tr|K1R4P6|K1R4P6_CRAGI	660	8	970	0.6944456038940477	5.555564831152382	KKLGLFLK
tr|A0A8W8HKY8|A0A8W8HKY8_CRAGI	3436	8	4257	0.6943818990167167	5.555055192133733	WMLLRFAK
tr|K1QCL6|K1QCL6_CRAGI	96	8	391	0.6943818990167167	5.555055192133733	ARKFFFWM
tr|K1QVX4|K1QVX4_CRAGI	106	8	413	0.6943818990167163	5.555055192133731	IVKLKYFF
tr|K1QN91|K1QN91_CRAGI	29	8	3443	0.6940733446923816	5.552586757539053	ARLRWRRV
tr|A0A8B8EWZ7|A0A8B8EWZ7_CRAVI	93	8	525	0.6936407041001138	5.54912563280091	KTLIRRII
tr|K1REH2|K1REH2_CRAGI	581	8	895	0.693526304608144	5.548210436865152	KFKRRKLM
tr|A0A8W8NA34|A0A8W8NA34_CRAGI	115	8	504	0.693526304608144	5.548210436865152	LKMKKLRR
tr|A0A8B8BSS8|A0A8B8BSS8_CRAVI	918	8	2554	0.693526304608144	5.548210436865152	LKKKLMRR
tr|A0A8B8BXQ3|A0A8B8BXQ3_CRAVI	34	8	550	0.6934394924141971	5.547515939313577	RLKHVIFR
tr|A0A8W8JBB1|A0A8W8JBB1_CRAGI	254	8	334	0.6934394924141971	5.547515939313577	ALIFKRVR
tr|A0A8B8CIQ5|A0A8B8CIQ5_CRAVI	404	8	1969	0.6934394924141971	5.547515939313577	FLRPRIKV
tr|K1QLF8|K1QLF8_CRAGI	32	8	84	0.6934394924141971	5.547515939313577	LIKRHRLV
tr|A0A8W8IKD4|A0A8W8IKD4_CRAGI	545	8	701	0.6934394924141971	5.547515939313577	RLVVLVKK
tr|A0A8W8IHP8|A0A8W8IHP8_CRAGI	78	8	140	0.6934394924141971	5.547515939313577	FPKRIVRL
tr|A0A8B8B2A4|A0A8B8B2A4_CRAVI	55	8	551	0.6934394924141971	5.547515939313577	HRKIRLVL
tr|A0A8W8IRD1|A0A8W8IRD1_CRAGI	21	8	201	0.6934394924141971	5.547515939313577	RRKIHFVF
tr|K1R3V0|K1R3V0_CRAGI	393	8	2195	0.6934394924141971	5.547515939313577	RPRKVLIL
tr|A0A8B8BUU4|A0A8B8BUU4_CRAVI	463	8	570	0.6934394924141971	5.547515939313577	IVRKALRL
tr|A0A8W8I9T7|A0A8W8I9T7_CRAGI	2250	8	2264	0.6934394924141971	5.547515939313577	VHLLIRRK
tr|A0A8W8KV93|A0A8W8KV93_CRAGI	377	8	559	0.6934394924141969	5.547515939313575	VVRVKFLK
tr|A0A8W8M784|A0A8W8M784_CRAGI	134	8	486	0.6934394924141969	5.547515939313575	LARVIKRL
tr|K1PFX0|K1PFX0_CRAGI	416	8	1411	0.6934277798885584	5.547422239108467	LLRTIKLL
tr|A0A8W8NYP1|A0A8W8NYP1_CRAGI	1731	8	1788	0.6934277798885584	5.547422239108467	LLITRLLK
tr|K1QYV6|K1QYV6_CRAGI	323	8	852	0.6934277798885584	5.547422239108467	LFITLKRL
tr|A0A8B8E8V0|A0A8B8E8V0_CRAVI	1126	8	1388	0.6926242940531213	5.5409943524249705	LRRGFRIR
tr|A0A8W8IM11|A0A8W8IM11_CRAGI	590	8	1737	0.6926242940531213	5.5409943524249705	RRINLRLR
tr|K1PMZ3|K1PMZ3_CRAGI	3370	8	4914	0.6924737800924449	5.539790240739559	VRWIRLLH
tr|A0A8W8L627|A0A8W8L627_CRAGI	355	8	534	0.6922323338012766	5.537858670410213	LVRLRGWR
tr|K1R091|K1R091_CRAGI	404	8	875	0.6915198997628685	5.532159198102948	IRLRIQLL
tr|K1QTP4|K1QTP4_CRAGI	302	8	954	0.6915198997628685	5.532159198102948	FIRLNILR
tr|A0A8W8N229|A0A8W8N229_CRAGI	251	8	319	0.6915198997628685	5.532159198102948	IIRFLLQR
tr|K1QVQ5|K1QVQ5_CRAGI	9809	8	13742	0.6910253665326233	5.528202932260986	RYIIYKRI
tr|K1QVQ5|K1QVQ5_CRAGI	9501	8	13742	0.6910253665326233	5.528202932260986	RIRKYIIY
tr|K1RVR1|K1RVR1_CRAGI	392	8	2578	0.6910253665326233	5.528202932260986	LRKVMIMK
tr|K1QRQ2|K1QRQ2_CRAGI	526	8	542	0.6908242239432808	5.526593791546246	IKKIFKVY
tr|A0A8W8NHD5|A0A8W8NHD5_CRAGI	304	8	358	0.6908242239432807	5.5265937915462455	IWYHWKRR
tr|A0A8W8HQA6|A0A8W8HQA6_CRAGI	508	8	685	0.6906926552431194	5.525541241944955	WAIRKKKL
tr|K1Q677|K1Q677_CRAGI	503	8	878	0.6906926552431194	5.525541241944955	KRHWLKIK
tr|A0A8B8CEZ4|A0A8B8CEZ4_CRAVI	102	8	1925	0.6896174802552106	5.516939842041685	VKLRVYRF
tr|K1PNQ5|K1PNQ5_CRAGI	352	8	722	0.6896174802552106	5.516939842041685	KLYVRRVF
tr|K1QIB2|K1QIB2_CRAGI	73	8	312	0.6896174802552106	5.516939842041685	IKILTRFK
tr|A0A8W8I9T7|A0A8W8I9T7_CRAGI	2199	8	2264	0.6896174802552106	5.516939842041685	LTIKRIFK
tr|A0A8B8E1W6|A0A8B8E1W6_CRAVI	595	8	930	0.6896174802552105	5.516939842041684	LRIRARYL
tr|A0A8W8J6E5|A0A8W8J6E5_CRAGI	308	8	544	0.6894535695281627	5.515628556225302	KLLVVRLM
tr|K1R3M7|K1R3M7_CRAGI	459	8	618	0.6894535695281627	5.515628556225302	VYRVFWLR
tr|A0A8B8E0X5|A0A8B8E0X5_CRAVI	474	8	603	0.6894535695281627	5.515628556225302	FMRFPIRL
tr|A0A8W8L8R8|A0A8W8L8R8_CRAGI	96	8	638	0.6894535695281627	5.515628556225302	RKVFMFLV
tr|A0A8W8LS89|A0A8W8LS89_CRAGI	58	8	257	0.6894163749603849	5.515330999683079	KKNWIFLK
tr|A0A8B8EPT5|A0A8B8EPT5_CRAVI	150	8	632	0.6894163749603849	5.515330999683079	LLRVKKPF
tr|K1R2N6|K1R2N6_CRAGI	86	8	220	0.6894163749603849	5.515330999683079	FVKKAFFR
tr|K1QKN4|K1QKN4_CRAGI	1270	8	4552	0.6894163749603849	5.515330999683079	RKLVKFAL
tr|A0A8W8MBG5|A0A8W8MBG5_CRAGI	66	8	123	0.6894163749603849	5.515330999683079	KLKAFLRV
tr|K1QHI6|K1QHI6_CRAGI	3502	8	4471	0.6894163749603849	5.515330999683079	LILKNWKK
tr|A0A8W8P2Z3|A0A8W8P2Z3_CRAGI	345	8	1462	0.6894163749603849	5.515330999683079	LRKKVLPL
tr|A0A8B8CM51|A0A8B8CM51_CRAVI	1097	8	1926	0.6894163749603849	5.515330999683079	LKKWKNLI
tr|K1PZR9|K1PZR9_CRAGI	65	8	369	0.6894163749603849	5.515330999683079	LIKSWKKL
tr|A0A8W8ITY3|A0A8W8ITY3_CRAGI	472	8	636	0.6894163749603849	5.515330999683079	FRKLKHFV
tr|A0A8B8C280|A0A8B8C280_CRAVI	158	8	213	0.6892946443438293	5.514357154750634	LWLARKLV
tr|A0A8B8BVX4|A0A8B8BVX4_CRAVI	406	8	646	0.6892442482802082	5.513953986241666	LKKRICLK
tr|A0A8W8MET9|A0A8W8MET9_CRAGI	493	8	647	0.6885000684002107	5.508000547201686	RIIKAIIL
tr|K1QLK6|K1QLK6_CRAGI	1793	8	4366	0.6884109285048183	5.507287428038547	RLVLRLTR
tr|K1RBX8|K1RBX8_CRAGI	122	8	1700	0.6883411632114997	5.506729305691998	RKFISLLL
tr|A0A8W8I7X9|A0A8W8I7X9_CRAGI	306	8	373	0.6883411632114995	5.506729305691996	RFSIFKFL
tr|K1QWY3|K1QWY3_CRAGI	91	8	2719	0.6883411632114995	5.506729305691996	LFSRLLIK
tr|A0A8W8K7S6|A0A8W8K7S6_CRAGI	126	8	270	0.6883411632114995	5.506729305691996	LLLFQKIR
tr|A0A8B8CZT3|A0A8B8CZT3_CRAVI	3210	8	5177	0.6883411632114995	5.506729305691996	RKLLLFIS
tr|A0A8W8M0E9|A0A8W8M0E9_CRAGI	634	8	1002	0.6883411632114995	5.506729305691996	LLRILNKL
tr|A0A8W8IJN7|A0A8W8IJN7_CRAGI	363	8	374	0.6883411632114995	5.506729305691996	LFIGRFLK
tr|K1RQ18|K1RQ18_CRAGI	201	8	952	0.6883411632114995	5.506729305691996	FLRIKNFL
tr|A0A8W8I844|A0A8W8I844_CRAGI	603	8	1707	0.6883411632114995	5.506729305691996	KNFIFLRL
tr|K1QK11|K1QK11_CRAGI	2469	8	4000	0.6877961179685805	5.502368943748644	FRNRLRKF
tr|A0A8B8E591|A0A8B8E591_CRAVI	75	8	469	0.6877961179685805	5.502368943748644	LRLKRSRL
tr|A0A8W8MI00|A0A8W8MI00_CRAGI	185	8	1042	0.6877961179685805	5.502368943748644	LKLLQRRR
tr|K1R401|K1R401_CRAGI	2083	8	2475	0.6877961179685805	5.502368943748644	RKQRLLRL
tr|A0A8W8LI04|A0A8W8LI04_CRAGI	80	8	163	0.6877961179685805	5.502368943748644	RRLRQLKL
tr|A0A8B8CM51|A0A8B8CM51_CRAVI	752	8	1926	0.6877961179685805	5.502368943748644	KRLRFQRL
tr|A0A8W8LLD9|A0A8W8LLD9_CRAGI	523	8	532	0.6877961179685805	5.502368943748644	LKLLRRRG
tr|A0A8W8IA05|A0A8W8IA05_CRAGI	840	8	970	0.6872289203003966	5.497831362403173	KLWLMWKA
tr|A0A8W8HZ29|A0A8W8HZ29_CRAGI	359	8	415	0.6872045689672978	5.497636551738382	IKRRFIIG
tr|A0A8B8CTV1|A0A8B8CTV1_CRAVI	417	8	676	0.6872045689672976	5.497636551738381	FQIIIRRK
tr|K1PS49|K1PS49_CRAGI	425	8	866	0.6869841038233592	5.495872830586873	RKLRLRRR
tr|K1PSN4|K1PSN4_CRAGI	153	8	571	0.6868024918831136	5.494419935064909	WYLRKAWK
tr|A0A8B8E6K0|A0A8B8E6K0_CRAVI	232	8	364	0.6862756994552023	5.490205595641618	AFLMKFLR
tr|K1PAG1|K1PAG1_CRAGI	1275	8	4464	0.6862756994552023	5.490205595641618	IKLLKTLW
tr|K1RCW8|K1RCW8_CRAGI	97	8	1196	0.6862756994552023	5.490205595641618	KLFARLLM
tr|A0A8W8HM59|A0A8W8HM59_CRAGI	403	8	994	0.6862756994552023	5.490205595641618	LAKLRLFM
tr|A0A8W8JB90|A0A8W8JB90_CRAGI	347	8	631	0.6862756994552023	5.490205595641618	KFMLRFHL
tr|A0A8W8LJW6|A0A8W8LJW6_CRAGI	71	8	512	0.686106982897274	5.488855863178192	LKKLMKKV
tr|K1QJ49|K1QJ49_CRAGI	151	8	576	0.686106982897274	5.488855863178192	LKKMKLVK
tr|K1QAH5|K1QAH5_CRAGI	496	8	547	0.6858858634846314	5.4870869078770514	LLLLIWKL
tr|A0A8W8IKR3|A0A8W8IKR3_CRAGI	320	8	386	0.6858657087233199	5.486925669786559	KFKPKFKW
tr|K1Q6E7|K1Q6E7_CRAGI	69	8	213	0.6855963890589449	5.4847711124715595	LRYLARKL
tr|A0A8W8LNS3|A0A8W8LNS3_CRAGI	334	8	515	0.6855963890589449	5.4847711124715595	TKKLLLIK
tr|K1PAG1|K1PAG1_CRAGI	3587	8	4464	0.6855963890589449	5.4847711124715595	FKITLKKL
tr|A0A8B8BUU4|A0A8B8BUU4_CRAVI	1	8	570	0.6855963890589449	5.4847711124715595	YRLHKLLR
tr|A0A8W8L6T1|A0A8W8L6T1_CRAGI	103	8	723	0.6855963890589449	5.4847711124715595	HYFFRRFK
tr|A0A8W8MC43|A0A8W8MC43_CRAGI	1	8	570	0.6855963890589449	5.4847711124715595	YRLPKLLR
tr|A0A8W8I6T9|A0A8W8I6T9_CRAGI	618	8	855	0.6853225989586078	5.4825807916688625	AKLIIKLI
tr|K1R7Q8|K1R7Q8_CRAGI	540	8	733	0.6853225989586078	5.4825807916688625	VWWKICWK
tr|A0A8W8LV72|A0A8W8LV72_CRAGI	348	8	357	0.6851637605860097	5.481310084688078	FFNLKFFK
tr|K1PL07|K1PL07_CRAGI	1205	8	1274	0.6851637605860097	5.481310084688078	FLKFLSLK
tr|A0A8W8HQC1|A0A8W8HQC1_CRAGI	67	8	413	0.6851637605860097	5.481310084688078	LLFLKKGL
tr|A0A8W8MUA9|A0A8W8MUA9_CRAGI	972	8	1088	0.6851637605860097	5.481310084688078	LNLFFKLK
tr|A0A8B8CZT3|A0A8B8CZT3_CRAVI	1411	8	5177	0.6851637605860097	5.481310084688078	LKFFNKLL
tr|K1QYV4|K1QYV4_CRAGI	1073	8	1155	0.6851637605860097	5.481310084688078	KQLLFKLL
tr|A0A8W8I1B8|A0A8W8I1B8_CRAGI	113	8	246	0.6846594536336803	5.477275629069442	WRKRFLKT
tr|K1QEQ1|K1QEQ1_CRAGI	110	8	584	0.6846594536336803	5.477275629069442	LLKTWKRR
tr|K1QGQ4|K1QGQ4_CRAGI	97	8	486	0.68459145068262	5.47673160546096	IPMLIRRK
tr|A0A8W8KYE9|A0A8W8KYE9_CRAGI	46	8	3101	0.68459145068262	5.47673160546096	IIRAFMRK
tr|K1QVZ2|K1QVZ2_CRAGI	61	8	293	0.6845598510265908	5.476478808212726	KRRLKKVF
tr|K1QEG1|K1QEG1_CRAGI	961	8	970	0.684418225787347	5.475345806298776	LKFCKKFK
tr|A0A8W8HKY8|A0A8W8HKY8_CRAGI	2125	8	4257	0.684418225787347	5.475345806298776	KLFLKKCK
tr|A0A8W8KX20|A0A8W8KX20_CRAGI	149	8	267	0.684418225787347	5.475345806298776	KCKKLLLK
tr|A0A8W8LTY2|A0A8W8LTY2_CRAGI	3	8	1368	0.6843904790930195	5.475123832744156	PILKWKRV
tr|A0A8W8JX25|A0A8W8JX25_CRAGI	1261	8	4442	0.6843904790930195	5.475123832744156	VRIFKWAK
tr|A0A8W8NMQ8|A0A8W8NMQ8_CRAGI	2036	8	3312	0.684369618947537	5.474956951580296	KWILNRLI
tr|A0A8W8JRN8|A0A8W8JRN8_CRAGI	501	8	529	0.684369618947537	5.474956951580296	LCWRILKV
tr|A0A8W8KS23|A0A8W8KS23_CRAGI	82	8	509	0.6843696189475369	5.474956951580295	LRLFARVI
tr|A0A8W8MU84|A0A8W8MU84_CRAGI	190	8	241	0.6832122025362025	5.46569762028962	IRKVKVLK
tr|A0A8B8B0D1|A0A8B8B0D1_CRAVI	591	8	682	0.6832122025362025	5.46569762028962	ALIIKRKR
tr|K1PLQ8|K1PLQ8_CRAGI	26	8	310	0.6832122025362025	5.46569762028962	RKKRPILI
tr|A0A8W8I7K6|A0A8W8I7K6_CRAGI	169	8	272	0.6832122025362023	5.465697620289618	IKRLKAIR
tr|A0A8W8KFU9|A0A8W8KFU9_CRAGI	46	8	393	0.6831847622633276	5.465478098106621	YKMLMLKR
tr|A0A8W8K577|A0A8W8K577_CRAGI	171	8	328	0.6831847622633276	5.465478098106621	ILRLKNKI
tr|A0A8W8LG37|A0A8W8LG37_CRAGI	267	8	295	0.6831847622633276	5.465478098106621	VRFCFIKK
tr|K1RVR1|K1RVR1_CRAGI	513	8	2578	0.6831847622633276	5.465478098106621	IKQLIRKL
tr|K1Q047|K1Q047_CRAGI	238	8	1366	0.6831847622633276	5.465478098106621	LRIKNFIK
tr|A0A8B8AIX2|A0A8B8AIX2_CRAVI	1192	8	1543	0.6831847622633276	5.465478098106621	FKSKILRI
tr|A0A6M8PKZ8|A0A6M8PKZ8_CRAGI	112	8	221	0.6831847622633276	5.465478098106621	IGKKRLIL
tr|A0A8W8HWW0|A0A8W8HWW0_CRAGI	336	8	394	0.6831847622633276	5.465478098106621	LSKFKIRI
tr|A0A8B8CGQ2|A0A8B8CGQ2_CRAVI	964	8	1230	0.6831847622633276	5.465478098106621	NIRKLLIK
tr|A0A8W8IG51|A0A8W8IG51_CRAGI	631	8	788	0.6831847622633276	5.465478098106621	LKKFVRCI
tr|A0A8W8JQZ7|A0A8W8JQZ7_CRAGI	464	8	603	0.6831847622633276	5.465478098106621	IRKSLKLI
tr|A0A8B8DWS4|A0A8B8DWS4_CRAVI	319	8	402	0.6831847622633276	5.465478098106621	KRGIIKLL
tr|A0A8W8HLM6|A0A8W8HLM6_CRAGI	2	8	62	0.682464020931311	5.459712167450488	IIYYRFIR
tr|A0A8W8LAD4|A0A8W8LAD4_CRAGI	1653	8	1881	0.6823052429102587	5.45844194328207	IMLHRKWF
tr|K1QTX2|K1QTX2_CRAGI	131	8	161	0.6823052429102587	5.45844194328207	WWWRWMGK
tr|K1R4P6|K1R4P6_CRAGI	817	8	970	0.6821801459743493	5.457441167794794	RIRARIVI
tr|K1QFV3|K1QFV3_CRAGI	447	8	460	0.6821464682481304	5.457171745985043	KWAWVLKL
tr|A0A8W8MV26|A0A8W8MV26_CRAGI	53	8	266	0.681979238848707	5.455833910789656	RLRRVNFL
tr|A0A8W8KFJ1|A0A8W8KFJ1_CRAGI	33	8	413	0.681979238848707	5.455833910789656	FVRQRRFL
tr|A0A8W8MAZ1|A0A8W8MAZ1_CRAGI	281	8	652	0.681979238848707	5.455833910789656	GVRLFRLR
tr|A0A8B8AQX2|A0A8B8AQX2_CRAVI	765	8	2197	0.6817652300868539	5.454121840694831	WGIRLKRR
tr|A0A8W8KQB7|A0A8W8KQB7_CRAGI	163	8	468	0.6817652300868539	5.454121840694831	IRWGRKLR
tr|A0A8B8D407|A0A8B8D407_CRAVI	736	8	816	0.6813526453437477	5.450821162749982	FVYRVFLR
tr|A0A8W8JRA4|A0A8W8JRA4_CRAGI	573	8	2359	0.6813526453437477	5.450821162749982	ILRLTKLI
tr|A0A8B8BDA5|A0A8B8BDA5_CRAVI	118	8	497	0.6813526453437477	5.450821162749982	FFKTILIR
tr|K1R3K2|K1R3K2_CRAGI	170	8	382	0.6813526453437477	5.450821162749982	IRLFILTK
tr|A0A8W8JH69|A0A8W8JH69_CRAGI	77	8	473	0.6813526453437477	5.450821162749982	RILKITLF
tr|K1Q5Z2|K1Q5Z2_CRAGI	539	8	1097	0.6811938908486056	5.449551126788845	LLGILKWK
tr|A0A8W8HV33|A0A8W8HV33_CRAGI	297	8	460	0.6811938908486056	5.449551126788845	IKGLLKLW
tr|K1PCN1|K1PCN1_CRAGI	242	8	293	0.6811938908486056	5.449551126788845	LFVFRFPK
tr|A0A8W8LW74|A0A8W8LW74_CRAGI	217	8	1803	0.6811938908486056	5.449551126788845	FVFLRKPL
tr|A0A8W8KHT2|A0A8W8KHT2_CRAGI	87	8	299	0.6811938908486056	5.449551126788845	LLLALKVR
tr|K1PYA0|K1PYA0_CRAGI	4038	8	4305	0.6811938908486056	5.449551126788845	ILNLWKKL
tr|A0A8W8I1B3|A0A8W8I1B3_CRAGI	264	8	273	0.6807739091288466	5.446191273030773	VYLIRRMK
tr|A0A8W8MBY4|A0A8W8MBY4_CRAGI	169	8	297	0.6807739091288465	5.446191273030772	VFMIRKYR
tr|A0A8W8JI75|A0A8W8JI75_CRAGI	3226	8	4141	0.6805730396933245	5.444584317546596	KIHLRLKM
tr|A0A8W8M4Z7|A0A8W8M4Z7_CRAGI	363	8	404	0.6805730396933245	5.444584317546596	LIMKALKR
tr|A0A8W8L109|A0A8W8L109_CRAGI	48	8	261	0.6805730396933245	5.444584317546596	RWPKYIRL
tr|A0A8B8BZM5|A0A8B8BZM5_CRAVI	367	8	2391	0.6805730396933245	5.444584317546596	KMLKHRIF
tr|A0A8W8HXV7|A0A8W8HXV7_CRAGI	41	8	145	0.6805730396933245	5.444584317546596	KKLVVFMK
tr|A0A8W8LDZ0|A0A8W8LDZ0_CRAGI	26	8	142	0.6805730396933243	5.444584317546594	RKMKLAIL
tr|A0A8B8BER4|A0A8B8BER4_CRAVI	3366	8	4011	0.680558906508525	5.4444712520682	MIVLRVIR
tr|A0A8W8MFB7|A0A8W8MFB7_CRAGI	2780	8	3686	0.6804001688368355	5.443201350694684	VPIIRRWL
tr|A0A8W8L589|A0A8W8L589_CRAGI	7	8	199	0.6800739359539445	5.440591487631556	LLFKLLLI
tr|A0A8W8MFB7|A0A8W8MFB7_CRAGI	2309	8	3686	0.6794478135281613	5.43558250822529	IRMMRFYL
tr|A0A8W8LB90|A0A8W8LB90_CRAGI	613	8	877	0.6794478135281613	5.43558250822529	IRRLISIF
tr|A0A8W8LKD4|A0A8W8LKD4_CRAGI	137	8	470	0.679367936305321	5.434943490442568	RKYLRFCI
tr|A0A8W8L9Q4|A0A8W8L9Q4_CRAGI	531	8	611	0.6792890994362977	5.434312795490381	MKLMVLKF
tr|K1QXD4|K1QXD4_CRAGI	80	8	325	0.6792890994362977	5.434312795490381	KFVYFRWM
tr|A0A8W8K0I1|A0A8W8K0I1_CRAGI	2347	8	4075	0.6792890994362977	5.434312795490381	MKLVMFKF
tr|A0A8B8CBX9|A0A8B8CBX9_CRAVI	685	8	1727	0.6791671046236742	5.433336836989394	KKNKLILL
tr|K1PN10|K1PN10_CRAGI	195	8	1398	0.6791671046236742	5.433336836989394	KFFNLIKK
tr|K1PS49|K1PS49_CRAGI	339	8	866	0.6791671046236742	5.433336836989394	GKLKKLIL
tr|K1QIL3|K1QIL3_CRAGI	266	8	1780	0.6791671046236742	5.433336836989394	KKLSILKL
tr|A0A8B8CA06|A0A8B8CA06_CRAVI	381	8	420	0.6791671046236742	5.433336836989394	FKKQLKLI
tr|A0A8W8JIL8|A0A8W8JIL8_CRAGI	691	8	779	0.6791671046236742	5.433336836989394	KKLKILLG
tr|K1Q9Z3|K1Q9Z3_CRAGI	1045	8	1058	0.6791671046236742	5.433336836989394	IFKKGFFK
tr|K1R083|K1R083_CRAGI	229	8	297	0.6791671046236742	5.433336836989394	LIKNKKLF
tr|A0A8W8NDQ3|A0A8W8NDQ3_CRAGI	3	8	919	0.6791671046236742	5.433336836989394	LKCVKLKL
tr|A0A8W8JXE0|A0A8W8JXE0_CRAGI	187	8	533	0.6791671046236742	5.433336836989394	IKKLGLKF
tr|K1QF50|K1QF50_CRAGI	339	8	396	0.6791671046236742	5.433336836989394	ILKKLKLG
tr|A0A8W8N0R5|A0A8W8N0R5_CRAGI	70	8	166	0.6791671046236742	5.433336836989394	KLINKLLK
tr|K1R720|K1R720_CRAGI	17	8	323	0.6786310813386719	5.429048650709375	KYRLVRKI
tr|A0A8W8MD80|A0A8W8MD80_CRAGI	643	8	1237	0.6786310813386719	5.429048650709375	VKRIKYRF
tr|A0A8B8ED58|A0A8B8ED58_CRAVI	1045	8	1671	0.6786310813386719	5.429048650709375	KVLKRRIY
tr|K1RVG0|K1RVG0_CRAGI	602	8	943	0.6783900473908472	5.4271203791267775	RLAKILKK
tr|A0A8W8N1F3|A0A8W8N1F3_CRAGI	163	8	388	0.6783900473908472	5.4271203791267775	IKRLLKKH
tr|K1QKE7|K1QKE7_CRAGI	308	8	327	0.6781781952207716	5.425425561766173	FLKLKTLI
tr|A0A8B8CM51|A0A8B8CM51_CRAVI	1459	8	1926	0.6781781952207714	5.425425561766171	KLILLFTK
tr|A0A8W8K2S8|A0A8W8K2S8_CRAGI	295	8	466	0.6781781952207714	5.425425561766171	HLLYRLRL
tr|A0A8W8K313|A0A8W8K313_CRAGI	657	8	755	0.6781781952207714	5.425425561766171	LRFHYLRL
tr|A0A8W8HWB9|A0A8W8HWB9_CRAGI	188	8	364	0.6781630272210095	5.425304217768076	PIRILVKR
tr|A0A8W8K1C7|A0A8W8K1C7_CRAGI	795	8	827	0.6781630272210095	5.425304217768076	AIRLRIKV
tr|K1PZL2|K1PZL2_CRAGI	979	8	2700	0.6772261232490222	5.417808985992178	WIVPLKLR
tr|K1R2S4|K1R2S4_CRAGI	299	8	530	0.6772261232490222	5.417808985992178	WILLRAVK
tr|A0A8B8BN44|A0A8B8BN44_CRAVI	4066	8	9617	0.6772261232490222	5.417808985992178	RIVPLKWF
tr|A0A8W8NA34|A0A8W8NA34_CRAGI	153	8	504	0.677184994475151	5.417479955801208	RRTKIRLL
tr|A0A8W8JI01|A0A8W8JI01_CRAGI	237	8	431	0.6769440072725634	5.4155520581805074	LKKWGFRR
tr|K1RL88|K1RL88_CRAGI	112	8	190	0.6767575459110707	5.414060367288566	KRLKVLYM
tr|K1P9N7|K1P9N7_CRAGI	173	8	304	0.6767575459110706	5.414060367288565	RVFYLKMK
tr|A0A8W8LJW6|A0A8W8LJW6_CRAGI	40	8	512	0.6765567845136907	5.412454276109526	LLKMKHFK
tr|A0A8W8MBC4|A0A8W8MBC4_CRAGI	23	8	290	0.6765567845136907	5.412454276109526	YRKLALKW
tr|A0A8W8NJB6|A0A8W8NJB6_CRAGI	523	8	779	0.6765567845136907	5.412454276109526	HMKLLKKL
tr|K1RLS0|K1RLS0_CRAGI	8	8	245	0.6762741729400699	5.410193383520559	RGLIFKFI
tr|K1Q4J3|K1Q4J3_CRAGI	705	8	790	0.6762741729400699	5.410193383520559	QKRLFLII
tr|A0A8B8AR00|A0A8B8AR00_CRAVI	2191	8	4863	0.6762741729400699	5.410193383520559	LGIILKRL
tr|A0A8W8JGA3|A0A8W8JGA3_CRAGI	200	8	230	0.6762741729400699	5.410193383520559	IRSLKFLI
tr|K1QYE8|K1QYE8_CRAGI	3	8	280	0.6762741729400699	5.410193383520559	LRILLNKI
tr|K1R145|K1R145_CRAGI	176	8	993	0.6762741729400699	5.410193383520559	KRQFLIIF
tr|K1QR54|K1QR54_CRAGI	786	8	944	0.6754809740538678	5.403847792430942	VVVIRILR
tr|A0A8W8LTY2|A0A8W8LTY2_CRAGI	202	8	1368	0.674348766866057	5.394790134928456	RRPRLIIY
tr|A0A8W8MFL2|A0A8W8MFL2_CRAGI	161	8	321	0.6742120319763348	5.393696255810679	ILTLIWKK
tr|K1R2S3|K1R2S3_CRAGI	9	8	633	0.6742120319763348	5.393696255810679	ILALKRML
tr|K1QEG3|K1QEG3_CRAGI	91	8	589	0.6742120319763348	5.393696255810679	FFHRFKMI
tr|K1QXW1|K1QXW1_CRAGI	472	8	728	0.6741480705436041	5.393184564348833	KKRFLVPI
tr|A0A8W8NHV4|A0A8W8NHV4_CRAGI	16	8	402	0.6741480705436041	5.393184564348833	IHFKLVRK
tr|A0A8W8M0E9|A0A8W8M0E9_CRAGI	660	8	1002	0.6741480705436041	5.393184564348833	ILKRALKV
tr|K1S4Q2|K1S4Q2_CRAGI	372	8	505	0.6741480705436041	5.393184564348833	LVKKRALI
tr|K1RJ97|K1RJ97_CRAGI	253	8	422	0.6741480705436041	5.393184564348833	RVKLLIPK
tr|A0A8W8LNS3|A0A8W8LNS3_CRAGI	447	8	515	0.674148070543604	5.393184564348832	LLKKARVI
tr|A0A8W8LNS3|A0A8W8LNS3_CRAGI	124	8	515	0.674148070543604	5.393184564348832	LLKKVIPR
tr|K1S0P1|K1S0P1_CRAGI	856	8	1003	0.674148070543604	5.393184564348832	KLLKARVI
tr|K1PYA0|K1PYA0_CRAGI	1480	8	4305	0.674148070543604	5.393184564348832	PLLRKVKI
tr|A0A8W8K7E0|A0A8W8K7E0_CRAGI	74	8	1076	0.674148070543604	5.393184564348832	IKPRKVFF
tr|A0A8W8JTD6|A0A8W8JTD6_CRAGI	9	8	858	0.674148070543604	5.393184564348832	LLAIRVKK
tr|A0A8B8BT28|A0A8B8BT28_CRAVI	270	8	998	0.674148070543604	5.393184564348832	KKLKLVVV
tr|A0A8W8K0Z8|A0A8W8K0Z8_CRAGI	577	8	622	0.674148070543604	5.393184564348832	IFKFRAKV
tr|A0A8W8JI75|A0A8W8JI75_CRAGI	849	8	4141	0.674148070543604	5.393184564348832	KKLPVRIL
tr|A0A8W8HKY8|A0A8W8HKY8_CRAGI	3550	8	4257	0.674148070543604	5.393184564348832	KLLIKRVP
tr|A0A8B8AR00|A0A8B8AR00_CRAVI	3572	8	4863	0.674148070543604	5.393184564348832	VHKKFRLI
tr|A0A8W8MFM8|A0A8W8MFM8_CRAGI	23	8	224	0.6738118841593481	5.390495073274785	LRKVLKKY
tr|A0A8B8D407|A0A8B8D407_CRAVI	260	8	816	0.6738118841593481	5.390495073274785	KKLKRYVF
tr|K1RL88|K1RL88_CRAGI	166	8	190	0.6735710063474161	5.3885680507793285	KLPKLKKL
tr|A0A8W8MZN8|A0A8W8MZN8_CRAGI	887	8	1003	0.6735710063474161	5.3885680507793285	KLLALKKK
tr|K1RM01|K1RM01_CRAGI	1521	8	2133	0.6735710063474161	5.3885680507793285	LKLAKKLK
tr|A0A8W8N234|A0A8W8N234_CRAGI	160	8	368	0.6732604678588153	5.386083742870523	RFILCYRL
tr|A0A8W8JXI1|A0A8W8JXI1_CRAGI	898	8	980	0.6732604678588153	5.386083742870523	LFWRLQRM
tr|A0A8W8IS57|A0A8W8IS57_CRAGI	281	8	388	0.6732604678588153	5.386083742870523	FFWNFRRM
tr|A0A8W8LSB1|A0A8W8LSB1_CRAGI	497	8	592	0.6731446704301871	5.385157363441497	RRLMLQRI
tr|K1PQJ5|K1PQJ5_CRAGI	9	8	177	0.6731446704301871	5.385157363441497	ILRFVRRT
tr|K1QAF2|K1QAF2_CRAGI	286	8	807	0.6731018857207118	5.384815085765695	IKKLLQFF
tr|K1R906|K1R906_CRAGI	14	8	589	0.6731018857207116	5.384815085765693	ILKLLKQL
tr|K1QJ49|K1QJ49_CRAGI	146	8	576	0.6731018857207116	5.384815085765693	LVCLLLKK
tr|K1Q9C8|K1Q9C8_CRAGI	88	8	272	0.6731018857207116	5.384815085765693	KVFLCKLL
tr|K1QBN3|K1QBN3_CRAGI	0	8	397	0.6731018857207116	5.384815085765693	IFLFKLSK
tr|K1R1X5|K1R1X5_CRAGI	58	8	391	0.6731018857207116	5.384815085765693	LIKLLQKL
tr|A0A8W8LP70|A0A8W8LP70_CRAGI	118	8	1003	0.6731018857207116	5.384815085765693	LLIKLLKS
tr|A0A8B8B8J6|A0A8B8B8J6_CRAVI	120	8	2277	0.6731018857207116	5.384815085765693	KLKLILGL
tr|A0A8W8NMQ8|A0A8W8NMQ8_CRAGI	842	8	3312	0.6731018857207116	5.384815085765693	KLLIKLLG
tr|A0A8W8HS48|A0A8W8HS48_CRAGI	1643	8	1657	0.6731018857207116	5.384815085765693	LIFLLNKK
tr|A0A8W8KAE8|A0A8W8KAE8_CRAGI	456	8	743	0.6731018857207116	5.384815085765693	ILSFKLKL
tr|A0A8W8N9V5|A0A8W8N9V5_CRAGI	110	8	292	0.6729440067165461	5.383552053732369	RGRKVLLW
tr|A0A8W8LTL3|A0A8W8LTL3_CRAGI	616	8	1080	0.6729440067165461	5.383552053732369	FRSWKRLV
tr|A0A8W8KZ49|A0A8W8KZ49_CRAGI	90	8	584	0.6729440067165461	5.383552053732369	YYFRRFKM
tr|A0A8W8HU88|A0A8W8HU88_CRAGI	185	8	417	0.6729440067165461	5.383552053732369	LVNRLWKR
tr|K1PW81|K1PW81_CRAGI	34	8	1248	0.6723090259901062	5.37847220792085	RRVLIAIL
tr|A0A8B8BN44|A0A8B8BN44_CRAVI	4061	8	9617	0.672309025990106	5.378472207920848	LARFIRIV
tr|A0A8W8NT75|A0A8W8NT75_CRAGI	87	8	113	0.672309025990106	5.378472207920848	RIVRAFLI
tr|A0A8W8M595|A0A8W8M595_CRAGI	227	8	606	0.672309025990106	5.378472207920848	RLISIKWI
tr|A0A8W8J880|A0A8W8J880_CRAGI	1717	8	3531	0.672309025990106	5.378472207920848	LIVLRAIR
tr|A0A8W8NBQ7|A0A8W8NBQ7_CRAGI	366	8	450	0.672309025990106	5.378472207920848	VVRIVLKL
tr|A0A8W8MXH1|A0A8W8MXH1_CRAGI	3737	8	3971	0.672309025990106	5.378472207920848	RFIRIVPL
tr|A0A8W8KKX0|A0A8W8KKX0_CRAGI	223	8	873	0.672309025990106	5.378472207920848	IIFRRVLA
tr|A0A8W8L3G4|A0A8W8L3G4_CRAGI	139	8	579	0.6722484136044576	5.377987308835661	IKRKKRML
tr|B6EY03|B6EY03_CRAGI	546	8	555	0.6717401387094531	5.373921109675625	YIRVWKMK
tr|K1PAI4|K1PAI4_CRAGI	83	8	234	0.6717401387094531	5.373921109675625	RYVMIWKK
tr|A0A8W8J3F9|A0A8W8J3F9_CRAGI	117	8	148	0.6714214055026979	5.371371244021583	ILKLILFF
tr|A0A8B8BER4|A0A8B8BER4_CRAVI	2182	8	4011	0.6705364668094127	5.364291734475302	KRTMIRLW
tr|A0A8W8P604|A0A8W8P604_CRAGI	338	8	347	0.6705364668094127	5.364291734475302	RKWLTMRI
tr|A0A8B8EUW0|A0A8B8EUW0_CRAVI	400	8	437	0.6703358739122438	5.3626869912979505	FKVRYLKV
tr|A0A8B8EWZ7|A0A8B8EWZ7_CRAVI	262	8	525	0.6703358739122438	5.3626869912979505	KIMLKCFK
tr|K1RHY3|K1RHY3_CRAGI	305	8	346	0.6703358739122438	5.3626869912979505	RRILYKLP
tr|A0A8B8EGJ3|A0A8B8EGJ3_CRAVI	736	8	748	0.6703358739122438	5.3626869912979505	IWYLKCKR
tr|K1QMF3|K1QMF3_CRAGI	241	8	807	0.6703358739122436	5.362686991297949	IKPYLLRR
tr|A0A8W8LTL3|A0A8W8LTL3_CRAGI	112	8	1080	0.6703358739122436	5.362686991297949	IRRALYKF
tr|A0A8W8HL27|A0A8W8HL27_CRAGI	623	8	1104	0.6703358739122436	5.362686991297949	KFLRRYAI
tr|A0A8B8BER4|A0A8B8BER4_CRAVI	3637	8	4011	0.6702479886640677	5.361983909312541	RRLLLTML
tr|A0A8W8L239|A0A8W8L239_CRAGI	55	8	1066	0.6701352864718257	5.361082291774606	KLVFKKPL
tr|A0A8W8MYW3|A0A8W8MYW3_CRAGI	150	8	756	0.6701352864718257	5.361082291774606	KVLLPKLK
tr|K1P4W8|K1P4W8_CRAGI	102	8	229	0.6701352864718257	5.361082291774606	KVFLKKAL
tr|A0A8B8B8I0|A0A8B8B8I0_CRAVI	365	8	481	0.6701352864718257	5.361082291774606	VLALLKKK
tr|A0A8W8I7V6|A0A8W8I7V6_CRAGI	724	8	963	0.6701352864718257	5.361082291774606	FKKHVLKL
tr|A0A8W8MF35|A0A8W8MF35_CRAGI	1018	8	1039	0.6701352864718257	5.361082291774606	VKAKLKLL
tr|K1RBX8|K1RBX8_CRAGI	1454	8	1700	0.669477283524004	5.355818268192032	RLLSRIKR
tr|A0A8W8LSY0|A0A8W8LSY0_CRAGI	193	8	439	0.669477283524004	5.355818268192032	KFRRIRLS
tr|A0A8W8J1A5|A0A8W8J1A5_CRAGI	122	8	689	0.669477283524004	5.355818268192032	KRLIGRRF
tr|A0A8W8N946|A0A8W8N946_CRAGI	428	8	1229	0.669477283524004	5.355818268192032	RILRKRLS
tr|K1Q5Z2|K1Q5Z2_CRAGI	202	8	1097	0.6692969348519558	5.354375478815647	FLVVRIYR
tr|A0A8B8C918|A0A8B8C918_CRAVI	1729	8	2012	0.6692365470174092	5.353892376139274	LYKRLKRY
tr|A0A8W8HX82|A0A8W8HX82_CRAGI	852	8	1691	0.6691384378222707	5.353107502578165	VKVLLVLK
tr|K1PYX7|K1PYX7_CRAGI	1216	8	2175	0.6691384378222707	5.353107502578165	LRAKIVLL
tr|K1PXP0|K1PXP0_CRAGI	531	8	565	0.6691384378222707	5.353107502578165	VPKRILFL
tr|A0A8W8NMQ8|A0A8W8NMQ8_CRAGI	874	8	3312	0.6691384378222707	5.353107502578165	ISLIKWFK
tr|Q0KHB5|Q0KHB5_CRAGI	26	8	477	0.6691384378222707	5.353107502578165	LVRPFILK
tr|A0A8W8ING4|A0A8W8ING4_CRAGI	567	8	950	0.6691384378222707	5.353107502578165	PVLLRKIL
tr|K1QJR6|K1QJR6_CRAGI	1677	8	2212	0.6691384378222707	5.353107502578165	FFIKVFPR
tr|K1R970|K1R970_CRAGI	106	8	390	0.6691384378222707	5.353107502578165	VKLLRHIL
tr|K1QBA4|K1QBA4_CRAGI	793	8	923	0.6691384378222707	5.353107502578165	LIVHLKRF
tr|A0A8W8KV12|A0A8W8KV12_CRAGI	702	8	741	0.6691384378222707	5.353107502578165	LWIGIKKL
tr|A0A8W8LLK7|A0A8W8LLK7_CRAGI	125	8	387	0.6691384378222707	5.353107502578165	VKHILLFR
tr|A0A8W8IY55|A0A8W8IY55_CRAGI	122	8	379	0.6691384378222707	5.353107502578165	AKFIVRLF
tr|K1RM67|K1RM67_CRAGI	212	8	381	0.6691384378222707	5.353107502578165	LPLKVLRI
tr|K1Q4J3|K1Q4J3_CRAGI	126	8	790	0.6691384378222707	5.353107502578165	AKLIVRFL
tr|A0A8W8MA01|A0A8W8MA01_CRAGI	46	8	573	0.6691384378222707	5.353107502578165	FRFVKIPF
tr|K1QJY5|K1QJY5_CRAGI	62	8	192	0.6691384378222707	5.353107502578165	KLIKLQIW
tr|A0A8W8ILE1|A0A8W8ILE1_CRAGI	217	8	507	0.6691384378222707	5.353107502578165	RVLFLIPK
tr|A0A8W8LRH1|A0A8W8LRH1_CRAGI	0	8	1196	0.6691324311677984	5.353059449342387	MFKRLLNR
tr|K1PQ25|K1PQ25_CRAGI	119	8	921	0.6691324311677984	5.353059449342387	RMSLFRKL
tr|K1R0D7|K1R0D7_CRAGI	267	8	373	0.6691324311677984	5.353059449342387	RKMRFLSF
tr|A0A8W8LQC3|A0A8W8LQC3_CRAGI	171	8	521	0.6691324311677984	5.353059449342387	KTRRLLVL
tr|A0A8W8IH56|A0A8W8IH56_CRAGI	4103	8	4535	0.6691324311677984	5.353059449342387	RRKFLMLG
tr|A0A8W8JL52|A0A8W8JL52_CRAGI	148	8	659	0.6691324311677984	5.353059449342387	KLVRTFRL
tr|K1QWT2|K1QWT2_CRAGI	618	8	814	0.6691324311677984	5.353059449342387	LLMKRGLR
tr|A0A8W8NCD0|A0A8W8NCD0_CRAGI	245	8	464	0.6691324311677984	5.353059449342387	LQYRWRFR
tr|A0A8B8DSK1|A0A8B8DSK1_CRAVI	581	8	1561	0.6691324311677984	5.353059449342387	KXLRLRLM
tr|K1QU68|K1QU68_CRAGI	93	8	195	0.6691324311677984	5.353059449342387	FRRFKMSL
tr|A0A8W8HYA0|A0A8W8HYA0_CRAGI	749	8	4657	0.6681875273383346	5.345500218706677	LRWLGFRV
tr|A0A8B8B8G7|A0A8B8B8G7_CRAVI	2009	8	2132	0.667929185155487	5.343433481243896	FIKISKIR
tr|A0A8W8NR46|A0A8W8NR46_CRAGI	411	8	674	0.6679291851554869	5.3434334812438955	IVKLKRCI
tr|A0A8B8DT50|A0A8B8DT50_CRAVI	215	8	687	0.6675516120233711	5.340412896186969	IKLWAKKK
tr|A0A8W8KQL6|A0A8W8KQL6_CRAGI	562	8	3400	0.6673951958931603	5.339161567145283	LIIRRIQI
tr|K1RD83|K1RD83_CRAGI	259	8	473	0.6667261361652296	5.333809089321837	IFFRRGVR
tr|A0A8W8IDM0|A0A8W8IDM0_CRAGI	60	8	171	0.6667261361652296	5.333809089321837	LRRLVRIG
tr|A0A8W8IZ62|A0A8W8IZ62_CRAGI	300	8	380	0.6667261361652296	5.333809089321837	RLRLSRIV
tr|A0A8W8JRA4|A0A8W8JRA4_CRAGI	183	8	2359	0.6663483236355167	5.330786589084133	RHFKRMRF
tr|A0A8W8HKY8|A0A8W8HKY8_CRAGI	3155	8	4257	0.6663251636680619	5.3306013093444955	LYPLKKRF
tr|A0A8W8JJY9|A0A8W8JJY9_CRAGI	18	8	286	0.6663251636680619	5.3306013093444955	ALKLKLYR
tr|A0A8W8L5N4|A0A8W8L5N4_CRAGI	30	8	773	0.6662860755368433	5.330288604294746	LRRMWTIF
tr|A0A8W8JI31|A0A8W8JI31_CRAGI	190	8	226	0.666127643465748	5.329021147725984	LITILKKF
tr|K1QJ49|K1QJ49_CRAGI	138	8	576	0.666127643465748	5.329021147725984	LRFYARFI
tr|A0A8B8CIQ5|A0A8B8CIQ5_CRAVI	839	8	1969	0.666127643465748	5.329021147725984	WWRLFTKV
tr|K1PYE5|K1PYE5_CRAGI	304	8	555	0.666127643465748	5.329021147725984	RYLLRAIL
tr|A0A8B8CR21|A0A8B8CR21_CRAVI	824	8	1978	0.666127643465748	5.329021147725984	KWLMLRNW
tr|K1Q1Q9|K1Q1Q9_CRAGI	544	8	906	0.6661076896490042	5.328861517192034	KLCIKFKK
tr|A0A8B8CK41|A0A8B8CK41_CRAVI	985	8	4471	0.6659692148201738	5.32775371856139	KLLHFKVF
tr|A0A8W8NUX0|A0A8W8NUX0_CRAGI	887	8	1235	0.6659692148201738	5.32775371856139	KFLPFVLK
tr|A0A8W8HRD2|A0A8W8HRD2_CRAGI	540	8	1960	0.6659692148201738	5.32775371856139	LVKLFKFP
tr|A0A8W8IKK0|A0A8W8IKK0_CRAGI	3292	8	3715	0.6659692148201738	5.32775371856139	KHLKLLFV
tr|A0A8B8CZT3|A0A8B8CZT3_CRAVI	4958	8	5177	0.6659692148201738	5.32775371856139	KLLVLKFA
tr|K1R0D7|K1R0D7_CRAGI	217	8	373	0.6659692148201738	5.32775371856139	LLKPVKFL
tr|A0A8B8AR00|A0A8B8AR00_CRAVI	4710	8	4863	0.6659692148201738	5.32775371856139	KLFLVKHL
tr|A0A8W8KVL0|A0A8W8KVL0_CRAGI	113	8	260	0.6653355345064287	5.3226842760514295	KVMRVIIF
tr|A0A8W8KUX5|A0A8W8KUX5_CRAGI	52	8	293	0.6653228284119537	5.322582627295629	LARIKKIM
tr|K1PFF2|K1PFF2_CRAGI	1087	8	2126	0.6653228284119537	5.322582627295629	AMIKKIRF
tr|A0A8W8I6V2|A0A8W8I6V2_CRAGI	214	8	1022	0.6653228284119537	5.322582627295629	RWRIAIYK
tr|A0A8W8JF37|A0A8W8JF37_CRAGI	3	8	391	0.6651771229984673	5.3214169839877385	LRTVLLRL
tr|K1RVG0|K1RVG0_CRAGI	365	8	943	0.6649046383001576	5.3192371064012605	KRIPKIRI
tr|K1P987|K1P987_CRAGI	151	8	512	0.6646640517635067	5.317312414108054	LRRFKNLK
tr|K1PQM1|K1PQM1_CRAGI	18	8	525	0.6646640517635067	5.317312414108054	RKLQLRKF
tr|K1PJ37|K1PJ37_CRAGI	18	8	2208	0.6646640517635067	5.317312414108054	KRQKFRLL
tr|K1R6Y1|K1R6Y1_CRAGI	3	8	138	0.6646640517635067	5.317312414108054	KRLKLRSL
tr|A0A8W8LRX8|A0A8W8LRX8_CRAGI	48	8	127	0.6643851169149182	5.315080935319346	FMRFMMMR
tr|K1RMB3|K1RMB3_CRAGI	43	8	272	0.6642267259941423	5.313813807953139	IKRIFILG
tr|K1PIT9|K1PIT9_CRAGI	636	8	2818	0.6642267259941423	5.313813807953139	IIRKIQLL
tr|A0A8W8MET9|A0A8W8MET9_CRAGI	563	8	647	0.6642267259941423	5.313813807953139	KILNIILR
tr|K1RBX8|K1RBX8_CRAGI	1472	8	1700	0.6642267259941423	5.313813807953139	RICVKLFI
tr|K1PN10|K1PN10_CRAGI	1064	8	1398	0.6641202073017108	5.312961658413687	NRLKRWIM
tr|A0A8W8MZ92|A0A8W8MZ92_CRAGI	344	8	499	0.6641202073017108	5.312961658413687	MLRRLVRA
tr|K1RVR1|K1RVR1_CRAGI	972	8	2578	0.6641202073017108	5.312961658413687	WRKTRVFI
tr|A0A8B8DKQ2|A0A8B8DKQ2_CRAVI	4	8	401	0.6641202073017108	5.312961658413687	RQIRMLWK
tr|A0A8B8DPC6|A0A8B8DPC6_CRAVI	454	8	1168	0.6639197896868443	5.311358317494754	LKGKILIK
tr|K1R1R5|K1R1R5_CRAGI	1393	8	1586	0.6639197896868443	5.311358317494754	LLIISKKK
tr|A0A8W8NEJ9|A0A8W8NEJ9_CRAGI	132	8	226	0.6639197896868443	5.311358317494754	ILKGLIKK
tr|A0A8W8K723|A0A8W8K723_CRAGI	50	8	516	0.6639197896868443	5.311358317494754	ISLKKIKL
tr|A0A8W8NIM9|A0A8W8NIM9_CRAGI	638	8	803	0.6639197896868443	5.311358317494754	RFPRPFWR
tr|K1QKI2|K1QKI2_CRAGI	704	8	1685	0.6639197896868443	5.311358317494754	IKSKIFFK
tr|A0A8W8IR75|A0A8W8IR75_CRAGI	37	8	891	0.6639197896868443	5.311358317494754	IKIFKSKL
tr|K1RKF0|K1RKF0_CRAGI	51	8	467	0.6639197896868443	5.311358317494754	KIINFFKK
tr|A0A8W8HNV7|A0A8W8HNV7_CRAGI	111	8	140	0.6639197896868443	5.311358317494754	KKFKIIFN
tr|A0A8W8MKR6|A0A8W8MKR6_CRAGI	184	8	335	0.6639099544538811	5.311279635631049	KKYWLPWL
tr|A0A8B8CZT3|A0A8B8CZT3_CRAVI	2706	8	5177	0.6634612378747523	5.3076899029980185	HRRRRVFI
tr|A0A8B8EPB3|A0A8B8EPB3_CRAVI	325	8	965	0.6634612378747523	5.3076899029980185	RILRRAVR
tr|K1PQ25|K1PQ25_CRAGI	65	8	921	0.6633074768499314	5.306459814799451	KRKVIKRL
tr|A0A8B8EW77|A0A8B8EW77_CRAVI	635	8	998	0.6631180857253755	5.304944685803004	RFYLLYVR
tr|A0A8W8KB29|A0A8W8KB29_CRAGI	146	8	359	0.6629597222916966	5.303677778333573	LPYLFKRF
tr|A0A8W8K8U7|A0A8W8K8U7_CRAGI	371	8	698	0.6629597222916966	5.303677778333573	ALFFRKLY
tr|A0A8W8NES6|A0A8W8NES6_CRAGI	114	8	265	0.6629597222916966	5.303677778333573	KLYFRLLP
tr|K1Q7M6|K1Q7M6_CRAGI	139	8	166	0.6629597222916966	5.303677778333573	KHLYLLFR
tr|A0A8W8JRN8|A0A8W8JRN8_CRAGI	36	8	529	0.6629597222916966	5.303677778333573	ALFRYLLK
tr|A0A8W8KKX0|A0A8W8KKX0_CRAGI	748	8	873	0.6629177841375833	5.303342273100666	IVVVKKRI
tr|A0A8W8IFE9|A0A8W8IFE9_CRAGI	232	8	522	0.6628717394532057	5.302973915625645	ILRKRRRR
tr|A0A8B8DEX7|A0A8B8DEX7_CRAVI	1991	8	2873	0.6628717394532057	5.302973915625645	RRRRRLIK
tr|A0A8W8JVL5|A0A8W8JVL5_CRAGI	6	8	660	0.6627173995422666	5.301739196338133	LRKNFLRV
tr|A0A8W8NA34|A0A8W8NA34_CRAGI	69	8	504	0.6627173995422666	5.301739196338133	VRLRNLLK
tr|K1PHQ7|K1PHQ7_CRAGI	1014	8	1115	0.6627173995422666	5.301739196338133	RKLNRLVF
tr|A0A8B8B8G7|A0A8B8B8G7_CRAVI	352	8	2132	0.6627173995422666	5.301739196338133	LRRNKVFL
tr|A0A8W8MA10|A0A8W8MA10_CRAGI	189	8	539	0.6627173995422666	5.301739196338133	KSRRLLVL
tr|K1QKT4|K1QKT4_CRAGI	11	8	144	0.6627173995422666	5.301739196338133	LVFRRLGK
tr|A0A8W8KIG3|A0A8W8KIG3_CRAGI	9	8	66	0.6627173995422666	5.301739196338133	LLRNVRKL
tr|K1RAH0|K1RAH0_CRAGI	549	8	683	0.6627173995422666	5.301739196338133	RVRKNLFL
tr|A0A8W8N441|A0A8W8N441_CRAGI	165	8	469	0.6627173995422666	5.301739196338133	VFNKLLRR
tr|A0A8W8IDN5|A0A8W8IDN5_CRAGI	271	8	392	0.6627173995422666	5.301739196338133	FFVNFRKR
tr|A0A8W8MS51|A0A8W8MS51_CRAGI	1042	8	1472	0.6627173995422666	5.301739196338133	RGKRFLVL
tr|K1QIL3|K1QIL3_CRAGI	56	8	1780	0.6627173995422666	5.301739196338133	FRLVQLRK
tr|A0A8W8JWF1|A0A8W8JWF1_CRAGI	0	8	184	0.6621679567203724	5.297343653762979	MFKVKILV
tr|A0A8B8ARX4|A0A8B8ARX4_CRAVI	705	8	806	0.6621679567203724	5.297343653762979	IPILRFMK
tr|A0A8B8D342|A0A8B8D342_CRAVI	2339	8	2383	0.6621679567203723	5.2973436537629786	IIFLKMAR
tr|A0A8W8KGX1|A0A8W8KGX1_CRAGI	236	8	395	0.6621679567203723	5.2973436537629786	KFIMRFIA
tr|A0A8W8I8H6|A0A8W8I8H6_CRAGI	120	8	272	0.6621679567203723	5.2973436537629786	FKMIVLVK
tr|K1QYM7|K1QYM7_CRAGI	498	8	680	0.6621679567203723	5.2973436537629786	LHKMIRLI
tr|A0A8W8I6V2|A0A8W8I6V2_CRAGI	119	8	1022	0.6621679567203723	5.2973436537629786	PWRILIYR
tr|A0A8W8IFU7|A0A8W8IFU7_CRAGI	240	8	507	0.662009613930231	5.296076911441848	KFVWPKIL
tr|A0A8B8EQ13|A0A8B8EQ13_CRAVI	9	8	1105	0.6616322658359459	5.293058126687567	RRRRLARL
tr|A0A8W8N598|A0A8W8N598_CRAGI	173	8	254	0.661515207686559	5.292121661492472	YKMLVKIR
tr|A0A8W8MD80|A0A8W8MD80_CRAGI	1185	8	1237	0.661515207686559	5.292121661492472	VFYKIMKR
tr|K1PLY1|K1PLY1_CRAGI	1063	8	1090	0.661515207686559	5.292121661492472	IFYMRKKV
tr|A0A8B8EBZ4|A0A8B8EBZ4_CRAVI	223	8	313	0.6613148616760445	5.290518893408356	FKKPFIKM
tr|A0A8W8LGE9|A0A8W8LGE9_CRAGI	328	8	692	0.6613148616760445	5.290518893408356	LMAKIKKL
tr|A0A8B8BZM5|A0A8B8BZM5_CRAVI	1005	8	2391	0.6613148616760445	5.290518893408356	IKKAKLML
tr|K1QP23|K1QP23_CRAGI	1352	8	1482	0.6613148616760445	5.290518893408356	KMALIKKF
tr|A0A8W8HYA0|A0A8W8HYA0_CRAGI	4593	8	4657	0.6612179516371907	5.289743613097525	VTLLRWIR
tr|A0A8B8CIQ5|A0A8B8CIQ5_CRAVI	441	8	1969	0.6612179516371907	5.289743613097525	FRWLVTRI
tr|K1R2S6|K1R2S6_CRAGI	264	8	354	0.6610596295148373	5.288477036118699	IILFLNKK
tr|A0A8B8BZM5|A0A8B8BZM5_CRAVI	1000	8	2391	0.6610596295148373	5.288477036118699	ILNLLIKK
tr|K1R7T2|K1R7T2_CRAGI	23	8	410	0.6610596295148373	5.288477036118699	LIKQKLIL
tr|A0A8W8L8D4|A0A8W8L8D4_CRAGI	60	8	246	0.6610596295148373	5.288477036118699	WSKWRVFF
tr|K1RL00|K1RL00_CRAGI	228	8	1812	0.6610596295148373	5.288477036118699	KLGIIKFL
tr|A0A8W8NT85|A0A8W8NT85_CRAGI	168	9	2536	0.902334817735055	8.121013359615494	LLLRRKFFF
tr|A0A8W8L6T1|A0A8W8L6T1_CRAGI	106	9	723	0.8936812100547324	8.043130890492591	FRRFKLILK
tr|A0A8W8NV01|A0A8W8NV01_CRAGI	72	9	151	0.885317668388054	7.967859015492486	LIRRFKILW
tr|A0A8B8D407|A0A8B8D407_CRAVI	239	9	816	0.857750573739263	7.7197551636533674	KLRLRLLVR
tr|K1QU68|K1QU68_CRAGI	90	9	195	0.8574135988164038	7.716722389347634	WFFFRRFKM
tr|A0A8B8C197|A0A8B8C197_CRAVI	3501	9	3816	0.8498961772604672	7.649065595344204	KLKKWIKIL
tr|K1S151|K1S151_CRAGI	136	9	442	0.8488896791434274	7.640007112290847	RRFRKLMIF
tr|K1RBT3|K1RBT3_CRAGI	437	9	711	0.8478509574457448	7.6306586170117034	LKIKRIIFL
tr|A0A8W8INA2|A0A8W8INA2_CRAGI	0	9	415	0.8448647724937156	7.60378295244344	MKLKRFLLR
tr|A0A8W8K6G6|A0A8W8K6G6_CRAGI	233	9	921	0.8424506644154984	7.5820559797394855	RVIKRRFLL
tr|A0A8B8CHH1|A0A8B8CHH1_CRAVI	10003	9	10263	0.8424506644154981	7.582055979739483	KLRLVRILR
tr|A0A8W8L239|A0A8W8L239_CRAGI	199	9	1066	0.8361207729643626	7.525086956679264	LKMRLILLR
tr|K1PHE1|K1PHE1_CRAGI	349	9	1763	0.8361207729643626	7.525086956679264	RLKMILRLL
tr|K1Q6Z5|K1Q6Z5_CRAGI	1446	9	1518	0.8341113797298082	7.507002417568274	FFVILIRRR
tr|K1QVQ5|K1QVQ5_CRAGI	10415	9	13742	0.8336043251832974	7.502438926649677	LRRYIIWRR
tr|A0A8W8KL27|A0A8W8KL27_CRAGI	71	9	221	0.8327720286116987	7.494948257505289	LKRKMLLFL
tr|K1QAM7|K1QAM7_CRAGI	281	9	541	0.8295918548991595	7.4663266940924355	KIWLMKWWK
tr|A0A8W8I9T7|A0A8W8I9T7_CRAGI	273	9	2264	0.8271759750733467	7.444583775660121	LRVILKIRR
tr|A0A8W8JA82|A0A8W8JA82_CRAGI	114	9	132	0.8231605590904653	7.408445031814187	IRLKFVKRL
tr|A0A8W8L1S1|A0A8W8L1S1_CRAGI	128	9	622	0.8200579950292123	7.38052195526291	FKRFKMILL
tr|A0A8W8JVU7|A0A8W8JVU7_CRAGI	1	9	121	0.8200579950292123	7.38052195526291	KLIRFLMKL
tr|A0A8W8M0E9|A0A8W8M0E9_CRAGI	250	9	1002	0.8198908238958851	7.3790174150629655	KKVLLLLWK
tr|A0A8W8KET1|A0A8W8KET1_CRAGI	10	9	1073	0.8193475624185725	7.374128061767153	FFRRIKRLY
tr|K1QGC9|K1QGC9_CRAGI	615	9	654	0.8183444099903807	7.365099689913427	IMRRILRKI
tr|A0A8W8I6B0|A0A8W8I6B0_CRAGI	702	9	735	0.8180521460508582	7.362469314457724	FLVKLIRRI
tr|A0A8W8JBB1|A0A8W8JBB1_CRAGI	255	9	334	0.818052146050858	7.362469314457722	LIFKRVRLI
tr|K1PHZ2|K1PHZ2_CRAGI	4	9	200	0.8147100582403067	7.3323905241627605	RKLKVLLIL
tr|A0A8W8KYE9|A0A8W8KYE9_CRAGI	2106	9	3101	0.8117366409925569	7.305629768933012	WIKRFWLFL
tr|A0A8W8L871|A0A8W8L871_CRAGI	208	9	454	0.8109447379347812	7.29850264141303	LLFLRFFIR
tr|A0A8B8B9N0|A0A8B8B9N0_CRAVI	47	9	362	0.8105342009984445	7.2948078089860005	LKIWRIVKF
tr|A0A8W8M508|A0A8W8M508_CRAGI	529	9	1339	0.8103232240333569	7.292909016300212	RKIMKLLLK
tr|A0A8W8NW70|A0A8W8NW70_CRAGI	80	9	179	0.8101514552938656	7.2913630976447905	RVLRRLLKR
tr|A0A8W8JBW4|A0A8W8JBW4_CRAGI	438	9	574	0.8081965743168679	7.2737691688518105	YKLLFKRLL
tr|K1R101|K1R101_CRAGI	2438	9	2483	0.8079182718810558	7.271264446929502	LVFIIRKKR
tr|A0A8W8KC01|A0A8W8KC01_CRAGI	92	9	105	0.8073618564932671	7.266256708439403	IIYKWFRFR
tr|K1PXW6|K1PXW6_CRAGI	187	9	315	0.8073618564932671	7.266256708439403	LIRLIKYWR
tr|A0A8W8LU36|A0A8W8LU36_CRAGI	537	9	613	0.8010205694769249	7.209185125292324	RFRWLRLCI
tr|A0A8B8EKF4|A0A8B8EKF4_CRAVI	3995	9	4630	0.8010205694769249	7.209185125292324	VFRRLLLVR
tr|A0A8B8BAE3|A0A8B8BAE3_CRAVI	536	9	612	0.8010205694769249	7.209185125292324	RLRWLRLCI
tr|A0A8W8MTP3|A0A8W8MTP3_CRAGI	20	9	469	0.8001066790585732	7.200960111527159	RKFRLLYKI
tr|K1PXH7|K1PXH7_CRAGI	59	9	117	0.7988522272759603	7.189670045483642	FYFLIRKRI
tr|A0A8W8JR47|A0A8W8JR47_CRAGI	64	9	1442	0.7986854538634004	7.188169084770603	LKVLKFIFK
tr|K1QHY6|K1QHY6_CRAGI	150	9	611	0.7982838875171008	7.184554987653907	ILLLLKLLR
tr|A0A8W8L460|A0A8W8L460_CRAGI	357	9	1024	0.7976848798877779	7.179163918990001	LRPFLLRRL
tr|A0A8W8NA28|A0A8W8NA28_CRAGI	367	9	686	0.796503661571567	7.168532954144103	IRRCRRLLF
tr|A0A8B8CX05|A0A8B8CX05_CRAVI	115	9	1419	0.7952724034219887	7.157451630797898	LKRKLLMRR
tr|K1RK31|K1RK31_CRAGI	379	9	1433	0.7911019140612614	7.119917226551353	LKKYLRKWI
tr|A0A8W8NW87|A0A8W8NW87_CRAGI	795	9	832	0.7901842196183468	7.111657976565121	WLKLRPLLR
tr|K1QRZ3|K1QRZ3_CRAGI	69	9	151	0.7892349835969139	7.103114852372225	KILRILKKK
tr|A0A8W8N7A2|A0A8W8N7A2_CRAGI	249	9	278	0.7878423277519391	7.0905809497674515	RLKKFVFRR
tr|A0A8B8BXM9|A0A8B8BXM9_CRAVI	27	9	1321	0.7878423277519391	7.0905809497674515	VKRLRRLKL
tr|A0A8B8CVA9|A0A8B8CVA9_CRAVI	52	9	321	0.7850208571527647	7.065187714374883	FILRFLRAR
tr|A0A8W8MET9|A0A8W8MET9_CRAGI	582	9	647	0.7847041837557002	7.062337653801301	RKARWKWLL
tr|A5LGG7|A5LGG7_CRAGI	458	9	797	0.7847041837557002	7.062337653801301	LLKVIKKKL
tr|A0A8W8IKR3|A0A8W8IKR3_CRAGI	171	9	386	0.7845936681922421	7.061343013730179	LLKFIKKKK
tr|K1Q9G3|K1Q9G3_CRAGI	2	9	361	0.7835051358919805	7.051546223027824	FRRALKRLL
tr|K1RAH0|K1RAH0_CRAGI	518	9	683	0.7823519381147861	7.041167443033075	WLLIILKKL
tr|A0A8B8BER4|A0A8B8BER4_CRAVI	1059	9	4011	0.7816912920179144	7.03522162816123	KRLFFPRFF
tr|K1QJ49|K1QJ49_CRAGI	501	9	576	0.7790638667755683	7.011574800980115	FLRLLMLRF
tr|K1RHA7|K1RHA7_CRAGI	69	9	622	0.777697515446776	6.999277639020984	KRLMFLIVR
tr|K1RMW3|K1RMW3_CRAGI	162	9	611	0.7776363763812193	6.998727387430973	RRWRKLYRI
tr|A0A8W8ICY3|A0A8W8ICY3_CRAGI	180	9	438	0.7745370969743556	6.9708338727692	LRIMRYFRF
tr|A0A8W8MS51|A0A8W8MS51_CRAGI	1044	9	1472	0.7743707915886765	6.969337124298089	KRFLVLFMK
tr|A0A8W8HPC0|A0A8W8HPC0_CRAGI	30	9	414	0.7733199845221813	6.9598798606996315	RCRLKLLKL
tr|A0A8W8LY68|A0A8W8LY68_CRAGI	321	9	794	0.7690507367068276	6.9214566303614475	RLLPIRLLK
tr|K1Q8X9|K1Q8X9_CRAGI	61	9	239	0.7690507367068276	6.9214566303614475	LLKKLVLVR
tr|A0A8B8EPB3|A0A8B8EPB3_CRAVI	321	9	965	0.7685311788753787	6.916780609878408	YVLRRILRR
tr|K1QEG1|K1QEG1_CRAGI	176	9	970	0.7682878680974307	6.914590812876876	FIFKIIILR
tr|K1RNH1|K1RNH1_CRAGI	23	9	187	0.765893534913203	6.893041814218827	LRLLVKLYR
tr|K1QBY6|K1QBY6_CRAGI	170	9	185	0.765893534913203	6.893041814218827	VLYLRRFFK
tr|Q23699|Q23699_CRAGI	1164	9	1340	0.7650628887470066	6.8855659987230595	KLVLRIRIM
tr|A0A8W8HQ37|A0A8W8HQ37_CRAGI	14	9	321	0.7645425779478943	6.880883201531049	RRRVKLYLL
tr|A0A8W8K952|A0A8W8K952_CRAGI	342	9	495	0.7643431974675976	6.879088777208379	LKRLRKLLA
tr|K1R686|K1R686_CRAGI	87	9	581	0.763734025426512	6.873606228838608	WYFFKRFKM
tr|A0A8W8HUC6|A0A8W8HUC6_CRAGI	638	9	682	0.7635457228361167	6.87191150552505	IMRRILRKV
tr|A0A8W8NHU5|A0A8W8NHU5_CRAGI	2700	9	2937	0.7630696725588744	6.867627053029869	RVIILVIRR
tr|A0A8W8NW70|A0A8W8NW70_CRAGI	74	9	179	0.7619071815795536	6.857164634215983	LWMRRMRVL
tr|A0A8W8IDX5|A0A8W8IDX5_CRAGI	38	9	108	0.7615750709031518	6.854175638128366	FLWPRKKFI
tr|K1QDW3|K1QDW3_CRAGI	388	9	896	0.761193386828019	6.850740481452171	LRRKLRKYL
tr|A0A8W8N521|A0A8W8N521_CRAGI	1832	9	2074	0.7597486976454255	6.83773827880883	KVLILVIRR
tr|A0A8B8EVA7|A0A8B8EVA7_CRAVI	195	9	968	0.7595826834884676	6.836244151396208	LFRRLFRNL
tr|A0A8W8MHA9|A0A8W8MHA9_CRAGI	133	9	382	0.7595826834884676	6.836244151396208	RLSLLRRLL
tr|A0A8W8JYV8|A0A8W8JYV8_CRAGI	84	9	423	0.7595826834884676	6.836244151396208	LLFRRRLLN
tr|K1Q1S3|K1Q1S3_CRAGI	774	9	1246	0.7593602246784706	6.834242022106236	LVKKVKRWL
tr|A0A8W8JZY2|A0A8W8JZY2_CRAGI	237	9	557	0.7593602246784706	6.834242022106236	WLLRRIKAK
tr|A0A8W8N9V5|A0A8W8N9V5_CRAGI	267	9	292	0.7593602246784706	6.834242022106236	VKLRVLKKW
tr|A0A8W8NEJ9|A0A8W8NEJ9_CRAGI	70	9	226	0.7584206767802623	6.82578609102236	YWRLLFKKV
tr|A0A8W8I0H5|A0A8W8I0H5_CRAGI	130	9	152	0.7581647526695291	6.823482774025762	KKICRLRLL
tr|K1R0N9|K1R0N9_CRAGI	187	9	915	0.7575907710553154	6.818316939497838	KWLIRMIVK
tr|A0A8W8KQL6|A0A8W8KQL6_CRAGI	559	9	3400	0.7571686568712577	6.814517911841319	RRPLIIRRI
tr|A0A8B8BT28|A0A8B8BT28_CRAVI	3	9	998	0.7569694520012551	6.812725068011296	FFRFLSRRR
tr|A0A8W8MFL2|A0A8W8MFL2_CRAGI	191	9	321	0.7565949932758663	6.809354939482797	IVRYIRRLL
tr|A0A8W8NC24|A0A8W8NC24_CRAGI	199	9	489	0.7564290418911297	6.807861377020167	RLFRPKLII
tr|A0A8W8NH01|A0A8W8NH01_CRAGI	417	9	1235	0.7564290418911297	6.807861377020167	IKILPRLRL
tr|A0A8W8LX67|A0A8W8LX67_CRAGI	507	9	1304	0.7541810846778599	6.78762976210074	KRLCKLLKL
tr|A0A8W8LSY0|A0A8W8LSY0_CRAGI	331	9	439	0.7532765951078142	6.779489355970328	KYRFVLIRL
tr|A0A8W8MAZ1|A0A8W8MAZ1_CRAGI	125	9	652	0.753185466109337	6.778669194984033	KLLRRIIPR
tr|A0A8W8K072|A0A8W8K072_CRAGI	64	9	795	0.753185466109337	6.778669194984033	FLHIRRIRK
tr|K1R5R4|K1R5R4_CRAGI	2147	9	5116	0.7531107100307805	6.777996390277024	ALILKLKRF
tr|A0A8W8M4I3|A0A8W8M4I3_CRAGI	462	9	628	0.7531107100307805	6.777996390277024	KLHKIRLLL
tr|K1QC85|K1QC85_CRAGI	73	9	219	0.7531107100307805	6.777996390277024	KRLLLPIFK
tr|A0A8W8IGI7|A0A8W8IGI7_CRAGI	178	9	512	0.752281334482405	6.770532010341645	FVVKIKIWR
tr|A0A8W8LLG1|A0A8W8LLG1_CRAGI	46	9	367	0.752281334482405	6.770532010341645	IWRIVKFKV
tr|A0A8W8L3A3|A0A8W8L3A3_CRAGI	611	9	671	0.7511203483668134	6.76008313530132	KILLYWKRM
tr|K1R885|K1R885_CRAGI	1181	9	1246	0.7497937068351925	6.748143361516733	KLFKFHKLL
tr|A0A8B8CA06|A0A8B8CA06_CRAVI	223	9	420	0.7492041894297097	6.742837704867387	IRFLKAKLR
tr|A0A8W8L1B7|A0A8W8L1B7_CRAGI	114	9	615	0.7492041894297097	6.742837704867387	RRFKLILKP
tr|A0A8B8B8G7|A0A8B8B8G7_CRAVI	345	9	2132	0.7491304660582389	6.74217419452415	MVFKKIILR
tr|A0A8W8K1J9|A0A8W8K1J9_CRAGI	118	9	224	0.7479699231612048	6.731729308450843	RQFWFRIWK
tr|K1QTX2|K1QTX2_CRAGI	128	9	161	0.746809543939971	6.721285895459739	KKHWWWRWM
tr|A0A8W8JRA4|A0A8W8JRA4_CRAGI	657	9	2359	0.7465152187205598	6.718636968485038	WRVWLFFMR
tr|A0A8B8CR21|A0A8B8CR21_CRAVI	439	9	1978	0.7459808019639862	6.713827217675876	RMFKWLVMR
tr|K1QKN4|K1QKN4_CRAGI	3453	9	4552	0.7458150636091778	6.7123355724826	KLMFIKVFK
tr|A0A8W8JP50|A0A8W8JP50_CRAGI	25	9	145	0.7454753792792527	6.709278413513274	RRWRVRIRV
tr|A0A8W8HKY8|A0A8W8HKY8_CRAGI	4004	9	4257	0.7454237570781855	6.70881381370367	FKRVKYRLL
tr|K1QJR6|K1QJR6_CRAGI	404	9	2212	0.7454237570781855	6.70881381370367	RKVYLLRKF
tr|A0A8W8HYA0|A0A8W8HYA0_CRAGI	355	9	4657	0.743826464686616	6.694438182179543	IFIHLRKIR
tr|K1RL00|K1RL00_CRAGI	314	9	1812	0.743826464686616	6.694438182179543	RIRLKIFPI
tr|A0A8W8K7S6|A0A8W8K7S6_CRAGI	123	9	270	0.7436607699061725	6.692946929155553	RRFLLLFQK
tr|A0A8B8E8V0|A0A8B8E8V0_CRAVI	1125	9	1388	0.7418439017687884	6.676595115919096	LLRRGFRIR
tr|K1RRA4|K1RRA4_CRAGI	1183	9	1523	0.740513207444913	6.664618867004217	KFFIKLPIR
tr|A0A8W8JYM6|A0A8W8JYM6_CRAGI	69	9	116	0.7403965549143248	6.663568994228923	KLKRKYWWK
tr|K1R5R4|K1R5R4_CRAGI	4073	9	5116	0.7396851034308343	6.657165930877508	RLMLLRCIR
tr|K1QHI6|K1QHI6_CRAGI	3839	9	4471	0.7395194927382536	6.655675434644282	RKLLLIRSW
tr|K1QFR9|K1QFR9_CRAGI	506	9	2419	0.7392594266174684	6.653334839557215	LLRARRMRL
tr|A0A8B8E591|A0A8B8E591_CRAVI	74	9	469	0.7378681261193248	6.640813135073923	FLRLKRSRL
tr|A0A8W8LAI6|A0A8W8LAI6_CRAGI	316	9	638	0.7373668607680651	6.6363017469125865	LPRWLRFMK
tr|A0A8W8HWW0|A0A8W8HWW0_CRAGI	191	9	394	0.7372203215832878	6.63498289424959	YLIKLLLLR
tr|K1QSQ6|K1QSQ6_CRAGI	213	9	576	0.737201297333062	6.6348116759975575	KHKFKLFFI
tr|K1QJ49|K1QJ49_CRAGI	150	9	576	0.7364770640705796	6.628293576635216	LLKKMKLVK
tr|A0A8W8MHF4|A0A8W8MHF4_CRAGI	245	9	418	0.7355458489961042	6.619912640964937	IWIRTIRRF
tr|K1QFV3|K1QFV3_CRAGI	2	9	460	0.7353803227774071	6.618422904996663	KFCKIFRII
tr|K1QEQ1|K1QEQ1_CRAGI	111	9	584	0.7352849152371572	6.617564237134415	LKTWKRRFF
tr|A0A8B8BFX4|A0A8B8BFX4_CRAVI	3	9	205	0.7340929420944343	6.6068364788499085	RKKVLLKVI
tr|A0A8W8NAB8|A0A8W8NAB8_CRAGI	546	9	3573	0.7340929420944343	6.6068364788499085	KLLPIRIKR
tr|A0A8W8HKW1|A0A8W8HKW1_CRAGI	615	9	1052	0.7332454061433935	6.599208655290542	IRKLKKMLK
tr|A0A8B8AQX2|A0A8B8AQX2_CRAVI	765	9	2197	0.7329011448757838	6.596110303882055	WGIRLKRRL
tr|A0A8W8L9D3|A0A8W8L9D3_CRAGI	557	9	913	0.7329011448757836	6.596110303882052	PFLRLRVRR
tr|K1QG34|K1QG34_CRAGI	184	9	1382	0.732702529126161	6.594322762135449	YYFFRKWRK
tr|K1QLK6|K1QLK6_CRAGI	3713	9	4366	0.7323807128305639	6.591426415475075	FLRILKVII
tr|A0A8W8I793|A0A8W8I793_CRAGI	368	9	414	0.7322499528491089	6.59024957564198	RFLCLLLRL
tr|K1QKN4|K1QKN4_CRAGI	284	9	4552	0.7315109374480929	6.583598437032836	YFKKIIKIK
tr|K1QW15|K1QW15_CRAGI	133	9	1094	0.7310778317706017	6.579700485935415	RLLIQKLRF
tr|A0A8W8N3T6|A0A8W8N3T6_CRAGI	147	9	532	0.7310778317706017	6.579700485935415	LFLRFNRIK
tr|A0A8W8K1C7|A0A8W8K1C7_CRAGI	252	9	827	0.7310778317706017	6.579700485935415	LRLLRILGK
tr|K1RK39|K1RK39_CRAGI	50	9	440	0.7310778317706017	6.579700485935415	KFLNLILRR
tr|A0A8B8BZM5|A0A8B8BZM5_CRAVI	157	9	2391	0.7309123972216149	6.578211574994534	LFYFLKYKR
tr|K1R0F0|K1R0F0_CRAGI	218	9	231	0.7302506930716547	6.5722562376448925	LISRIRIWR
tr|K1QBY6|K1QBY6_CRAGI	175	9	185	0.730120970163938	6.571088731475442	RFFKAKKLI
tr|K1P959|K1P959_CRAGI	142	9	246	0.730120970163938	6.571088731475442	LLRAIKKLK
tr|A0A8W8L1Y0|A0A8W8L1Y0_CRAGI	361	9	808	0.730120970163938	6.571088731475442	KHLLRFIKK
tr|A0A8W8L8Z9|A0A8W8L8Z9_CRAGI	60	9	178	0.7297659168703944	6.567893251833549	KIILLLLKV
tr|A0A8B8EQ13|A0A8B8EQ13_CRAVI	8	9	1105	0.7290960299684673	6.561864269716206	IRRRRLARL
tr|A0A8W8IE22|A0A8W8IE22_CRAGI	703	9	1351	0.7290928419834828	6.561835577851345	IIIKVKMKW
tr|A0A8W8MLZ2|A0A8W8MLZ2_CRAGI	376	9	462	0.7289274483237793	6.560347034914014	LFARKRMLL
tr|K1PHQ7|K1PHQ7_CRAGI	964	9	1115	0.7289274483237793	6.560347034914014	KLMARLRFF
tr|K1QHA2|K1QHA2_CRAGI	119	9	3279	0.7289274483237793	6.560347034914014	AMRLFKFFR
tr|A0A8W8J6F0|A0A8W8J6F0_CRAGI	163	9	406	0.7289274483237793	6.560347034914014	KWRYRLCWL
tr|A0A8W8HKY8|A0A8W8HKY8_CRAGI	3693	9	4257	0.7289274483237793	6.560347034914014	FRHKRLLML
tr|A0A8W8M904|A0A8W8M904_CRAGI	229	9	428	0.7286351204380928	6.557716083942835	LKKKMKFKF
tr|A0A8W8NMQ8|A0A8W8NMQ8_CRAGI	1204	9	3312	0.7277697882647527	6.549928094382774	RKLLLKGLL
tr|A0A2L1TGZ9|A0A2L1TGZ9_9BIVA	44	9	105	0.7269429906896023	6.542486916206421	ALLRRLVRI
tr|A0A8B8DFD7|A0A8B8DFD7_CRAVI	80	9	625	0.7267463374133806	6.540717036720425	RLRNILRRI
tr|K1QA47|K1QA47_CRAGI	910	9	1037	0.7267463374133805	6.540717036720424	RIRCRVFRL
tr|A0A8W8LS72|A0A8W8LS72_CRAGI	235	9	1236	0.7264986195635762	6.5384875760721854	WVLIKIIKL
tr|A0A8B8C197|A0A8B8C197_CRAVI	774	9	3816	0.7263679554125072	6.537311598712565	FLLLRALFR
tr|A0A8W8LUH5|A0A8W8LUH5_CRAGI	1217	9	1939	0.726367955412507	6.537311598712563	RLFFPRFFF
tr|A0A8B8EKF4|A0A8B8EKF4_CRAVI	1712	9	4630	0.726367955412507	6.537311598712563	RLLFPRFFF
tr|K1QK11|K1QK11_CRAGI	3547	9	4000	0.7261509616477868	6.535358654830081	KKPFKKLLF
tr|A0A8B8EZ60|A0A8B8EZ60_CRAVI	232	9	429	0.7261509616477868	6.535358654830081	KKKKLFPFF
tr|A0A8W8LAD4|A0A8W8LAD4_CRAGI	1652	9	1881	0.7247937172357274	6.523143455121547	RIMLHRKWF
tr|A0A8W8ISU7|A0A8W8ISU7_CRAGI	166	9	323	0.7246284124828514	6.521655712345662	LKKIPKIFF
tr|A0A8W8IR66|A0A8W8IR66_CRAGI	230	9	269	0.7236366559781271	6.512729903803144	LLIKRLQWK
tr|A0A8W8L677|A0A8W8L677_CRAGI	288	9	383	0.7236366559781269	6.512729903803142	LLRLPVRLK
tr|A0A8B8BER4|A0A8B8BER4_CRAVI	3365	9	4011	0.7229755536053327	6.506779982447995	RMIVLRVIR
tr|A0A8W8KVY6|A0A8W8KVY6_CRAGI	84	9	400	0.7227780046981618	6.505002042283456	LKRLLRIRS
tr|A0A8W8IFU7|A0A8W8IFU7_CRAGI	252	9	507	0.7214944203693638	6.493449783324275	RRKKFYIKL
tr|A0A8B8AYB9|A0A8B8AYB9_CRAVI	16	9	370	0.7213895555011455	6.49250599951031	RWKKYLVKI
tr|A0A8W8LW74|A0A8W8LW74_CRAGI	1029	9	1803	0.7204969094615213	6.484472185153692	LTFKLIKFR
tr|K1QJL8|K1QJL8_CRAGI	578	9	1051	0.7204902849552094	6.484412564596885	HRLWKLLLL
tr|K1PNR3|K1PNR3_CRAGI	853	9	1678	0.7204902849552093	6.484412564596884	RLKLLLPWL
tr|A0A8B8E0X5|A0A8B8E0X5_CRAVI	557	9	603	0.7204902849552093	6.484412564596884	WKFLPLFLR
tr|K1S336|K1S336_CRAGI	139	9	361	0.7200013492008778	6.4800121428079	KKLKKILFC
tr|A0A8B8DH61|A0A8B8DH61_CRAVI	1766	9	2233	0.7197069240341083	6.477362316306975	KLLFCLLRL
tr|K1QZW9|K1QZW9_CRAGI	539	9	579	0.7195056686652019	6.475551017986818	RFIRWKLAV
tr|A0A8B8E0X5|A0A8B8E0X5_CRAVI	358	9	603	0.719009922196575	6.471089299769175	IRKVIKKFV
tr|A0A8B8CIQ5|A0A8B8CIQ5_CRAVI	1596	9	1969	0.7188116517027114	6.469304865324403	KKLLLRQLR
tr|A0A8W8NDH8|A0A8W8NDH8_CRAGI	90	9	435	0.7185145519989986	6.466630967990987	FYFRRFKMM
tr|K1QCP0|K1QCP0_CRAGI	917	9	1103	0.7185145519989986	6.466630967990987	NLIRKRLIL
tr|A0A8B8DKW3|A0A8B8DKW3_CRAVI	97	9	593	0.7185145519989986	6.466630967990987	FRRFKMMLY
tr|A0A8W8L0V7|A0A8W8L0V7_CRAGI	69	9	324	0.7185145519989986	6.466630967990987	RLIFLRKGI
tr|A0A8B8AZ31|A0A8B8AZ31_CRAVI	14	9	362	0.7185145519989986	6.466630967990987	LRLIINRLK
tr|A0A8W8JGA3|A0A8W8JGA3_CRAGI	201	9	230	0.7185145519989986	6.466630967990987	RSLKFLIIR
tr|A0A8W8NHU5|A0A8W8NHU5_CRAGI	2806	9	2937	0.7178203738300732	6.460383364470659	IAFFVRRRR
tr|A0A8W8ILS9|A0A8W8ILS9_CRAGI	160	9	9171	0.717688716366493	6.459198447298437	LVRRIRIVV
tr|A0A8W8KBM6|A0A8W8KBM6_CRAGI	96	9	299	0.7171932564441728	6.454739307997555	LTKLKKLFL
tr|A0A8B8CZT3|A0A8B8CZT3_CRAVI	3048	9	5177	0.7164437552425379	6.447993797182841	VKLVLLRLL
tr|A0A8W8N234|A0A8W8N234_CRAGI	159	9	368	0.7153768363968928	6.438391527572035	RRFILCYRL
tr|A0A8W8NLU4|A0A8W8NLU4_CRAGI	274	9	312	0.7152117280746069	6.436905552671462	LLGILRKFK
tr|K1QAV9|K1QAV9_CRAGI	766	9	1280	0.7152117280746069	6.436905552671462	KIKLLLRQL
tr|A0A8B8BRL4|A0A8B8BRL4_CRAVI	567	9	1316	0.7150454582081318	6.435409123873186	LIKARILKK
tr|K1PLQ8|K1PLQ8_CRAGI	28	9	310	0.7150454582081318	6.435409123873186	KRPILIKKL
tr|K1Q4I4|K1Q4I4_CRAGI	421	9	471	0.7143862384510662	6.429476146059596	RKVVVRFIF
tr|A0A8W8IA05|A0A8W8IA05_CRAGI	840	9	970	0.7140560668748943	6.426504601874049	KLWLMWKAK
tr|A0A8W8MZN8|A0A8W8MZN8_CRAGI	634	9	1003	0.713964649970632	6.425681849735688	FRFYLLFVR
tr|K1Q1S3|K1Q1S3_CRAGI	800	9	1246	0.7138565080568938	6.424708572512045	LKNKILWRR
tr|A0A8B8E6K0|A0A8B8E6K0_CRAVI	236	9	364	0.7138341923972583	6.424507731575325	KFLRPFFLL
tr|K1PJ75|K1PJ75_CRAGI	12	9	132	0.7130656354371644	6.41759071893448	FFYWHLKRR
tr|A0A8W8KTL2|A0A8W8KTL2_CRAGI	478	9	7318	0.7119102901481538	6.407192611333384	LFKKKLLNF
tr|A0A8W8JP50|A0A8W8JP50_CRAGI	30	9	145	0.7116002166897667	6.4044019502079	RIRVRRVFK
tr|A0A8W8LT04|A0A8W8LT04_CRAGI	529	9	1197	0.7114791479821289	6.403312331839159	MRKMKVRLF
tr|A0A8W8LS89|A0A8W8LS89_CRAGI	56	9	257	0.7110851478438085	6.399766330594277	RIKKNWIFL
tr|A0A8B8CSS9|A0A8B8CSS9_CRAVI	384	9	665	0.7110851478438085	6.399766330594277	IRIWQLKLK
tr|A0A8W8KV12|A0A8W8KV12_CRAGI	701	9	741	0.7110851478438085	6.399766330594277	RLWIGIKKL
tr|K1R5N1|K1R5N1_CRAGI	54	9	533	0.7110829914387512	6.3997469229487605	KKILLPKLK
tr|A0A8B8DEX7|A0A8B8DEX7_CRAVI	639	9	2873	0.710703861606511	6.396334754458599	IVKLRFFML
tr|A0A8W8IDZ6|A0A8W8IDZ6_CRAGI	145	9	213	0.7100926878765228	6.390834190888706	KTILKRLFR
tr|A0A8W8MSQ7|A0A8W8MSQ7_CRAGI	62	9	327	0.7100926878765228	6.390834190888706	RTLILRKLK
tr|A0A8W8NNF4|A0A8W8NNF4_CRAGI	153	9	218	0.7100926878765228	6.390834190888706	KKILTRLFR
tr|K1RVR1|K1RVR1_CRAGI	392	9	2578	0.7091051615767634	6.381946454190871	LRKVMIMKF
tr|A0A8W8NYP1|A0A8W8NYP1_CRAGI	1678	9	1788	0.7082265714201561	6.374039142781405	LLRILFRMY
tr|A0A8W8IKK0|A0A8W8IKK0_CRAGI	105	9	3715	0.7079504015580358	6.371553614022322	KRYRLVFVL
tr|A0A8W8LFY8|A0A8W8LFY8_CRAGI	311	9	459	0.7079504015580358	6.371553614022322	VYFLVLRRK
tr|A0A8W8JVB2|A0A8W8JVB2_CRAGI	22	9	1062	0.7079504015580358	6.371553614022322	YRLPLRILR
tr|K1RAR4|K1RAR4_CRAGI	85	9	189	0.7077854498118983	6.3700690483070845	IKWFLKKLG
tr|K1QKN4|K1QKN4_CRAGI	1269	9	4552	0.7077854498118983	6.3700690483070845	LRKLVKFAL
tr|K1PZR9|K1PZR9_CRAGI	65	9	369	0.7077854498118983	6.3700690483070845	LIKSWKKLL
tr|A0A8W8HRT3|A0A8W8HRT3_CRAGI	825	9	841	0.7077164717939329	6.369448246145397	GKILRRILR
tr|A0A8W8J9F6|A0A8W8J9F6_CRAGI	272	9	571	0.7077164717939327	6.369448246145394	RLRINKRIL
tr|K1QFX0|K1QFX0_CRAGI	187	9	203	0.707232329819259	6.365090968373331	RRRRRYVFI
tr|A0A8B8EI33|A0A8B8EI33_CRAVI	1345	9	1711	0.707002508823524	6.363022579411716	RLFRKRPRI
tr|A0A8B8AG03|A0A8B8AG03_CRAVI	3	9	404	0.7069981127040974	6.362983014336876	KRRKKIRIF
tr|A0A8W8HRR4|A0A8W8HRR4_CRAGI	3	9	232	0.7069607435150956	6.36264669163586	RWKILPRIV
tr|A0A8W8L5N4|A0A8W8L5N4_CRAGI	658	9	773	0.7063306804655091	6.356976124189582	RKKRMIWWP
tr|K1PIT9|K1PIT9_CRAGI	635	9	2818	0.7059712114015722	6.353740902614149	RIIRKIQLL
tr|A0A8W8HQ37|A0A8W8HQ37_CRAGI	1	9	321	0.7051430560036077	6.346287504032469	RFLIRRKMA
tr|K1RLA7|K1RLA7_CRAGI	286	9	337	0.7046520313900397	6.341868282510358	FLYKLFRRA
tr|A5LGG7|A5LGG7_CRAGI	506	9	797	0.7046520313900397	6.341868282510358	RLAKLLRFY
tr|K1QK11|K1QK11_CRAGI	1052	9	4000	0.7046520313900397	6.341868282510358	KRLYFPRFF
tr|A0A8W8KJ87|A0A8W8KJ87_CRAGI	61	9	205	0.7046520313900397	6.341868282510358	YLRRLFKAL
tr|K1RBT3|K1RBT3_CRAGI	200	9	711	0.7042451871135738	6.338206684022164	RRMKRKMIF
tr|K1Q9Z3|K1Q9Z3_CRAGI	204	9	1058	0.704015454545957	6.336139090913614	IYRKRKKLI
tr|A0A8W8N521|A0A8W8N521_CRAGI	1962	9	2074	0.7039556133534942	6.335600520181448	IFCYFRRRR
tr|A0A8W8I206|A0A8W8I206_CRAGI	302	9	592	0.7039257825166041	6.335332042649437	KVFLLKVLL
tr|A0A8W8NA56|A0A8W8NA56_CRAGI	695	9	3564	0.7037577239388935	6.333819515450041	KLKRLFSRI
tr|A0A8W8M011|A0A8W8M011_CRAGI	132	9	319	0.7037577239388935	6.333819515450041	KRKNLRIFL
tr|A0A8W8JX25|A0A8W8JX25_CRAGI	1260	9	4442	0.7036627936739788	6.332965143065809	FVRIFKWAK
tr|A0A8W8IX74|A0A8W8IX74_CRAGI	119	9	220	0.7032743558130555	6.3294692023175	PFIIRWILR
tr|A0A8W8LPS6|A0A8W8LPS6_CRAGI	217	9	934	0.703144077053023	6.328296693477206	LWLSRLFRF
tr|A0A8W8KK77|A0A8W8KK77_CRAGI	501	9	887	0.703144077053023	6.328296693477206	FRFWSFFLR
tr|A0A8B8B501|A0A8B8B501_CRAVI	196	9	610	0.7027683527660524	6.324915174894472	IRRVFIARR
tr|K1RSS3|K1RSS3_CRAGI	875	9	2002	0.7026736823700283	6.324063141330254	RKWLVLRNW
tr|K1Q047|K1Q047_CRAGI	237	9	1366	0.7026736823700283	6.324063141330254	LLRIKNFIK
tr|K1RNH1|K1RNH1_CRAGI	41	9	187	0.7026736823700283	6.324063141330254	FNKIILKRL
tr|K1R4P6|K1R4P6_CRAGI	817	9	970	0.7018495196198876	6.316645676578989	RIRARIVIF
tr|K1R5C2|K1R5C2_CRAGI	650	9	668	0.701684697623759	6.315162278613831	VRLSRRLLL
tr|A0A8W8ILS9|A0A8W8ILS9_CRAGI	4803	9	9171	0.701684697623759	6.315162278613831	VRRFGFLRL
tr|K1QZ64|K1QZ64_CRAGI	1304	9	1686	0.7014506529782867	6.31305587680458	LRLKLYVLL
tr|A0A8W8M0E9|A0A8W8M0E9_CRAGI	545	9	1002	0.7013204049692572	6.311883644723315	LLLLLKHFK
tr|A0A8W8K3F0|A0A8W8K3F0_CRAGI	37	9	215	0.7011856222930621	6.310670600637559	FKMRAKLFR
tr|K1Q0I3|K1Q0I3_CRAGI	553	9	844	0.7011856222930621	6.310670600637559	KLRRLPKMF
tr|A0A8W8IR11|A0A8W8IR11_CRAGI	481	9	807	0.7007994349265051	6.307194914338546	KIMVLFRFI
tr|K1PT40|K1PT40_CRAGI	57	9	163	0.7005310422359917	6.304779380123925	AILKRMLKF
tr|K1QJL0|K1QJL0_CRAGI	538	9	1018	0.6999987874982997	6.299989087484697	ILKIPKRKI
tr|A0A8W8LQR1|A0A8W8LQR1_CRAGI	47	9	186	0.6999987874982996	6.299989087484696	IRKKLKIIP
tr|A0A8W8LL59|A0A8W8LL59_CRAGI	9	9	665	0.6998009994746781	6.298208995272103	LRKKKLQLL
tr|A0A8W8MJQ1|A0A8W8MJQ1_CRAGI	192	9	581	0.6998009994746781	6.298208995272103	LFLFRKGKK
tr|A0A8W8NIM9|A0A8W8NIM9_CRAGI	310	9	803	0.6995423321991115	6.295880989792004	KVLWFLTRR
tr|A0A8B8ADD7|A0A8B8ADD7_CRAVI	213	9	270	0.6995423321991115	6.295880989792004	ILLCLRYKR
tr|A0A8W8ILY7|A0A8W8ILY7_CRAGI	133	9	360	0.6994222367423867	6.29480013068148	LFKKYKIRK
tr|A0A8W8LS89|A0A8W8LS89_CRAGI	210	9	257	0.6988121356077939	6.289309220470145	KIILKWRNR
tr|A0A8W8IU24|A0A8W8IU24_CRAGI	94	9	415	0.6988121356077938	6.289309220470144	INKIRWLKR
tr|A0A8W8N843|A0A8W8N843_CRAGI	4	9	462	0.6985537491832315	6.286983742649084	VLLIRKVKV
tr|A0A8W8MXH1|A0A8W8MXH1_CRAGI	3737	9	3971	0.6985537491832314	6.286983742649083	RFIRIVPLK
tr|A0A8W8M8M2|A0A8W8M8M2_CRAGI	495	9	636	0.6985537491832314	6.286983742649083	VARIRKIFL
tr|K1RL88|K1RL88_CRAGI	111	9	190	0.6974005630680101	6.276605067612091	LKRLKVLYM
tr|A0A8B8APZ8|A0A8B8APZ8_CRAVI	374	9	473	0.6965027773610145	6.2685249962491305	SFFLLRRLL
tr|A0A8W8LX67|A0A8W8LX67_CRAGI	502	9	1304	0.6962475502767965	6.266227952491168	FFKFYKRLC
tr|A0A8W8JKM7|A0A8W8JKM7_CRAGI	300	9	672	0.6955916743425281	6.260325069082753	FKLLLKWVY
tr|A0A8W8MBS8|A0A8W8MBS8_CRAGI	489	9	627	0.6954240759584259	6.258816683625834	IIFIKRFTK
tr|A0A8W8KMS8|A0A8W8KMS8_CRAGI	157	9	481	0.6952593917283459	6.257334525555113	FRLKKLHIV
tr|K1QZX8|K1QZX8_CRAGI	241	9	2276	0.6952593917283459	6.257334525555113	KVIRLLLKH
tr|K1QQ16|K1QQ16_CRAGI	487	9	931	0.6952593917283459	6.257334525555113	AIVKLFLKR
tr|A0A8B8EPT5|A0A8B8EPT5_CRAVI	150	9	632	0.6948579535491495	6.2537215819423455	LLRVKKPFR
tr|A0A8W8LSB1|A0A8W8LSB1_CRAGI	496	9	592	0.6944360237837053	6.2499242140533475	FRRLMLQRI
tr|A0A8W8LIH7|A0A8W8LIH7_CRAGI	334	9	3400	0.6942713608407448	6.248442247566703	FWRKNFVRF
tr|K1PHY7|K1PHY7_CRAGI	1211	9	1281	0.6942713608407448	6.248442247566703	LVLWLRNRK
tr|A0A8B8E8V0|A0A8B8E8V0_CRAVI	44	9	1388	0.6941601602396702	6.247441442157032	FYIVRFRIL
tr|K1PSN4|K1PSN4_CRAGI	153	9	571	0.6931188196859756	6.23806937717378	WYLRKAWKI
tr|A0A8W8HT74|A0A8W8HT74_CRAGI	357	9	671	0.6924687168177612	6.232218451359851	WRRYIYLWI
tr|A0A8W8HL27|A0A8W8HL27_CRAGI	623	9	1104	0.6921310659072382	6.229179593165144	KFLRRYAIL
tr|K1QJ49|K1QJ49_CRAGI	137	9	576	0.6921310659072382	6.229179593165144	KLRFYARFI
tr|A0A8B8CIQ5|A0A8B8CIQ5_CRAVI	839	9	1969	0.6921310659072382	6.229179593165144	WWRLFTKVK
tr|A0A8B8CK41|A0A8B8CK41_CRAVI	984	9	4471	0.6919664527307589	6.227698074576829	KKLLHFKVF
tr|A0A8W8P0F8|A0A8W8P0F8_CRAGI	33	9	322	0.6914280151562547	6.222852136406293	FILFKLPKL
tr|A0A8W8MXX5|A0A8W8MXX5_CRAGI	251	9	846	0.6911434402612541	6.220290962351287	RFVWPKIIK
tr|K1QJW3|K1QJW3_CRAGI	89	9	589	0.6911434402612541	6.220290962351287	FFRRFKMSL
tr|K1PVF6|K1PVF6_CRAGI	119	9	275	0.6911434402612541	6.220290962351287	RLLKQMLFR
tr|K1PQ25|K1PQ25_CRAGI	119	9	921	0.6911434402612541	6.220290962351287	RMSLFRKLL
tr|A0A8W8LSR6|A0A8W8LSR6_CRAGI	1	9	82	0.6911033742292965	6.219930368063668	RYLRARFFK
tr|K1RNH1|K1RNH1_CRAGI	28	9	187	0.6911033742292965	6.219930368063668	KLYRFLARR
tr|K1R5L7|K1R5L7_CRAGI	1185	9	1336	0.6909058160606776	6.218152344546098	KLKWFKNKL
tr|K1R720|K1R720_CRAGI	281	9	323	0.6907776489097842	6.216998840188058	LFRILFRTL
tr|A0A8W8I6V2|A0A8W8I6V2_CRAGI	165	9	1022	0.6907026854983703	6.216324169485333	FCKKRKFRF
tr|A0A8W8LRX8|A0A8W8LRX8_CRAGI	47	9	127	0.690320516876841	6.212884651891569	KFMRFMMMR
tr|A0A8W8MET9|A0A8W8MET9_CRAGI	562	9	647	0.6901559428978118	6.2114034860803065	KKILNIILR
tr|A0A8W8LYT0|A0A8W8LYT0_CRAGI	20	9	490	0.6901559428978118	6.2114034860803065	NRLLIIKKI
tr|K1QAV9|K1QAV9_CRAGI	1050	9	1280	0.6901559428978117	6.211403486080306	CFRIVIFKK
tr|K1PPR7|K1PPR7_CRAGI	299	9	882	0.6901156347513814	6.211040712762433	RKVKLIRMV
tr|A0A8W8NW77|A0A8W8NW77_CRAGI	581	9	802	0.6899181022713652	6.209262920442287	RKKRFIHWV
tr|K1Q7X3|K1Q7X3_CRAGI	150	9	850	0.6890040249756895	6.201036224781205	RYLKFVRLY
tr|A0A8B8C197|A0A8B8C197_CRAVI	726	9	3816	0.6889569196710884	6.200612277039796	LYLKLFKLV
tr|A0A8B8DPC6|A0A8B8DPC6_CRAVI	458	9	1168	0.6887330154013882	6.198597138612493	ILIKNKRLR
tr|A0A8B8EI33|A0A8B8EI33_CRAVI	1079	9	1711	0.6887330154013882	6.198597138612493	KNRRILKIL
tr|K1QVE8|K1QVE8_CRAGI	192	9	550	0.6887330154013882	6.198597138612493	FIKLRNIRK
tr|A0A8B8D342|A0A8B8D342_CRAVI	2339	9	2383	0.6880168060733769	6.192151254660392	IIFLKMARK
tr|A0A8W8IFU7|A0A8W8IFU7_CRAGI	240	9	507	0.6878522821038432	6.190670538934588	KFVWPKILK
tr|A0A8B8B8G7|A0A8B8B8G7_CRAVI	436	9	2132	0.6873966426467076	6.186569783820369	KKFLFILIC
tr|A0A8B8CR21|A0A8B8CR21_CRAVI	820	9	1978	0.6870297159303848	6.183267443373463	RNIRKWLML
tr|A0A8W8NIM9|A0A8W8NIM9_CRAGI	637	9	803	0.6868652134354409	6.181786920918968	LRFPRPFWR
tr|A0A8W8HNV7|A0A8W8HNV7_CRAGI	109	9	140	0.6868652134354409	6.181786920918968	SLKKFKIIF
tr|A0A8W8IR75|A0A8W8IR75_CRAGI	37	9	891	0.6868652134354409	6.181786920918968	IKIFKSKLF
tr|A0A8W8N6D3|A0A8W8N6D3_CRAGI	344	9	395	0.6868652134354409	6.181786920918968	LKGLIKKIL
tr|A0A8B8E2V1|A0A8B8E2V1_CRAVI	29	9	163	0.6868652134354409	6.181786920918968	ILKKNFLKI
tr|A0A8B8D4J3|A0A8B8D4J3_CRAVI	162	9	986	0.686616624807715	6.179549623269435	FNRIFLLRL
tr|K1PSN4|K1PSN4_CRAGI	304	9	571	0.686616624807715	6.179549623269435	LFLFFRGRI
tr|A0A8B8DSK1|A0A8B8DSK1_CRAVI	1545	9	1561	0.6861659633800362	6.175493670420326	KVLRVMLKK
tr|K1QHI6|K1QHI6_CRAGI	2080	9	4471	0.6860427546980523	6.174384792282471	RAIIIRVKL
tr|A0A8W8KVJ0|A0A8W8KVJ0_CRAGI	717	9	892	0.6860427546980523	6.174384792282471	VFIRKIAIR
tr|K1QKT4|K1QKT4_CRAGI	10	9	144	0.6858782737029584	6.172904463326626	FLVFRRLGK
tr|A0A8W8MWH5|A0A8W8MWH5_CRAGI	276	9	565	0.6858782737029584	6.172904463326626	FVFRFRKFN
tr|A0A8G0QAR8|A0A8G0QAR8_CRAGI	76	9	427	0.6858782737029584	6.172904463326626	RFRVKLNFF
tr|A0A8W8NA34|A0A8W8NA34_CRAGI	69	9	504	0.6858782737029584	6.172904463326626	VRLRNLLKL
tr|K1PHQ7|K1PHQ7_CRAGI	1014	9	1115	0.6858782737029584	6.172904463326626	RKLNRLVFL
tr|K1QIL3|K1QIL3_CRAGI	55	9	1780	0.6858782737029584	6.172904463326626	FFRLVQLRK
tr|K1QR72|K1QR72_CRAGI	11	9	749	0.6858782737029584	6.172904463326626	FLVSRLKRL
tr|A0A8W8JE92|A0A8W8JE92_CRAGI	73	9	223	0.6848914630581745	6.16402316752357	YVKKFILMR
tr|A0A8W8K952|A0A8W8K952_CRAGI	313	9	495	0.6848914630581744	6.1640231675235695	MAMLRRWLK
tr|A0A8W8JWG2|A0A8W8JWG2_CRAGI	253	9	615	0.6847840659320438	6.163056593388394	KKIFNKLFR
tr|A0A8W8ILS9|A0A8W8ILS9_CRAGI	6895	9	9171	0.6847840659320438	6.163056593388394	IRFNLKLKK
tr|K1Q949|K1Q949_CRAGI	32	9	340	0.6847840659320438	6.163056593388394	FFKKKFIQR
tr|A0A8W8JHY1|A0A8W8JHY1_CRAGI	399	9	897	0.6847840659320438	6.163056593388394	FLRKKLIGK
tr|A0A8W8K257|A0A8W8K257_CRAGI	297	9	351	0.6847840659320438	6.163056593388394	GLIKRLLKK
tr|K1QC89|K1QC89_CRAGI	3	9	328	0.6847840659320438	6.163056593388394	KRKSFFKIL
tr|A0A8B8BZM5|A0A8B8BZM5_CRAVI	1003	9	2391	0.6847270071782483	6.162543064604234	LLIKKAKLM
tr|K1PAC7|K1PAC7_CRAGI	332	9	392	0.6840171475045886	6.156154327541298	FLQFLLLRK
tr|K1PIT9|K1PIT9_CRAGI	2520	9	2818	0.6839047816532454	6.155143034879209	TKFMRRFIF
tr|A0A8W8JYX2|A0A8W8JYX2_CRAGI	308	9	321	0.6837403473281144	6.153663125953029	FRMLKLWSK
tr|A0A8W8P4E8|A0A8W8P4E8_CRAGI	161	9	240	0.6833674183457166	6.150306765111449	LIRRFNILW
tr|A0A346TJC5|A0A346TJC5_CRAGI	1	9	182	0.6833674183457166	6.150306765111449	LRRFVLVVL
tr|A0A8W8JB90|A0A8W8JB90_CRAGI	219	9	631	0.6832374792510176	6.149137313259159	LIKYLMKLL
tr|A0A8W8JT37|A0A8W8JT37_CRAGI	1378	9	2463	0.6827538168958306	6.144784352062476	LLRKIKPIV
tr|A0A8W8LQ08|A0A8W8LQ08_CRAGI	141	9	431	0.6827538168958305	6.144784352062475	VKRPKFILI
tr|K1PD57|K1PD57_CRAGI	611	9	1027	0.6827538168958305	6.144784352062475	LRYLLRFGR
tr|A0A8W8N7H0|A0A8W8N7H0_CRAGI	165	9	382	0.6826130250728053	6.1435172256552475	FRRRVGRWI
tr|A0A8W8MFB7|A0A8W8MFB7_CRAGI	514	9	3686	0.681808297555774	6.136274678001966	VIRMLRFFM
tr|A0A8W8IL35|A0A8W8IL35_CRAGI	154	9	295	0.6816030284987272	6.134427256488545	YFLKKKVMF
tr|K1RP14|K1RP14_CRAGI	566	9	594	0.6815484755794577	6.13393628021512	IIKKLLLAF
tr|A0A8B8AR00|A0A8B8AR00_CRAVI	836	9	4863	0.681438644567238	6.132947801105142	LKYFFPKWK
tr|A0A8W8MW51|A0A8W8MW51_CRAGI	86	9	151	0.6808371856094374	6.127534670484937	LFKKSFKKF
tr|A0A8B8CHE0|A0A8B8CHE0_CRAVI	199	9	218	0.6808371856094374	6.127534670484937	KLKLKNLKL
tr|A0A8W8NI56|A0A8W8NI56_CRAGI	77	9	87	0.6808371856094374	6.127534670484937	NFKKFKLFK
tr|A0A8W8MBC3|A0A8W8MBC3_CRAGI	2174	9	5392	0.6807690636872161	6.126921573184945	FRRLVLLAF
tr|K1QG43|K1QG43_CRAGI	3	9	587	0.6807690636872161	6.126921573184945	LLVLLRPLR
tr|K1QHI6|K1QHI6_CRAGI	1680	9	4471	0.6807690636872161	6.126921573184945	RLVFPRFFF
tr|A0A8W8IZ16|A0A8W8IZ16_CRAGI	10	9	616	0.6806167789970995	6.125551010973895	LLKKLRTLM
tr|A0A8W8M784|A0A8W8M784_CRAGI	133	9	486	0.6798507899803056	6.11865710982275	KLARVIKRL
tr|A0A8W8IHP8|A0A8W8IHP8_CRAGI	78	9	140	0.6798507899803056	6.11865710982275	FPKRIVRLK
tr|A0A8B8AI95|A0A8B8AI95_CRAVI	2139	9	2728	0.6798507899803056	6.11865710982275	PKVLIRRKF
tr|A0A8B8AR00|A0A8B8AR00_CRAVI	3571	9	4863	0.6798507899803053	6.118657109822748	RVHKKFRLI
tr|K1Q9K2|K1Q9K2_CRAGI	9	9	210	0.6797950036377866	6.118155032740079	LWRIRKTIM
tr|A0A8W8LGU7|A0A8W8LGU7_CRAGI	189	9	246	0.6796306593990706	6.116675934591636	LKVYRKVIF
tr|A0A8W8LUH5|A0A8W8LUH5_CRAGI	709	9	1939	0.6796306593990706	6.116675934591636	LIKRARYLI
tr|A0A8W8LY46|A0A8W8LY46_CRAGI	449	9	558	0.6796306593990705	6.116675934591635	YRRLIILPK
tr|A0A8W8HYA0|A0A8W8HYA0_CRAGI	2062	9	4657	0.6794663187730704	6.115196868957634	KKIVPFFKL
tr|K1QWT2|K1QWT2_CRAGI	617	9	814	0.6786446698588355	6.10780202872952	ILLMKRGLR
tr|A0A8W8LQC3|A0A8W8LQC3_CRAGI	170	9	521	0.6786446698588355	6.10780202872952	IKTRRLLVL
tr|A0A8W8KC09|A0A8W8KC09_CRAGI	292	9	1009	0.6784803509241524	6.106323158317371	FRFKYMLYK
tr|A0A8W8HKY8|A0A8W8HKY8_CRAGI	3483	9	4257	0.677658810530976	6.098929294778784	KIRVIKCLI
tr|K1PWQ3|K1PWQ3_CRAGI	73	9	152	0.6776522280207047	6.098870052186342	IRRFTILWI
tr|K1QVQ5|K1QVQ5_CRAGI	9501	9	13742	0.6774839715258418	6.097355743732576	RIRKYIIYK
tr|Q75W49|Q75W49_CRAGI	270	9	661	0.6774132035779337	6.096718832201403	FIKLYKKKK
tr|K1R2M3|K1R2M3_CRAGI	764	9	1649	0.6764975553790737	6.088477998411664	LSRRRIRRL
tr|K1QM54|K1QM54_CRAGI	72	9	344	0.676344534247654	6.087100808228886	RKAKLIFFY
tr|A0A8W8KTL2|A0A8W8KTL2_CRAGI	908	9	7318	0.676344534247654	6.087100808228886	LKYVLKLVK
tr|A0A8W8I192|A0A8W8I192_CRAGI	89	9	169	0.676344534247654	6.087100808228886	KLRFAFKIY
tr|A0A8W8JVL5|A0A8W8JVL5_CRAGI	383	9	660	0.676344534247654	6.087100808228886	RYLIKFLAK
tr|K1PML4|K1PML4_CRAGI	459	9	637	0.676344534247654	6.087100808228886	IKFARYLLK
tr|A0A8W8LTL3|A0A8W8LTL3_CRAGI	112	9	1080	0.676103674314085	6.084933068826765	IRRALYKFR
tr|A0A8B8ABW2|A0A8B8ABW2_CRAVI	1189	9	4894	0.6759065098966381	6.083158589069743	KIKWFKNKL
tr|K1R2N6|K1R2N6_CRAGI	84	9	220	0.6759065098966381	6.083158589069743	RKFVKKAFF
tr|A0A8W8LAS0|A0A8W8LAS0_CRAGI	693	9	704	0.6753589793520078	6.07823081416807	LVTLRKKLF
tr|K1Q0I6|K1Q0I6_CRAGI	800	9	895	0.6753589793520078	6.07823081416807	LFRQFKMKL
tr|A0A8W8JI75|A0A8W8JI75_CRAGI	357	9	4141	0.6753589793520078	6.07823081416807	FKFFVTRFK
tr|K1Q0I6|K1Q0I6_CRAGI	234	9	895	0.6753589793520078	6.07823081416807	FRQFKMKLF
tr|A0A8B8EVL4|A0A8B8EVL4_CRAVI	35	9	227	0.6753589793520078	6.07823081416807	FRGLMLLKK
tr|K1R3M7|K1R3M7_CRAGI	459	9	618	0.6750558598832649	6.075502738949384	VYRVFWLRF
tr|A0A8W8MA44|A0A8W8MA44_CRAGI	1	9	57	0.6749260652746747	6.074334587472072	FLWLARKLV
tr|A0A8W8K0I1|A0A8W8K0I1_CRAGI	3427	9	4075	0.674537783462557	6.070840051163013	KMVVLRVFR
tr|K1PN10|K1PN10_CRAGI	1064	9	1398	0.674537783462557	6.070840051163013	NRLKRWIMI
tr|A0A8W8IKK0|A0A8W8IKK0_CRAGI	3262	9	3715	0.6741473452870868	6.0673261075837805	ILLLKLSFR
tr|K1RBX8|K1RBX8_CRAGI	121	9	1700	0.6741473452870868	6.0673261075837805	LRKFISLLL
tr|K1PMZ3|K1PMZ3_CRAGI	2800	9	4914	0.6741473452870868	6.0673261075837805	FLLRLLVKC
tr|A0A8W8HZ29|A0A8W8HZ29_CRAGI	357	9	415	0.673738046651996	6.063642419867964	KQIKRRFII
tr|A0A8B8AWS9|A0A8B8AWS9_CRAVI	529	9	846	0.6733882619083794	6.060494357175415	FLRSLIRVK
tr|A0A8B8CM51|A0A8B8CM51_CRAVI	690	9	1926	0.6733882619083794	6.060494357175415	RRKVLSIFF
tr|K1R5S8|K1R5S8_CRAGI	308	9	558	0.6733882619083794	6.060494357175415	KLRLVINRL
tr|A0A8B8B8G7|A0A8B8B8G7_CRAVI	351	9	2132	0.6733882619083794	6.060494357175415	ILRRNKVFL
tr|A0A8B8BXM9|A0A8B8BXM9_CRAVI	89	9	1321	0.6733882619083794	6.060494357175415	VRQLLKRIL
tr|K1RFC9|K1RFC9_CRAGI	373	9	848	0.6733882619083794	6.060494357175415	LRVLSKILR
tr|K1Q9M3|K1Q9M3_CRAGI	377	9	400	0.6730598599285738	6.057538739357164	LLKKYAKLL
tr|A0A8W8HZE0|A0A8W8HZE0_CRAGI	197	9	454	0.6730598599285738	6.057538739357164	KKFAKLLFY
tr|A0A8W8MJX3|A0A8W8MJX3_CRAGI	0	9	133	0.6725901506854856	6.05331135616937	MLVLYRLLR
tr|A0A8W8LZ56|A0A8W8LZ56_CRAGI	126	9	392	0.6721613807812395	6.049452427031156	LFKAKRLRY
tr|K1QK05|K1QK05_CRAGI	35	9	143	0.6719210066909532	6.047289060218579	FLFRGRRKR
tr|A0A8W8MGJ9|A0A8W8MGJ9_CRAGI	0	9	230	0.6712539095663436	6.041285186097092	KMRFFAVLR
tr|A0A8W8IGZ9|A0A8W8IGZ9_CRAGI	43	9	1183	0.6712539095663436	6.041285186097092	KAMLVRLFR
tr|K1PAG1|K1PAG1_CRAGI	1076	9	4464	0.6712539095663436	6.041285186097092	IKRWSFMFK
tr|K1QVZ9|K1QVZ9_CRAGI	3	9	188	0.6710897541434636	6.039807787291172	LKKKWSVWF
tr|A0A8B8EVA7|A0A8B8EVA7_CRAVI	190	9	968	0.6709035596656953	6.038132036991257	IFAVFLFRR
tr|K1S5N3|K1S5N3_CRAGI	308	9	464	0.6709035596656953	6.038132036991257	LVRLVLVKL
tr|A0A8W8KBK5|A0A8W8KBK5_CRAGI	225	9	521	0.6702690317980528	6.032421286182474	KFIVRAKII
tr|A0A8W8IQK8|A0A8W8IQK8_CRAGI	57	9	98	0.6702690317980528	6.032421286182474	KVVIVKLKI
tr|K1RBX8|K1RBX8_CRAGI	1200	9	1700	0.6701048982878876	6.030944084590988	FFRNLKVKL
tr|K1QHN9|K1QHN9_CRAGI	104	9	288	0.6701048982878876	6.030944084590988	LLNRKVLLK
tr|A0A8W8MC61|A0A8W8MC61_CRAGI	171	9	626	0.6701048982878876	6.030944084590988	LLKRKVSLL
tr|A0A8W8IN39|A0A8W8IN39_CRAGI	9	9	324	0.6701048982878876	6.030944084590988	LKKRLQVFL
tr|K1RAH0|K1RAH0_CRAGI	551	9	683	0.6701048982878876	6.030944084590988	RKNLFLVFK
tr|A0A8W8I6E5|A0A8W8I6E5_CRAGI	29	9	334	0.6699940141951929	6.029946127756736	RMIKLWRRN
tr|A0A8B8AIX2|A0A8B8AIX2_CRAVI	1192	9	1543	0.6697970124404201	6.028173111963781	FKSKILRIK
tr|A0A8W8N680|A0A8W8N680_CRAGI	169	9	195	0.6697970124404201	6.028173111963781	CVLKKRFKI
tr|A0A8W8K577|A0A8W8K577_CRAGI	170	9	328	0.6697970124404201	6.028173111963781	KILRLKNKI
tr|A0A8W8HWW0|A0A8W8HWW0_CRAGI	335	9	394	0.6697970124404201	6.028173111963781	KLSKFKIRI
tr|A0A8B8AAU5|A0A8B8AAU5_CRAVI	139	9	222	0.6692842855719182	6.023558570147264	RIVARLLRV
tr|K1QW94|K1QW94_CRAGI	380	9	1183	0.6691201740008281	6.022081566007453	LMKVFKKYI
tr|A0A8W8MI00|A0A8W8MI00_CRAGI	185	9	1042	0.6686151125706619	6.017536013135957	LKLLQRRRV
tr|A0A8W8MAZ1|A0A8W8MAZ1_CRAGI	280	9	652	0.6686151125706618	6.017536013135956	KGVRLFRLR
tr|A0A8W8IS57|A0A8W8IS57_CRAGI	281	9	388	0.6684392354351028	6.015953118915925	FFWNFRRMW
tr|A0A8W8NYP1|A0A8W8NYP1_CRAGI	1730	9	1788	0.6684392354351028	6.015953118915925	ILLITRLLK
tr|A0A8B8BDA5|A0A8B8BDA5_CRAVI	118	9	497	0.6684392354351028	6.015953118915925	FFKTILIRL
tr|K1PCN1|K1PCN1_CRAGI	242	9	293	0.6683095570092373	6.014786013083136	LFVFRFPKF
tr|A0A8W8KHT2|A0A8W8KHT2_CRAGI	86	9	299	0.6683095570092373	6.014786013083136	LLLLALKVR
tr|A0A8W8KD57|A0A8W8KD57_CRAGI	351	9	1263	0.6683095570092373	6.014786013083136	LLFVRFPKL
tr|A0A8B8EI33|A0A8B8EI33_CRAVI	1247	9	1711	0.6682996710462722	6.01469703941645	KKIKIMMVI
tr|A0A8B8BZM5|A0A8B8BZM5_CRAVI	367	9	2391	0.6672364694199404	6.0051282247794635	KMLKHRIFK
tr|A0A8W8NN41|A0A8W8NN41_CRAGI	107	9	289	0.6672364694199404	6.0051282247794635	MKLRKKFIA
tr|A0A8W8LDZ0|A0A8W8LDZ0_CRAGI	25	9	142	0.6672364694199403	6.005128224779463	KRKMKLAIL
tr|K1R686|K1R686_CRAGI	155	9	581	0.6671511207662617	6.004360086896355	VMKKVRWVL
tr|A0A8W8LJY3|A0A8W8LJY3_CRAGI	301	9	625	0.6671511207662617	6.004360086896355	RKRPIWVML
tr|A0A8B8E8V0|A0A8B8E8V0_CRAVI	591	9	1388	0.6671511207662617	6.004360086896355	YKRIKVLIV
tr|K1QZA6|K1QZA6_CRAGI	48	9	570	0.6669870568205868	6.002883511385281	RKYFFFQRF
tr|A0A8W8MWW5|A0A8W8MWW5_CRAGI	332	9	346	0.6662518828034927	5.996266945231434	YTIRWLRRR
tr|A0A8W8I6V2|A0A8W8I6V2_CRAGI	120	9	1022	0.6661667921367653	5.995501129230888	WRILIYRNR
tr|A0A8B8CCQ7|A0A8B8CCQ7_CRAVI	333	9	388	0.6661667921367653	5.995501129230888	VTLILKRRI
tr|A0A8W8JC43|A0A8W8JC43_CRAGI	32	9	75	0.6661667921367652	5.995501129230887	ITRKIVLRL
tr|K1QHA2|K1QHA2_CRAGI	205	9	3279	0.6660549813459201	5.994494832113281	RWNRLMKLK
tr|A0A8W8M6B7|A0A8W8M6B7_CRAGI	272	9	469	0.66605498134592	5.99449483211328	KKYLRFRIC
tr|A0A8W8KPG4|A0A8W8KPG4_CRAGI	168	9	228	0.6660027502140853	5.9940247519267675	RLRRAIFLP
tr|A0A8B8CYG2|A0A8B8CYG2_CRAVI	168	9	431	0.6660027502140853	5.9940247519267675	RLRRAIFFP
tr|K1Q1S3|K1Q1S3_CRAGI	1130	9	1246	0.6660027502140853	5.9940247519267675	RFFRIPFAR
tr|K1QAV9|K1QAV9_CRAGI	649	9	1280	0.6660027502140851	5.994024751926766	VPLVLRRLK
tr|A0A8W8I844|A0A8W8I844_CRAGI	91	9	1707	0.665858085179904	5.992722766619136	FKKLKKLIQ
tr|K1PN10|K1PN10_CRAGI	194	9	1398	0.665858085179904	5.992722766619136	KKFFNLIKK
tr|K1PJ37|K1PJ37_CRAGI	1293	9	2208	0.665858085179904	5.992722766619136	KIKGKKLLF
tr|K1Q9Z3|K1Q9Z3_CRAGI	1045	9	1058	0.665858085179904	5.992722766619136	IFKKGFFKK
tr|A0A8W8K0I1|A0A8W8K0I1_CRAGI	1106	9	4075	0.6658461019537916	5.992614917584124	RLYFPRFFF
tr|A0A8W8K313|A0A8W8K313_CRAGI	657	9	755	0.6658461019537916	5.992614917584124	LRFHYLRLF
tr|A0A8W8L8R8|A0A8W8L8R8_CRAGI	95	9	638	0.6651979618696297	5.9867816568266665	IRKVFMFLV
tr|A0A8W8I7K6|A0A8W8I7K6_CRAGI	169	9	272	0.6648736837679993	5.983863153911994	IKRLKAIRV
tr|K1R1R5|K1R1R5_CRAGI	1558	9	1586	0.6648736837679993	5.983863153911994	RNLRLRYRL
tr|K1PXN5|K1PXN5_CRAGI	269	9	531	0.6648736837679993	5.983863153911994	RVRKIIALK
tr|K1QWY3|K1QWY3_CRAGI	90	9	2719	0.6642906622038007	5.978615959834206	ILFSRLLIK
tr|K1Q4J3|K1Q4J3_CRAGI	705	9	790	0.6642906622038007	5.978615959834206	QKRLFLIIF
tr|A0A8W8KG79|A0A8W8KG79_CRAGI	7	9	447	0.6641985316514167	5.977786784862751	IIRRNRVFI
tr|A0A8B8C528|A0A8B8C528_CRAVI	241	9	321	0.6640345338547206	5.976310804692485	LKWMITRIK
tr|A0A8W8I8I5|A0A8W8I8I5_CRAGI	62	9	94	0.6640345338547202	5.976310804692482	MMLIRKRLA
tr|K1Q983|K1Q983_CRAGI	93	9	223	0.6638705397400166	5.9748348576601495	KLWIMWKNK
tr|A0A8W8LAZ5|A0A8W8LAZ5_CRAGI	31	9	134	0.6638705397400166	5.9748348576601495	KFKYVLIKV
tr|K1PPY9|K1PPY9_CRAGI	15	9	245	0.6636925769630544	5.9732331926674895	RFVHRLVRR
tr|A0A8W8LJW6|A0A8W8LJW6_CRAGI	41	9	512	0.6632989171367117	5.969690254230406	LKMKHFKKF
tr|A0A8B8CIQ5|A0A8B8CIQ5_CRAVI	439	9	1969	0.6630506244224467	5.96745561980202	RMFRWLVTR
tr|K1QZA6|K1QZA6_CRAGI	53	9	570	0.6628866524153381	5.965979871738043	FQRFKMILK
tr|A0A8B8BDJ6|A0A8B8BDJ6_CRAVI	390	9	1636	0.6628866524153381	5.965979871738043	NMKLLIRKL
tr|K1QC10|K1QC10_CRAGI	284	9	607	0.6628866524153381	5.965979871738043	LKMLQRILK
tr|K1S0P1|K1S0P1_CRAGI	646	9	1003	0.6628866524153381	5.965979871738043	KFINRKFLM
tr|A0A8W8NKZ5|A0A8W8NKZ5_CRAGI	1072	9	1173	0.6628866524153381	5.965979871738043	RRLLRYHVF
tr|A0A8W8NFF3|A0A8W8NFF3_CRAGI	2	9	300	0.6627226840954378	5.96450415685894	LPFPLRRKF
tr|A0A8W8LD04|A0A8W8LD04_CRAGI	287	9	482	0.6627226840954378	5.96450415685894	FKFLPFRRA
tr|A0A8W8KGV0|A0A8W8KGV0_CRAGI	148	9	167	0.6627226840954378	5.96450415685894	WLCFAKRKF
tr|A0A8W8KZN9|A0A8W8KZN9_CRAGI	124	9	460	0.6627226840954378	5.96450415685894	RRLAPLLKL
tr|K1RTD6|K1RTD6_CRAGI	1176	9	1528	0.6627226840954378	5.96450415685894	SKVKFWFLK
tr|A0A8W8J9F6|A0A8W8J9F6_CRAGI	57	9	571	0.6627226840954378	5.96450415685894	WLKLNKKVL
tr|K1QEG3|K1QEG3_CRAGI	91	9	589	0.6626059760493549	5.963453784444194	FFHRFKMIL
tr|A0A8W8MAC8|A0A8W8MAC8_CRAGI	932	9	998	0.6626059760493549	5.963453784444194	KFMFLVKVL
tr|A0A8W8I6K1|A0A8W8I6K1_CRAGI	55	9	169	0.6621180651279033	5.95906258615113	KKKRLYLFC
tr|A0A8B8E4D8|A0A8B8E4D8_CRAVI	335	9	465	0.6617389516492376	5.955650564843138	KLWMMWKAK
tr|A0A8W8JQE3|A0A8W8JQE3_CRAGI	142	9	425	0.6617389516492374	5.955650564843136	LCRLLCKKL
tr|K1PL07|K1PL07_CRAGI	1204	9	1274	0.6616989985497806	5.955290986948026	IFLKFLSLK
tr|K1R1X5|K1R1X5_CRAGI	57	9	391	0.6616989985497805	5.955290986948025	LLIKLLQKL
tr|A0A8W8MET9|A0A8W8MET9_CRAGI	240	9	647	0.6616989985497805	5.955290986948025	KLIFLLKNL
tr|A0A8W8HS48|A0A8W8HS48_CRAGI	1642	9	1657	0.6616989985497805	5.955290986948025	LLIFLLNKK
tr|A0A8W8JRN8|A0A8W8JRN8_CRAGI	501	9	529	0.6610512266561205	5.949461039905084	LCWRILKVI
tr|A0A8B8E549|A0A8B8E549_CRAVI	267	9	1189	0.6610512266561205	5.949461039905084	VLRRPIILL
tr|A0A8W8LEN1|A0A8W8LEN1_CRAGI	244	9	552	0.6610512266561204	5.949461039905083	FILLKMKMM
tr|A0A8W8KT18|A0A8W8KT18_CRAGI	276	9	453	0.6610512266561204	5.949461039905083	IFHLLRIVR
tr|K1QNS0|K1QNS0_CRAGI	509	9	654	0.6609374045414329	5.948436640872896	KVLKIKPLR
tr|A0A8B8A9J7|A0A8B8A9J7_CRAVI	18	9	443	0.6609374045414329	5.948436640872896	WKIKKLIKS
tr|A0A8W8IV91|A0A8W8IV91_CRAGI	509	9	1310	0.6609374045414329	5.948436640872896	IVAKLKLKR
tr|A0A8B8DWQ1|A0A8B8DWQ1_CRAVI	28	9	925	0.6609374045414329	5.948436640872896	KPILVKRLK
tr|A0A8W8JI75|A0A8W8JI75_CRAGI	849	9	4141	0.6609374045414328	5.948436640872895	KKLPVRILK
tr|K1QC10|K1QC10_CRAGI	500	9	607	0.6609192761459984	5.948273485313986	SIVRFRFIK
tr|K1QS99|K1QS99_CRAGI	627	9	1029	0.6609192761459983	5.948273485313985	KGLFRRVII
tr|A0A8B8EKF4|A0A8B8EKF4_CRAVI	2723	9	4630	0.6609192761459983	5.948273485313985	RLKRQFVII
tr|A0A8W8LEK0|A0A8W8LEK0_CRAGI	354	9	466	0.6599536671465551	5.939583004318996	LRNRMRKIL
tr|A0A8W8KQ91|A0A8W8KQ91_CRAGI	98	9	597	0.6597718857023349	5.937946971321014	YCRRFKMLL
tr|A0A8W8K9X2|A0A8W8K9X2_CRAGI	343	9	462	0.6597569356570285	5.937812420913257	WVRKGFFKR
tr|K1QB83|K1QB83_CRAGI	139	9	327	0.6597569356570285	5.937812420913257	KRRFNVKLW
tr|K1Q056|K1Q056_CRAGI	917	9	1011	0.6597569356570285	5.937812420913257	LRRWKGVFK
tr|A0A8W8N7W3|A0A8W8N7W3_CRAGI	257	9	1034	0.6596079875815765	5.9364718882341885	WWKVKKWAV
tr|A0A8W8MQM2|A0A8W8MQM2_CRAGI	39	9	378	0.6596079875815763	5.936471888234188	TLKLLKFVK
tr|A0A8B8BER4|A0A8B8BER4_CRAVI	3842	9	4011	0.6596079875815763	5.936471888234188	RLKFLQKWY
tr|A0A8W8L460|A0A8W8L460_CRAGI	266	9	1024	0.6596079875815763	5.936471888234188	FKKFNWRYL
tr|K1R7B7|K1R7B7_CRAGI	25	9	154	0.6596079875815763	5.936471888234188	RLQWFYKLK
tr|A0A8W8HP19|A0A8W8HP19_CRAGI	536	9	564	0.6596079875815763	5.936471888234188	FMKGLLKLK
tr|A0A8W8LKD4|A0A8W8LKD4_CRAGI	204	9	470	0.6593672898854124	5.934305608968711	LRRTLFLLM
tr|A0A8W8J5E5|A0A8W8J5E5_CRAGI	401	9	450	0.658788552525803	5.929096972732228	LVRLVMKVK
tr|A0A8B8BXQ3|A0A8B8BXQ3_CRAVI	34	9	550	0.658788552525803	5.929096972732228	RLKHVIFRM
tr|A0A8B8EGT4|A0A8B8EGT4_CRAVI	84	9	245	0.658788552525803	5.929096972732228	KLAFVMRIR
tr|A0A8W8JRA4|A0A8W8JRA4_CRAGI	955	9	2359	0.6586246766295265	5.927622089665738	KRRLFPPWI
tr|K1P8A1|K1P8A1_CRAGI	798	9	2018	0.6584607165474584	5.926146448927126	LKRHLVLIL
tr|A0A8B8AYB9|A0A8B8AYB9_CRAVI	353	9	370	0.6584367485068657	5.925930736561791	KLLKFKPKR
tr|A0A8B8EZ38|A0A8B8EZ38_CRAVI	277	9	1085	0.6584367485068657	5.925930736561791	RLKKKAFLK
tr|G9HQL1|G9HQL1_CRAGI	338	9	632	0.6578053527640279	5.92024817487625	FWRRSMLVR
tr|A0A8B8DS51|A0A8B8DS51_CRAVI	1903	9	2197	0.6576414991193926	5.918773492074534	KKFLSFRIV
tr|K1R0N9|K1R0N9_CRAGI	169	9	915	0.6576414991193926	5.918773492074534	LVRKNILKL
tr|A0A8W8JB90|A0A8W8JB90_CRAGI	482	9	631	0.6576414991193926	5.918773492074534	KNLIRVFKL
tr|A0A8B8CRX0|A0A8B8CRX0_CRAVI	358	9	447	0.6576414991193925	5.918773492074533	RFLKVIFQK
tr|A0A8B8AAZ4|A0A8B8AAZ4_CRAVI	23	9	497	0.65739657411766	5.91656916705894	YVIRRLKYR
tr|A0A8W8J880|A0A8W8J880_CRAGI	1211	9	3531	0.65739657411766	5.91656916705894	RIWRKLMKT
tr|A0A8B8EGJ3|A0A8B8EGJ3_CRAVI	735	9	748	0.6571999120568793	5.914799208511914	KIWYLKCKR
tr|A0A8W8KBM6|A0A8W8KBM6_CRAGI	278	9	299	0.6571999120568793	5.914799208511914	YRRKIKLAL
tr|K1QXD4|K1QXD4_CRAGI	79	9	325	0.6569068548559608	5.912161693703647	IKFVYFRWM
tr|K1QMF3|K1QMF3_CRAGI	452	9	807	0.6568222865801407	5.911400579221267	RPVRVIRLI
tr|A0A8W8J0W4|A0A8W8J0W4_CRAGI	62	9	107	0.6568222865801407	5.911400579221267	RIRVIWGKI
tr|A0A8W8HLP4|A0A8W8HLP4_CRAGI	160	9	712	0.6566584552143767	5.90992609692939	RLLRQWCRL
tr|A0A8W8KSN5|A0A8W8KSN5_CRAGI	107	9	288	0.65649462756441	5.90845164807969	LKKYRTLFL
tr|K1R3K2|K1R3K2_CRAGI	14	9	382	0.65649462756441	5.90845164807969	FKLLYKLTR
tr|A0A8B8E9B6|A0A8B8E9B6_CRAVI	162	9	820	0.6560200520842971	5.904180468758675	VFRKKRFFT
tr|A0A8W8JL52|A0A8W8JL52_CRAGI	147	9	659	0.6560200520842971	5.904180468758675	KKLVRTFRL
tr|A0A8W8LRH1|A0A8W8LRH1_CRAGI	0	9	1196	0.6560200520842971	5.904180468758675	MFKRLLNRK
tr|K1PYE5|K1PYE5_CRAGI	304	9	555	0.6560005897690088	5.904005307921079	RYLLRAILL
tr|A0A8W8JI31|A0A8W8JI31_CRAGI	190	9	226	0.6560005897690088	5.904005307921079	LITILKKFL
tr|K1R0D7|K1R0D7_CRAGI	216	9	373	0.6558711326151726	5.902840193536553	LLLKPVKFL
tr|A0A8W8MYS0|A0A8W8MYS0_CRAGI	257	9	3451	0.6555117397388643	5.899605657649779	MFKFAVRKL
tr|A0A8B8CR21|A0A8B8CR21_CRAVI	833	9	1978	0.6555117397388643	5.899605657649779	WWRLYCKVK
tr|A0A8W8MDC1|A0A8W8MDC1_CRAGI	139	9	231	0.6553479381207405	5.898131443086665	RLPKWLKHF
tr|A0A8W8N169|A0A8W8N169_CRAGI	9	9	625	0.6553479381207405	5.898131443086665	FRKFKPWAF
tr|A0A8W8LX67|A0A8W8LX67_CRAGI	28	9	1304	0.6545289858734912	5.890760872861421	LIKYLRRNL
tr|A0A8W8M4Y6|A0A8W8M4Y6_CRAGI	1004	9	1157	0.6545289858734912	5.890760872861421	RLKIQLRFY
tr|A0A8B8EI33|A0A8B8EI33_CRAVI	1260	9	1711	0.6545289858734912	5.890760872861421	LKILRLRYS
tr|A0A8W8L780|A0A8W8L780_CRAGI	604	9	616	0.6544472573179031	5.890025315861128	IQRLIKFIL
tr|K1PWJ2|K1PWJ2_CRAGI	1167	9	1279	0.6544472573179029	5.890025315861126	IIVCLLLKR
tr|A0A8B8B8I0|A0A8B8B8I0_CRAVI	269	9	481	0.6543652065980488	5.889286859382439	KFFSFKKVL
tr|K1PHY7|K1PHY7_CRAGI	163	9	1281	0.6543652065980488	5.889286859382439	LFVQLKKKL
tr|K1R4P6|K1R4P6_CRAGI	659	9	970	0.6543652065980488	5.889286859382439	VKKLGLFLK
tr|A0A8W8L6D3|A0A8W8L6D3_CRAGI	146	9	245	0.6537101267683988	5.883391140915589	FRKMSRIII
tr|A0A8B8BDJ6|A0A8B8BDJ6_CRAVI	1410	9	1636	0.6536609110542317	5.8829481994880855	LLRRVNIKR
tr|K1RD83|K1RD83_CRAGI	259	9	473	0.6536609110542317	5.8829481994880855	IFFRRGVRK
tr|A0A8B8EW77|A0A8B8EW77_CRAVI	634	9	998	0.6535413014284699	5.8818717128562295	FRFYLLYVR
tr|A0A8W8K8U7|A0A8W8K8U7_CRAGI	370	9	698	0.6534118884742816	5.880706996268534	LALFFRKLY
tr|A0A8W8JRN8|A0A8W8JRN8_CRAGI	37	9	529	0.6534118884742816	5.880706996268534	LFRYLLKHF
tr|A0A8W8NES6|A0A8W8NES6_CRAGI	113	9	265	0.6534118884742816	5.880706996268534	LKLYFRLLP
tr|A0A8W8MKR6|A0A8W8MKR6_CRAGI	182	9	335	0.6533826092275391	5.880443483047852	RMKKYWLPW
tr|A0A8B8AV84|A0A8B8AV84_CRAVI	597	9	636	0.6532677960500506	5.879410164450455	RLKKFYAKL
tr|K1QZ53|K1QZ53_CRAGI	243	9	552	0.6528942599619522	5.87604833965757	RIIFLVMYR
tr|A0A8W8LX25|A0A8W8LX25_CRAGI	566	9	850	0.6528942599619519	5.876048339657568	RMILYLRIV
tr|A0A8W8MFL2|A0A8W8MFL2_CRAGI	160	9	321	0.6527648586618646	5.874883727956782	IILTLIWKK
tr|A0A8W8ND45|A0A8W8ND45_CRAGI	696	9	924	0.6527648586618646	5.874883727956782	VLIKKMFVL
tr|K1Q677|K1Q677_CRAGI	503	9	878	0.6527306141554946	5.874575527399451	KRHWLKIKK
tr|A0A8B8AVV2|A0A8B8AVV2_CRAVI	517	9	1862	0.6527306141554946	5.874575527399451	WKLIRPKKK
tr|K1R3K2|K1R3K2_CRAGI	193	9	382	0.6524001461742546	5.871601315568292	TKKYLRFWI
tr|K1Q6E7|K1Q6E7_CRAGI	68	9	213	0.6524001461742546	5.871601315568292	MLRYLARKL
tr|A0A8B8BUU4|A0A8B8BUU4_CRAVI	0	9	570	0.6524001461742546	5.871601315568292	MYRLHKLLR
tr|A0A8W8MC43|A0A8W8MC43_CRAGI	0	9	570	0.6524001461742546	5.871601315568292	MYRLPKLLR
tr|A0A8W8HKX8|A0A8W8HKX8_CRAGI	247	9	273	0.6524001461742545	5.87160131556829	WTIRLKYFK
tr|A0A8W8KUX5|A0A8W8KUX5_CRAGI	52	9	293	0.6522851026454424	5.870565923808981	LARIKKIMK
tr|A0A8W8MVK4|A0A8W8MVK4_CRAGI	2	9	53	0.6522851026454424	5.870565923808981	RIKMALKKI
tr|K1Q677|K1Q677_CRAGI	854	9	878	0.6522851026454424	5.870565923808981	WIKMCIKKK
tr|A0A8W8HT74|A0A8W8HT74_CRAGI	522	9	671	0.6522851026454424	5.870565923808981	TRKLYRRLL
tr|K1QJ49|K1QJ49_CRAGI	145	9	576	0.6518591148771616	5.866732033894455	ILVCLLLKK
tr|A0A8W8MUC8|A0A8W8MUC8_CRAGI	33	9	627	0.6518591148771616	5.866732033894455	KKFIGFLIL
tr|A0A8B8B8J6|A0A8B8B8J6_CRAVI	120	9	2277	0.6518591148771616	5.866732033894455	KLKLILGLI
tr|A0A8W8JRA4|A0A8W8JRA4_CRAGI	182	9	2359	0.651589929996578	5.864309369969202	RRHFKRMRF
tr|A0A8W8HLN7|A0A8W8HLN7_CRAGI	10	9	178	0.6513025438103232	5.8617228942929085	MCKRRMLRI
tr|A0A8W8IH56|A0A8W8IH56_CRAGI	4085	9	4535	0.6512541092615853	5.861286983354268	KYRKLLFSL
tr|A0A8W8L1S1|A0A8W8L1S1_CRAGI	300	9	622	0.6512541092615851	5.861286983354266	LRFFGYFKK
tr|A0A8W8M595|A0A8W8M595_CRAGI	227	9	606	0.651212225061521	5.860910025553689	RLISIKWII
tr|A0A8W8NEJ9|A0A8W8NEJ9_CRAGI	131	9	226	0.6509095579929193	5.858186021936273	KILKGLIKK
tr|K1QQL6|K1QQL6_CRAGI	995	9	1192	0.6509095579929193	5.858186021936273	LKKYMKKLM
tr|A0A8W8K723|A0A8W8K723_CRAGI	49	9	516	0.6509095579929193	5.858186021936273	KISLKKIKL
tr|K1R098|K1R098_CRAGI	511	9	1000	0.6504356236816797	5.853920613135117	IKTRILVKF
tr|A0A8W8M0K8|A0A8W8M0K8_CRAGI	35	9	139	0.6504356236816797	5.853920613135117	FRQILMKKI
tr|A0A8B8B1P4|A0A8B8B1P4_CRAVI	156	9	510	0.6504356236816794	5.853920613135115	WRIRKSYIL
tr|A0A8W8NUR2|A0A8W8NUR2_CRAGI	138	9	653	0.6502719377971908	5.852447440174718	IKPRWCKLL
tr|A0A8W8P2Z3|A0A8W8P2Z3_CRAGI	345	9	1462	0.6502719377971908	5.852447440174718	LRKKVLPLV
tr|A0A8B8CIQ5|A0A8B8CIQ5_CRAVI	833	9	1969	0.6502719377971908	5.852447440174718	KLRNWAWWR
tr|A0A8W8KQQ8|A0A8W8KQQ8_CRAGI	572	9	661	0.6502719377971908	5.852447440174718	WKLAKCILR
tr|A0A8W8KX20|A0A8W8KX20_CRAGI	154	9	267	0.6501773228743837	5.851595905869453	LLKPKIFML
tr|A0A8W8L9W6|A0A8W8L9W6_CRAGI	127	9	620	0.6501773228743837	5.851595905869453	FFKHFKMIL
tr|K1PJ37|K1PJ37_CRAGI	16	9	2208	0.6499932771651823	5.849939494486641	LRKRQKFRL
tr|A0A8B8CM51|A0A8B8CM51_CRAVI	752	9	1926	0.6499932771651823	5.849939494486641	KRLRFQRLK
tr|A0A8B8CZT3|A0A8B8CZT3_CRAVI	3205	9	5177	0.6497307299933636	5.847576569940272	FKRQVRKLL
tr|A0A8W8MA10|A0A8W8MA10_CRAGI	189	9	539	0.6497307299933636	5.847576569940272	KSRRLLVLK
tr|K1PKI9|K1PKI9_CRAGI	1	9	222	0.6497307299933636	5.847576569940272	FRRKLCALR
tr|A0A8W8JVL5|A0A8W8JVL5_CRAGI	6	9	660	0.6497307299933636	5.847576569940272	LRKNFLRVK
tr|A0A8B8DEX7|A0A8B8DEX7_CRAVI	729	9	2873	0.6494012444842632	5.844611200358369	KLLGFWLMR
tr|K1Q1S3|K1Q1S3_CRAGI	779	9	1246	0.649289901175497	5.843609110579473	KRWLLCSRW
tr|K1PS49|K1PS49_CRAGI	425	9	866	0.6489811652483314	5.8408304872349825	RKLRLRRRR
tr|A0A8B8CZT3|A0A8B8CZT3_CRAVI	2705	9	5177	0.6488530290621105	5.839677261558995	RHRRRRVFI
tr|A0A8B8E0X5|A0A8B8E0X5_CRAVI	80	9	603	0.6487545768893844	5.83879119200446	WRVLWTIIR
tr|A0A8W8IUQ7|A0A8W8IUQ7_CRAGI	457	9	693	0.6486252504001049	5.837627253600944	KIRLIPVLL
tr|A0A8W8KW91|A0A8W8KW91_CRAGI	290	9	425	0.6486252504001049	5.837627253600944	LRKFAIFIV
tr|A0A8W8N598|A0A8W8N598_CRAGI	172	9	254	0.6485520963969913	5.836968867572922	KYKMLVKIR
tr|A0A8B8EKF4|A0A8B8EKF4_CRAVI	2112	9	4630	0.6484716404492814	5.836244764043533	RQIIIRVKL
tr|A0A8W8HKY8|A0A8W8HKY8_CRAGI	3917	9	4257	0.648307999563346	5.834771996070113	YIYVRILKK
tr|A0A8W8IKR3|A0A8W8IKR3_CRAGI	319	9	386	0.6481689676077179	5.833520708469461	KKFKPKFKW
tr|A0A8W8I6P8|A0A8W8I6P8_CRAGI	158	9	563	0.6481443624323213	5.833299261890891	LYAIKILKK
tr|A0A8W8MWB4|A0A8W8MWB4_CRAGI	13	9	345	0.6473736574928145	5.826362917435331	RMFLKKTRI
tr|A0A8W8KGX1|A0A8W8KGX1_CRAGI	295	9	395	0.647326233128017	5.825936098152153	FSWMMRKLR
tr|A0A8W8HP19|A0A8W8HP19_CRAGI	409	9	564	0.6471626185427565	5.824463566884808	FMKGILKLK
tr|K1QKN4|K1QKN4_CRAGI	1169	9	4552	0.6471626185427565	5.824463566884808	KRVLFARFY
tr|K1QG80|K1QG80_CRAGI	11	9	263	0.6471626185427565	5.824463566884808	KVFLKMKCL
tr|A0A8B8CHH1|A0A8B8CHH1_CRAVI	774	9	10263	0.6471626185427565	5.824463566884808	LLRKWKIQY
tr|A0A8W8IFX6|A0A8W8IFX6_CRAGI	72	9	558	0.6471626185427565	5.824463566884808	LKKITKLFV
tr|A0A8W8IVF4|A0A8W8IVF4_CRAGI	59	9	393	0.6471626185427565	5.824463566884808	YLRFKPVLR
tr|A0A8W8IZL1|A0A8W8IZL1_CRAGI	12	9	161	0.6471626185427565	5.824463566884808	KLRLQKWYI
tr|A0A8B8BZM5|A0A8B8BZM5_CRAVI	362	9	2391	0.6471626185427565	5.824463566884808	KILFQKMLK
tr|K1Q056|K1Q056_CRAGI	825	9	1011	0.6469990077178431	5.822991069460588	LAFLKKALR
tr|A0A8W8JN86|A0A8W8JN86_CRAGI	28	9	366	0.6469990077178431	5.822991069460588	LLKARLAKL
tr|A0A8W8J9F6|A0A8W8J9F6_CRAGI	77	9	571	0.6469990077178431	5.822991069460588	FKFRAKFFP
tr|A0A8W8MDG9|A0A8W8MDG9_CRAGI	744	9	876	0.6469990077178431	5.822991069460588	FLKPFALRK
tr|A0A8B8CQ05|A0A8B8CQ05_CRAVI	484	9	580	0.6469990077178431	5.822991069460588	RPFLFKKAL
tr|A0A8B8EWZ7|A0A8B8EWZ7_CRAVI	4	9	525	0.6469990077178431	5.822991069460588	HFLKLKHLR
tr|K1R7Q8|K1R7Q8_CRAGI	541	9	733	0.646944219494102	5.822497975446918	WWKICWKYI
tr|A0A8W8HKY8|A0A8W8HKY8_CRAGI	2124	9	4257	0.6468010416299259	5.821209374669333	KKLFLKKCK
tr|K1QSR2|K1QSR2_CRAGI	443	9	525	0.6461810100257263	5.815629090231536	WKPLVVRIK
tr|K1QKH0|K1QKH0_CRAGI	3	9	710	0.6461810100257263	5.815629090231536	LALRTRLRL
tr|A0A8W8MN13|A0A8W8MN13_CRAGI	471	9	731	0.6461684929239984	5.815516436315985	WTWLIKRLV
tr|A0A8B8C197|A0A8B8C197_CRAVI	604	9	3816	0.6461684929239984	5.815516436315985	LVYIRLVKF
tr|A0A8W8LN34|A0A8W8LN34_CRAGI	19	9	108	0.6459990585607459	5.8139915270467135	KAIKKFVIR
tr|A0A8W8M508|A0A8W8M508_CRAGI	819	9	1339	0.6459990585607459	5.8139915270467135	KKIVLKVVK
tr|A0A8W8JC43|A0A8W8JC43_CRAGI	24	9	75	0.6459990585607459	5.8139915270467135	VIFRKKAKI
tr|K1QHV2|K1QHV2_CRAGI	238	9	495	0.6456613041628637	5.810951737465773	RKIPLKIKR
tr|A0A8W8MU84|A0A8W8MU84_CRAGI	190	9	241	0.6456613041628636	5.810951737465772	IRKVKVLKK
tr|A0A8W8K720|A0A8W8K720_CRAGI	472	9	883	0.6453631064591333	5.8082679581322	ICRVYLRRI
tr|A0A8W8KSN5|A0A8W8KSN5_CRAGI	204	9	288	0.6453631064591333	5.8082679581322	IRINFRYIR
tr|A0A8W8J348|A0A8W8J348_CRAGI	42	9	205	0.6452635855873808	5.807372270286428	FVQWFKRFF
tr|K1QUU0|K1QUU0_CRAGI	180	9	538	0.6451995370494618	5.806795833445156	ILKGIKRVL
tr|K1QG84|K1QG84_CRAGI	478	9	1360	0.6451995370494618	5.806795833445156	LVKIIRLGK
tr|K1PNQ5|K1PNQ5_CRAGI	398	9	722	0.6451995370494618	5.806795833445156	ILKVIRKNL
tr|A0A8B8DH61|A0A8B8DH61_CRAVI	1882	9	2233	0.6451995370494618	5.806795833445156	KVRIILSKF
tr|A0A8W8IFH4|A0A8W8IFH4_CRAGI	396	9	593	0.6451995370494618	5.806795833445156	LVIKILKRN
tr|K1QJR6|K1QJR6_CRAGI	905	9	2212	0.6451995370494616	5.806795833445155	KLRLKVGII
tr|A0A8B8EII5|A0A8B8EII5_CRAVI	245	9	2932	0.6450359714094956	5.805323742685461	VYYKILKLK
tr|A0A8W8IKR3|A0A8W8IKR3_CRAGI	104	9	386	0.6448210424854662	5.803389382369196	VWLQIKRRK
tr|A0A8W8MF18|A0A8W8MF18_CRAGI	277	9	584	0.6448210424854661	5.803389382369195	RLRVVKHLR
tr|A0A8W8L780|A0A8W8L780_CRAGI	123	9	616	0.6444880425327586	5.800392382794827	KLYKIFIYI
tr|K1QJN4|K1QJN4_CRAGI	1828	9	2461	0.6444880425327585	5.8003923827948265	LMWAFWRMK
tr|K1QYV6|K1QYV6_CRAGI	324	9	852	0.644054656777338	5.796491910996042	FITLKRLYK
tr|A0A8B8DRA2|A0A8B8DRA2_CRAVI	482	9	1825	0.6435833495257532	5.79225014573178	RILKYHLLL
tr|A0A8W8N1X9|A0A8W8N1X9_CRAGI	1156	9	1760	0.6435833495257532	5.79225014573178	RILKYPLLL
tr|K1PJ37|K1PJ37_CRAGI	1304	9	2208	0.6435833495257532	5.79225014573178	FYALLIKRF
tr|A0A8W8KTL2|A0A8W8KTL2_CRAGI	697	9	7318	0.6435833495257532	5.79225014573178	FYKRLLPFI
tr|K1PHK5|K1PHK5_CRAGI	265	9	278	0.6432369983943613	5.7891329855492515	RVRFMYVIK
tr|A0A8W8LXQ1|A0A8W8LXQ1_CRAGI	411	9	797	0.6432369983943613	5.7891329855492515	IKMYVRRVF
tr|A0A8W8K7E0|A0A8W8K7E0_CRAGI	73	9	1076	0.6430734780519638	5.787661302467674	MIKPRKVFF
tr|A0A8B8CVF9|A0A8B8CVF9_CRAVI	38	9	330	0.6430734780519638	5.787661302467674	FFRKVMPKI
tr|A0A8W8IVN9|A0A8W8IVN9_CRAGI	271	9	285	0.6430734780519638	5.787661302467674	KAIVMRLLK
tr|A0A8W8LXB9|A0A8W8LXB9_CRAGI	195	9	422	0.6430734780519638	5.787661302467674	KIKVWKILT
tr|A0A8W8L109|A0A8W8L109_CRAGI	46	9	261	0.6430734780519638	5.787661302467674	FVRWPKYIR
tr|A0A8W8LS72|A0A8W8LS72_CRAGI	161	9	1236	0.6430734780519635	5.787661302467671	LRKKAVLIM
tr|A0A8B8DT50|A0A8B8DT50_CRAVI	212	9	687	0.6429099614894653	5.786189653405188	LRAIKLWAK
tr|A0A8W8JX62|A0A8W8JX62_CRAGI	62	9	254	0.6428079903782713	5.785271913404442	LLRLKTVLL
tr|Q75W49|Q75W49_CRAGI	0	9	661	0.6428079903782713	5.785271913404442	MRKLLFLGL
tr|K1RAR8|K1RAR8_CRAGI	21	9	371	0.6422693457757601	5.780424111981841	IFPYIKKRR
tr|A0A8W8N8E8|A0A8W8N8E8_CRAGI	0	9	289	0.6422693457757601	5.780424111981841	IICKKMKLK
tr|A0A8B8D5E7|A0A8B8D5E7_CRAVI	433	9	1943	0.6420924354030088	5.778831918627079	RMFNWLVKR
tr|K1RSS3|K1RSS3_CRAGI	493	9	2002	0.6420924354030088	5.778831918627079	RMFGWLVKR
tr|A0A8W8IZ11|A0A8W8IZ11_CRAGI	71	9	522	0.6420924354030088	5.778831918627079	YIKFLRSIR
tr|A0A8W8MFB7|A0A8W8MFB7_CRAGI	1041	9	3686	0.6420924354030086	5.778831918627078	FKFYGRIRI
tr|K1PJ37|K1PJ37_CRAGI	1158	9	2208	0.6420730995349027	5.778657895814124	KFVKKAKFI
tr|A0A8W8K073|A0A8W8K073_CRAGI	433	9	1269	0.6420730995349027	5.778657895814124	KVILKHKKL
tr|A0A8W8ILS9|A0A8W8ILS9_CRAGI	4875	9	9171	0.6419289415364375	5.777360473827938	KFNLKVIKF
tr|A0A8W8JXE0|A0A8W8JXE0_CRAGI	186	9	533	0.6419289415364375	5.777360473827938	VIKKLGLKF
tr|A0A8W8NA56|A0A8W8NA56_CRAGI	169	9	3564	0.6419289415364375	5.777360473827938	LLRAWKGWR
tr|A0A8W8MU78|A0A8W8MU78_CRAGI	153	9	193	0.6419289415364375	5.777360473827938	IKFQLKKVL
tr|A0A8W8MD80|A0A8W8MD80_CRAGI	643	9	1237	0.6413319718178825	5.771987746360942	VKRIKYRFK
tr|A0A8W8INU8|A0A8W8INU8_CRAGI	1060	9	1146	0.6413319718178825	5.771987746360942	FIYRRKKVK
tr|A0A8B8ARX4|A0A8B8ARX4_CRAVI	565	9	806	0.6412575272057062	5.7713177448513555	LLRIVFFGR
tr|A0A8W8N1F3|A0A8W8N1F3_CRAGI	163	9	388	0.6411041856446814	5.769937670802133	IKRLLKKHK
tr|K1RVG0|K1RVG0_CRAGI	602	9	943	0.6411041856446814	5.769937670802133	RLAKILKKK
tr|A0A8W8KTL2|A0A8W8KTL2_CRAGI	6680	9	7318	0.6410919501487559	5.769827551338802	LRNMRKFIK
tr|K1Q086|K1Q086_CRAGI	2466	9	2733	0.6410919501487559	5.769827551338802	LKRVKRTLI
tr|A0A8B8ENR1|A0A8B8ENR1_CRAVI	2215	9	2338	0.6410919501487559	5.769827551338802	KVFLRKTIR
tr|K1QEC8|K1QEC8_CRAGI	186	9	540	0.6410919501487556	5.769827551338801	RKTLIVRLK
tr|A0A8W8MV83|A0A8W8MV83_CRAGI	194	9	354	0.6410919501487556	5.769827551338801	KLKITRRVL
tr|K1RBX8|K1RBX8_CRAGI	1341	9	1700	0.6410919501487556	5.769827551338801	TKRKLRIVL
tr|K1Q9T7|K1Q9T7_CRAGI	539	9	683	0.6409480578583038	5.768532520724734	SFFLRRRAL
tr|K1PIT9|K1PIT9_CRAGI	447	9	2818	0.6409480578583038	5.768532520724734	RRLQFFRLA
tr|K1PYX7|K1PYX7_CRAGI	1668	9	2175	0.6409480578583038	5.768532520724734	LRLRNLRLH
tr|K1QS68|K1QS68_CRAGI	234	9	361	0.640895736644712	5.768061629802408	WVRKGFFKK
tr|K1QYF5|K1QYF5_CRAGI	531	9	543	0.640895736644712	5.768061629802408	LFFAPRKRR
tr|A0A8W8KAJ5|A0A8W8KAJ5_CRAGI	201	9	257	0.640895736644712	5.768061629802408	RPRLKLLPR
tr|A0A8W8MW14|A0A8W8MW14_CRAGI	242	9	313	0.640895736644712	5.768061629802408	KPRFFARRL
tr|K1QHI6|K1QHI6_CRAGI	2101	9	4471	0.6407845905062024	5.767061314555821	KKFFTLYKL
tr|K1QET9|K1QET9_CRAGI	175	9	397	0.6403532476600041	5.763179228940037	LLFPIKKMI
tr|A0A8W8IXL7|A0A8W8IXL7_CRAGI	318	9	432	0.6403532476600041	5.763179228940037	FLRIIYKWP
tr|A0A8B8APZ8|A0A8B8APZ8_CRAVI	180	9	473	0.6403532476600041	5.763179228940037	MKLKHILIL
tr|A0A8W8MD80|A0A8W8MD80_CRAGI	1186	9	1237	0.639967310625673	5.759705795631057	FYKIMKRCW
tr|A0A8W8I844|A0A8W8I844_CRAGI	765	9	1707	0.639967310625673	5.759705795631057	LRIYYRHRW
tr|A0A8B8C197|A0A8B8C197_CRAVI	3174	9	3816	0.6398038660311073	5.758234794279965	RKYLAKVLW
tr|A0A6G7MAZ4|A0A6G7MAZ4_9BIVA	2	9	179	0.6398038660311073	5.758234794279965	YLNKKWKIW
tr|A0A8W8HYA0|A0A8W8HYA0_CRAGI	1068	9	4657	0.6395782432874282	5.756204189586853	LGLRIKLWM
tr|A0A8W8I3E2|A0A8W8I3E2_CRAGI	198	9	370	0.6389867000096044	5.75088030008644	IRIKIPKYI
tr|A0A8B8CHH1|A0A8B8CHH1_CRAVI	9878	9	10263	0.6389867000096044	5.75088030008644	WRRRYLQFM
tr|A0A8B8EUW0|A0A8B8EUW0_CRAVI	351	9	437	0.6389867000096044	5.75088030008644	AIVWKIKRM
tr|K1RFW1|K1RFW1_CRAGI	1147	9	1766	0.6388232782011284	5.749409503810155	KILRLSLKY
tr|A0A8W8JGT7|A0A8W8JGT7_CRAGI	117	9	578	0.6388232782011284	5.749409503810155	LKYGLIFRK
tr|A0A8W8K0Z8|A0A8W8K0Z8_CRAGI	573	9	622	0.6388232782011284	5.749409503810155	FKSYIFKFR
tr|A0A8W8LRE2|A0A8W8LRE2_CRAGI	764	9	893	0.6387377488221797	5.748639739399618	LSVIRKIRR
tr|A0A8B8BJ19|A0A8B8BJ19_CRAVI	300	9	730	0.6386741794158395	5.748067614742555	LLLLLRRHC
tr|K1QU17|K1QU17_CRAGI	482	9	743	0.6386741794158395	5.748067614742555	LRLSLLKVF
tr|A0A8B8DH61|A0A8B8DH61_CRAVI	904	9	2233	0.6386741794158395	5.748067614742555	RLVLFLNKL
tr|K1QHI6|K1QHI6_CRAGI	3287	9	4471	0.6386741794158395	5.748067614742555	VLLLFQKRL
tr|A0A8W8HRD2|A0A8W8HRD2_CRAGI	543	9	1960	0.6386598601931154	5.7479387417380385	LFKFPCLKK
tr|K1PHY7|K1PHY7_CRAGI	1256	9	1281	0.6380284907186591	5.7422564164679315	VLCRLWRVI
tr|K1PGV8|K1PGV8_CRAGI	1261	9	2356	0.6378428271878549	5.740585444690694	ALKVRVKIL
tr|K1R5B4|K1R5B4_CRAGI	343	9	1795	0.6378428271878549	5.740585444690694	FPKLVVKRI
tr|A0A8W8KYK4|A0A8W8KYK4_CRAGI	467	9	566	0.6378428271878549	5.740585444690694	AKVIKRFVL
tr|A0A8W8KP13|A0A8W8KP13_CRAGI	4512	9	8225	0.6378428271878549	5.740585444690694	FIKPIRPLR
tr|K1R0L4|K1R0L4_CRAGI	11	9	1050	0.6378428271878549	5.740585444690694	KVVFKRAIL
tr|K1PYA0|K1PYA0_CRAGI	1479	9	4305	0.6378428271878549	5.740585444690694	VPLLRKVKI
tr|A0A8W8MA01|A0A8W8MA01_CRAGI	44	9	573	0.6378428271878549	5.740585444690694	KVFRFVKIP
tr|K1Q0K2|K1Q0K2_CRAGI	872	9	2119	0.6378428271878549	5.740585444690694	LIRIAKRLA
tr|K1QAH5|K1QAH5_CRAGI	495	9	547	0.6374623555697254	5.737161200127529	LLLLLIWKL
tr|A0A8W8M792|A0A8W8M792_CRAGI	1029	9	1389	0.6373648287175155	5.73628345845764	LRRYLTRKI
tr|K1R612|K1R612_CRAGI	915	9	2478	0.6371687192055843	5.734518472850258	FSFLKKRKM
tr|A0A8W8LBF9|A0A8W8LBF9_CRAGI	180	9	382	0.6371687192055843	5.734518472850258	KLKKSLFMR
tr|A0A8W8KPU6|A0A8W8KPU6_CRAGI	571	9	1055	0.6371687192055843	5.734518472850258	RNFKMKLLK
tr|K1Q3B4|K1Q3B4_CRAGI	581	9	851	0.6369955123720241	5.7329596113482175	IFCLKFKYF
tr|A0A8W8JSL2|A0A8W8JSL2_CRAGI	220	9	499	0.6368625131633315	5.7317626184699835	VWLLQKVRR
tr|A0A8B8C1Q6|A0A8B8C1Q6_CRAVI	244	9	395	0.6368625131633315	5.7317626184699835	FLCICRKIK
tr|A0A8W8JLH4|A0A8W8JLH4_CRAGI	147	9	435	0.6365500100702906	5.728950090632615	LKKKLKKAF
tr|K1RL88|K1RL88_CRAGI	165	9	190	0.6365500100702906	5.728950090632615	KKLPKLKKL
tr|K1RM01|K1RM01_CRAGI	1521	9	2133	0.6365500100702906	5.728950090632615	LKLAKKLKK
tr|A0A8W8KU28|A0A8W8KU28_CRAGI	9	9	855	0.6363499782127388	5.7271498039146485	RRPFIYIFI
tr|A0A8B8D8L5|A0A8B8D8L5_CRAVI	399	9	593	0.6363499782127388	5.7271498039146485	KVRIILLYV
tr|A0A8W8J880|A0A8W8J880_CRAGI	292	9	3531	0.6363499782127386	5.727149803914648	WIHRVRLMF
tr|A0A8W8NN41|A0A8W8NN41_CRAGI	77	9	289	0.6361882539791659	5.725694285812493	MRRVIAKRL
tr|A0A8W8NQ11|A0A8W8NQ11_CRAGI	88	9	529	0.6359921774102145	5.723929596691931	KKVWVRARL
tr|K1PQ25|K1PQ25_CRAGI	64	9	921	0.6359011074236446	5.723109966812801	RKRKVIKRL
tr|A0A8W8MDF2|A0A8W8MDF2_CRAGI	10	9	199	0.6358823363000597	5.722941026700537	LLIRRSLRC
tr|K1QR72|K1QR72_CRAGI	593	9	749	0.6355754158008186	5.720178742207367	RFCILRVML
tr|A0A8W8JXK0|A0A8W8JXK0_CRAGI	0	9	2126	0.6355754158008183	5.720178742207365	MRRILILLS
tr|A0A8W8ILS9|A0A8W8ILS9_CRAGI	4968	9	9171	0.6355556411891286	5.720000770702157	KNLFKKFYL
tr|A0A8W8J782|A0A8W8J782_CRAGI	3	9	204	0.6355556411891286	5.720000770702157	KKQLFKYLL
tr|A0A8W8L2X5|A0A8W8L2X5_CRAGI	315	9	563	0.6354463304051955	5.7190169736467595	FLWKFRSVI
tr|A0A8B8BER4|A0A8B8BER4_CRAVI	723	9	4011	0.6354463304051953	5.719016973646758	RLFNIVLKW
tr|A0A8W8MR47|A0A8W8MR47_CRAGI	218	9	269	0.6354119280244931	5.718707352220438	FKLRRKKFT
tr|A0A8B8BER4|A0A8B8BER4_CRAVI	2182	9	4011	0.6349022967710009	5.714120670939008	KRTMIRLWV
tr|A0A8W8KTL2|A0A8W8KTL2_CRAGI	6685	9	7318	0.6348158334472559	5.713342501025303	KFIKQLVRR
tr|K1Q4Q6|K1Q4Q6_CRAGI	260	9	307	0.6348158334472559	5.713342501025303	RIFGVKKLR
tr|A0A8B8ABW2|A0A8B8ABW2_CRAVI	1404	9	4894	0.6348158334472559	5.713342501025303	FKRRLIVKN
tr|A0A8B8ARX4|A0A8B8ARX4_CRAVI	37	9	806	0.6348158334472559	5.713342501025303	RVGLFKKRI
tr|A0A8W8I9T7|A0A8W8I9T7_CRAGI	2252	9	2264	0.6348158334472558	5.713342501025302	LLIRRKVQK
tr|A0A8W8N2M9|A0A8W8N2M9_CRAGI	192	9	550	0.6348158334472558	5.713342501025302	FVKLRNIRK
tr|A0A8B8DS51|A0A8B8DS51_CRAVI	1897	9	2197	0.6347389702135988	5.712650731922389	KIIMLNKKF
tr|A0A8W8KK85|A0A8W8KK85_CRAGI	179	9	297	0.6345756474766563	5.7111808272899065	RLKLKHPLI
tr|A0A8W8J8Z0|A0A8W8J8Z0_CRAGI	266	9	306	0.6345756474766563	5.7111808272899065	RPFPKLLIK
tr|K1QCY6|K1QCY6_CRAGI	7	9	67	0.6345756474766563	5.7111808272899065	KLAKVLKVL
tr|A0A8W8N401|A0A8W8N401_CRAGI	417	9	449	0.6345756474766563	5.7111808272899065	AILKLRHKF
tr|A0A8W8HLP4|A0A8W8HLP4_CRAGI	483	9	712	0.6345756474766563	5.7111808272899065	LLHRAILKK
tr|K1PF88|K1PF88_CRAGI	496	9	910	0.6345756474766563	5.7111808272899065	KFKVPKVFF
tr|K1PBZ4|K1PBZ4_CRAGI	321	9	1108	0.6345756474766563	5.7111808272899065	KKRIAFFHL
tr|K1PPK0|K1PPK0_CRAGI	69	9	398	0.6345756474766563	5.7111808272899065	AVVFKLLKK
tr|K1P4W8|K1P4W8_CRAGI	101	9	229	0.6345756474766563	5.7111808272899065	VKVFLKKAL
tr|A0A8B8EII5|A0A8B8EII5_CRAVI	1321	9	2932	0.6345756474766563	5.7111808272899065	KHRLLIFKH
tr|A0A8B8C197|A0A8B8C197_CRAVI	121	9	3816	0.6345427994051774	5.710885194646597	LTLMFKLLK
tr|A0A8W8K261|A0A8W8K261_CRAGI	83	9	415	0.6337684373346902	5.703915936012212	LLLVVYIKK
tr|A0A8W8NCD7|A0A8W8NCD7_CRAGI	59	9	202	0.6337590911270071	5.703831820143064	RKVMQLFRL
tr|K1R0D7|K1R0D7_CRAGI	267	9	373	0.6337590911270071	5.703831820143064	RKMRFLSFV
tr|A0A8W8K423|A0A8W8K423_CRAGI	1	9	486	0.6337590911270071	5.703831820143064	ALRILRRTL
tr|A0A8B8EHI8|A0A8B8EHI8_CRAVI	551	9	1602	0.633595791329729	5.70236212196756	LLGRKRALW
tr|K1RDX0|K1RDX0_CRAGI	43	9	348	0.633595791329729	5.70236212196756	RLRLPQWLK
tr|A0A8W8J5S9|A0A8W8J5S9_CRAGI	880	9	1114	0.633595791329729	5.70236212196756	LWFQRRLPK
tr|K1QTP4|K1QTP4_CRAGI	4	9	954	0.633595791329729	5.70236212196756	AFFRWLSRK
tr|A0A8W8NGU7|A0A8W8NGU7_CRAGI	822	9	1140	0.633595791329729	5.70236212196756	LWNKLRARL
tr|A0A8W8MET9|A0A8W8MET9_CRAGI	492	9	647	0.6331232013028406	5.698108811725565	MRIIKAIIL
tr|K1PFX0|K1PFX0_CRAGI	49	9	1411	0.6329941612678188	5.696947451410369	YRFQILRWL
tr|K1R612|K1R612_CRAGI	714	9	2478	0.6329941612678188	5.696947451410369	IKLRLLSML
tr|A0A8W8LAX0|A0A8W8LAX0_CRAGI	86	9	578	0.6329941612678188	5.696947451410369	FFQRFKMIL
tr|K1Q0I6|K1Q0I6_CRAGI	409	9	895	0.6329941612678187	5.696947451410368	IMSFFKRLF
tr|A0A8W8KXQ5|A0A8W8KXQ5_CRAGI	45	9	91	0.6328651236241765	5.695786112617588	LLLRLPALR
tr|A0A8W8MR47|A0A8W8MR47_CRAGI	128	9	269	0.6328651236241765	5.695786112617588	LPRFLLALR
tr|A0A8W8IX50|A0A8W8IX50_CRAGI	77	9	407	0.6328651236241765	5.695786112617588	FRLAALRLL
tr|K1Q697|K1Q697_CRAGI	304	9	315	0.632616072922387	5.693544656301483	LLQKLRRFC
tr|K1QNT7|K1QNT7_CRAGI	2	9	519	0.632616072922387	5.693544656301483	LFRCGLKFR
tr|A0A8B8AFX3|A0A8B8AFX3_CRAVI	25	9	792	0.632616072922387	5.693544656301483	FRRLLLNKC
tr|K1RSS3|K1RSS3_CRAGI	885	9	2002	0.632452799924758	5.692075199322822	WWKLYAKVK
tr|A0A8W8K634|A0A8W8K634_CRAGI	10	9	427	0.6322677682994617	5.690409914695156	KKPRRVMLL
tr|K1RRR8|K1RRR8_CRAGI	60	9	386	0.6322677682994617	5.690409914695156	FKKRPLVMR
tr|K1R5R4|K1R5R4_CRAGI	1230	9	5116	0.6322677682994617	5.690409914695156	RWKKYRSIW
tr|K1PHZ2|K1PHZ2_CRAGI	24	9	200	0.6322677682994615	5.690409914695154	VAKFMRRKL
tr|A0A8W8J4S2|A0A8W8J4S2_CRAGI	1	9	162	0.6322199712906255	5.6899797416156295	KKVIFLICI
tr|K1Q5Z2|K1Q5Z2_CRAGI	663	9	1097	0.6317997462598902	5.686197716339012	LVRFIVRSR
tr|A0A8W8N229|A0A8W8N229_CRAGI	250	9	319	0.631445867489355	5.683012807404196	VIIRFLLQR
tr|A0A8W8K1C7|A0A8W8K1C7_CRAGI	221	9	827	0.6314458674893549	5.683012807404195	LVRILRNLI
tr|K1R091|K1R091_CRAGI	403	9	875	0.6314458674893549	5.683012807404195	VIRLRIQLL
tr|A0A8W8L9S4|A0A8W8L9S4_CRAGI	258	9	271	0.6313099962758558	5.681789966482702	ALKLFPKLK
tr|K1R401|K1R401_CRAGI	145	9	2475	0.6313099962758558	5.681789966482702	LKLKHALKL
tr|A0A8W8MAU3|A0A8W8MAU3_CRAGI	225	9	395	0.6313099962758558	5.681789966482702	KLLKLKPAF
tr|A0A8W8HZW7|A0A8W8HZW7_CRAGI	127	9	328	0.6313099962758558	5.681789966482702	LFPKKKFAF
tr|K1RLS0|K1RLS0_CRAGI	3	9	245	0.6310920527888279	5.679828475099451	FYRRKRGLI
tr|K1QF50|K1QF50_CRAGI	343	9	396	0.6308961195513347	5.678065075962013	LKLGKFVKR
tr|A0A8B8C918|A0A8B8C918_CRAVI	1730	9	2012	0.6308961195513347	5.678065075962013	YKRLKRYLY
tr|A0A8W8MP86|A0A8W8MP86_CRAGI	222	9	381	0.6308961195513347	5.678065075962013	KRKFLVKSL
tr|K1QVZ2|K1QVZ2_CRAGI	59	9	293	0.6307388155510958	5.676649339959862	LKKRRLKKV
tr|A0A8W8MET9|A0A8W8MET9_CRAGI	468	9	647	0.6305428554199775	5.674885698779797	RRLFFIFTY
tr|A0A8W8I6T9|A0A8W8I6T9_CRAGI	617	9	855	0.6305428554199775	5.674885698779797	MAKLIIKLI
tr|K1QAM7|K1QAM7_CRAGI	276	9	541	0.6304938230618866	5.6744444075569795	IKAARKIWL
tr|A0A8W8HKY8|A0A8W8HKY8_CRAGI	2928	9	4257	0.6304138632885035	5.673724769596531	LKMLGLKLL
tr|A0A8W8IKK0|A0A8W8IKK0_CRAGI	3064	9	3715	0.6304138632885035	5.673724769596531	KLRSLYLLW
tr|A0A8W8IU92|A0A8W8IU92_CRAGI	831	9	1120	0.6295247418534186	5.665722676680767	LKAKWKYKI
tr|A0A8W8IY33|A0A8W8IY33_CRAGI	70	9	763	0.6295145419833779	5.6656308778504005	LVSKIILKK
tr|K1QN01|K1QN01_CRAGI	282	9	565	0.6295145419833779	5.6656308778504005	KVKINKLIL
tr|A0A8W8M9P3|A0A8W8M9P3_CRAGI	123	9	285	0.6295145419833779	5.6656308778504005	RKIILLPCK
tr|A0A8W8JRA4|A0A8W8JRA4_CRAGI	2131	9	2359	0.6295145419833779	5.6656308778504005	KNVLKKFII
tr|K1RFC9|K1RFC9_CRAGI	682	9	848	0.6295145419833779	5.6656308778504005	IVKKLGKIL
tr|K1QVQ5|K1QVQ5_CRAGI	11442	9	13742	0.6295145419833779	5.6656308778504005	PRWLRVARL
tr|A0A8W8N200|A0A8W8N200_CRAGI	94	9	123	0.6295145419833776	5.665630877850399	QVIIFLKKK
tr|A0A8W8K1C7|A0A8W8K1C7_CRAGI	246	9	827	0.6288661449778415	5.659795304800574	FLQVKILRL
tr|A0A8W8JDU6|A0A8W8JDU6_CRAGI	981	9	1229	0.6288661449778415	5.659795304800574	FLVRNFILK
tr|A0A8W8NHU5|A0A8W8NHU5_CRAGI	1059	9	2937	0.6288661449778415	5.659795304800574	RPFFCLRLI
tr|A0A8W8IJN7|A0A8W8IJN7_CRAGI	362	9	374	0.6288661449778415	5.659795304800574	VLFIGRFLK
tr|K1PHY7|K1PHY7_CRAGI	430	9	1281	0.6285453525715016	5.656908173143514	LIMRFKKKT
tr|A0A8W8MYS0|A0A8W8MYS0_CRAGI	2614	9	3451	0.6285353993746524	5.656818594371872	GWLLRRIKC
tr|A0A8W8MSH3|A0A8W8MSH3_CRAGI	574	9	809	0.6285353993746524	5.656818594371872	RNLLFVVRK
tr|K1R5L9|K1R5L9_CRAGI	894	9	944	0.6285353993746524	5.656818594371872	LVLRRKFVG
tr|A0A8W8K8H5|A0A8W8K8H5_CRAGI	1	9	104	0.6285353993746524	5.656818594371872	LRIFRSARL
tr|A0A8W8HLX2|A0A8W8HLX2_CRAGI	815	9	1287	0.6285353993746524	5.656818594371872	RQILLPFRR
tr|A0A8W8LZ92|A0A8W8LZ92_CRAGI	6	9	531	0.6285353993746524	5.656818594371872	FCRWRCLVK
tr|A0A8W8MFU8|A0A8W8MFU8_CRAGI	9	9	548	0.6283722224145886	5.655350001731297	WKYCLRKYL
tr|A0A8W8INL3|A0A8W8INL3_CRAGI	140	9	687	0.6281326019920712	5.653193417928641	SRLRKLKKL
tr|K1QVQ5|K1QVQ5_CRAGI	3	9	13742	0.6281326019920712	5.653193417928641	LKRKSRLKL
tr|A0A8W8KYE9|A0A8W8KYE9_CRAGI	45	9	3101	0.627556395412176	5.648007558709584	YIIRAFMRK
tr|A0A8W8KRG7|A0A8W8KRG7_CRAGI	66	9	297	0.627556395412176	5.648007558709584	RMPKMVLWR
tr|A0A8B8DS51|A0A8B8DS51_CRAVI	686	9	2197	0.6273932415770102	5.646539174193092	MKKLFKAVI
tr|K1QP23|K1QP23_CRAGI	1352	9	1482	0.6273932415770102	5.646539174193092	KMALIKKFV
tr|A0A8B8AVV2|A0A8B8AVV2_CRAVI	1189	9	1862	0.6273932415770102	5.646539174193092	WKAFYVRKI
tr|A0A8W8LWV5|A0A8W8LWV5_CRAGI	50	9	904	0.6273932415770102	5.646539174193092	IPVFKYKRW
tr|K1RAN3|K1RAN3_CRAGI	1039	9	3008	0.627370268551142	5.646332416960278	KIIIKITKK
tr|A0A8W8IVU4|A0A8W8IVU4_CRAGI	331	9	390	0.6272300915988633	5.64507082438977	WKILLPPKK
tr|A0A8B8BIQ7|A0A8B8BIQ7_CRAVI	328	9	962	0.6271898408484365	5.644708567635929	KVPLMFRFL
tr|A0A8W8HM59|A0A8W8HM59_CRAGI	403	9	994	0.6271898408484365	5.644708567635929	LAKLRLFMV
tr|K1RL00|K1RL00_CRAGI	935	9	1812	0.6271898408484365	5.644708567635929	IWLLTLVKK
tr|K1P987|K1P987_CRAGI	150	9	512	0.6271744406558414	5.644569965902573	YLRRFKNLK
tr|A0A8W8N441|A0A8W8N441_CRAGI	166	9	469	0.6271744406558414	5.644569965902573	FNKLLRRYK
tr|A0A8W8IFE9|A0A8W8IFE9_CRAGI	232	9	522	0.6270851620134702	5.643766458121232	ILRKRRRRR
tr|A0A8B8EII5|A0A8B8EII5_CRAVI	1874	9	2932	0.626416299305545	5.637746693749905	LRGRILYLL
tr|K1QF50|K1QF50_CRAGI	221	9	396	0.626414399592158	5.6377295963294225	LRIKKYNIL
tr|A0A8W8LG37|A0A8W8LG37_CRAGI	266	9	295	0.626414399592158	5.6377295963294225	YVRFCFIKK
tr|K1R3F2|K1R3F2_CRAGI	330	9	563	0.626414399592158	5.6377295963294225	IFFIKQKYR
tr|A0A8W8JR52|A0A8W8JR52_CRAGI	207	9	297	0.626287384154365	5.636586457389285	LLKLKNFVL
tr|K1Q9M3|K1Q9M3_CRAGI	293	9	400	0.626287384154365	5.636586457389285	FRFKHLFLC
tr|A0A8W8HRD2|A0A8W8HRD2_CRAGI	538	9	1960	0.626287384154365	5.636586457389285	FGLVKLFKF
tr|A0A8W8I167|A0A8W8I167_CRAGI	274	9	710	0.626287384154365	5.636586457389285	NLLKKFLVL
tr|K1PQL2|K1PQL2_CRAGI	97	9	189	0.6262512727733761	5.636261454960385	WKAWLQLKR
tr|A0A8W8HUC6|A0A8W8HUC6_CRAGI	240	9	682	0.626195384584902	5.635758461264118	VKRVFVYRR
tr|A0A8W8LQR1|A0A8W8LQR1_CRAGI	174	9	186	0.626195384584902	5.635758461264118	VKRILRITK
tr|A0A8W8J9W1|A0A8W8J9W1_CRAGI	62	9	143	0.62599959006178	5.63399631055602	GKLRKKVWI
tr|K1PX91|K1PX91_CRAGI	97	9	470	0.62599959006178	5.63399631055602	WKKQRKFVI
tr|A0A8W8KLJ1|A0A8W8KLJ1_CRAGI	74	9	327	0.62599959006178	5.63399631055602	VWRKKVKLC
tr|K1RCW5|K1RCW5_CRAGI	934	9	1538	0.62599959006178	5.63399631055602	LRKCKWIPR
tr|A0A8W8L1H6|A0A8W8L1H6_CRAGI	258	9	456	0.62599959006178	5.63399631055602	RALKRIHFR
tr|A0A8W8KM93|A0A8W8KM93_CRAGI	237	9	401	0.6259995900617799	5.633996310556019	IRKKNKWLV
tr|A0A8W8LQT6|A0A8W8LQT6_CRAGI	9	9	146	0.6259995900617799	5.633996310556019	VKRLKRAVL
tr|A0A8W8LIW9|A0A8W8LIW9_CRAGI	150	9	550	0.6256428445912726	5.6307856013214534	PLIVVFLRR
tr|K1QVS0|K1QVS0_CRAGI	2	9	320	0.6254356966375305	5.628921269737774	AIRKKLVIV
tr|A0A8B8B8G7|A0A8B8B8G7_CRAVI	23	9	2132	0.6254356966375305	5.628921269737774	VVVVKKFIK
tr|A0A8W8KFJ1|A0A8W8KFJ1_CRAGI	33	9	413	0.6254356966375305	5.628921269737774	FVRQRRFLY
tr|A0A8B8EJ45|A0A8B8EJ45_CRAVI	203	9	413	0.6254356966375305	5.628921269737774	KCFCMRRFF
tr|A0A8W8P4G5|A0A8W8P4G5_CRAGI	632	9	659	0.6254356966375305	5.628921269737774	ILLRTCRKL
tr|A0A8W8K6G6|A0A8W8K6G6_CRAGI	220	9	921	0.6254356966375305	5.628921269737774	KVPVIKIRL
tr|A0A8W8NUR2|A0A8W8NUR2_CRAGI	71	9	653	0.6252725930077432	5.627453337069689	LLKLRQALR
tr|A0A8W8KYE9|A0A8W8KYE9_CRAGI	614	9	3101	0.6252725930077431	5.627453337069688	LFRFPLRSK
tr|Q70MP1|Q70MP1_CRAGI	103	9	267	0.6252725930077431	5.627453337069688	LLARRLLQK
tr|A0A8W8HW94|A0A8W8HW94_CRAGI	54	9	397	0.6252725930077431	5.627453337069688	HLLRRGKFF
tr|A0A8W8ILS9|A0A8W8ILS9_CRAGI	514	9	9171	0.6252725930077431	5.627453337069688	RRPLLKQLF
tr|K1R420|K1R420_CRAGI	199	9	645	0.6252725930077431	5.627453337069688	LLRALFKRN
tr|A0A8W8JEI6|A0A8W8JEI6_CRAGI	480	9	519	0.6252725930077431	5.627453337069688	FFRRLKASL
tr|K1QWY8|K1QWY8_CRAGI	334	9	371	0.6252725930077431	5.627453337069688	PLLFKSRLR
tr|A0A8W8K9X2|A0A8W8K9X2_CRAGI	348	9	462	0.6252725930077431	5.627453337069688	FFKRRNLFA
tr|A0A8B8C918|A0A8B8C918_CRAVI	487	9	2012	0.6248249398801597	5.623424458921438	KRLCCKILR
tr|K1PIT9|K1PIT9_CRAGI	1954	9	2818	0.6244571328911052	5.620114196019946	RGVVWKRIL
tr|A0A8W8KKX0|A0A8W8KKX0_CRAGI	151	9	873	0.6244571328911052	5.620114196019946	RKMRMALLM
tr|A0A8W8IKK0|A0A8W8IKK0_CRAGI	3109	9	3715	0.6240413431139799	5.616372088025819	VWRRKVMKK
tr|K1Q7D7|K1Q7D7_CRAGI	701	9	918	0.6238384550851266	5.614546095766139	LQLLLLKYR
tr|A0A8W8K410|A0A8W8K410_CRAGI	154	9	430	0.6238384550851266	5.614546095766139	RQFKFLLLY
tr|A0A8B8BBY9|A0A8B8BBY9_CRAVI	161	9	920	0.6238384550851266	5.614546095766139	FSRLKFLYL
tr|A0A8W8MDN0|A0A8W8MDN0_CRAGI	57	9	715	0.6236504904191936	5.612854413772743	LRRRNFRCF
tr|K1QV27|K1QV27_CRAGI	739	9	749	0.6234547683785712	5.6110929154071405	IAKRIKYLK
tr|A0A8W8L5B7|A0A8W8L5B7_CRAGI	748	9	1052	0.6233156513687532	5.609840862318779	RLKSMLFKM
tr|A0A8W8M9K4|A0A8W8M9K4_CRAGI	163	9	749	0.6231941451560141	5.608747306404127	YLIRIWRLS
tr|A0A8W8JH69|A0A8W8JH69_CRAGI	77	9	473	0.6231941451560141	5.608747306404127	RILKITLFV
tr|K1R101|K1R101_CRAGI	185	9	2483	0.6231941451560141	5.608747306404127	LLKVIITRL
tr|A0A8W8NGQ9|A0A8W8NGQ9_CRAGI	74	9	966	0.6231525980838155	5.60837338275434	KKYVCKLLF
tr|A0A8B8C197|A0A8B8C197_CRAVI	1741	9	3816	0.6231525980838155	5.60837338275434	WKRTAFFKF
tr|K1QKN4|K1QKN4_CRAGI	292	9	4552	0.6231525980838155	5.60837338275434	KTFALFRKW
tr|A0A8W8K0J3|A0A8W8K0J3_CRAGI	38	9	247	0.6231525980838155	5.60837338275434	LWKKALFRT
tr|K1QNZ3|K1QNZ3_CRAGI	101	9	312	0.6230652904348652	5.607587613913787	LLVALKVRF
tr|A0A8W8HXF0|A0A8W8HXF0_CRAGI	559	9	977	0.6230652904348652	5.607587613913787	WWLFRAWGR
tr|A0A8W8HV33|A0A8W8HV33_CRAGI	296	9	460	0.6230652904348652	5.607587613913787	VIKGLLKLW
tr|K1PYX7|K1PYX7_CRAGI	23	9	2175	0.6223373898529603	5.601036508676643	IYIFKRHRV
tr|K1R313|K1R313_CRAGI	364	9	507	0.6222805534825862	5.600524981343275	RILKLSMKK
tr|A0A8W8I6P8|A0A8W8I6P8_CRAGI	23	9	563	0.6222805534825862	5.600524981343275	KNWRKRYFI
tr|K1QWT2|K1QWT2_CRAGI	674	9	814	0.6222805534825862	5.600524981343275	KFKISLMKR
tr|A0A8W8K1U7|A0A8W8K1U7_CRAGI	119	9	307	0.6222805534825862	5.600524981343275	KRRYNIKLW
tr|A0A8W8LV72|A0A8W8LV72_CRAGI	117	9	357	0.6222805534825862	5.600524981343275	RKVLRPFRY
tr|A0A8B8CQU4|A0A8B8CQU4_CRAVI	99	9	463	0.6221743598513745	5.5995692386623706	KKVKLVFPI
tr|A0A8W8JP30|A0A8W8JP30_CRAGI	82	9	130	0.6221743598513745	5.5995692386623706	VKFVLKHKI
tr|A0A8B8BJQ1|A0A8B8BJQ1_CRAVI	40	9	311	0.6221743598513745	5.5995692386623706	RKIIPKLHL
tr|A0A8W8HKY8|A0A8W8HKY8_CRAGI	850	9	4257	0.6221743598513744	5.59956923866237	KKLKIFPVV
tr|A0A8W8JCH4|A0A8W8JCH4_CRAGI	125	9	959	0.6221743598513744	5.59956923866237	TLRFLCKLK
tr|A0A8W8MWQ2|A0A8W8MWQ2_CRAGI	150	9	215	0.6220848705712922	5.5987638351416305	ALRRAKFKF
tr|K1RDY1|K1RDY1_CRAGI	49	9	184	0.6220848705712922	5.5987638351416305	VFKLKKSWK
tr|A0A8W8HKY8|A0A8W8HKY8_CRAGI	3396	9	4257	0.6213592681121529	5.592233413009376	FPRIFRRMC
tr|A0A8W8HR50|A0A8W8HR50_CRAGI	27	9	160	0.6213151902643217	5.591836712378895	RFRRFTRRV
tr|A0A8W8IR74|A0A8W8IR74_CRAGI	96	9	166	0.6211962614238848	5.590766352814963	KWRPLINRF
tr|K1QKK5|K1QKK5_CRAGI	442	9	723	0.6211962614238848	5.590766352814963	RKPWRGILL
tr|K1QCP0|K1QCP0_CRAGI	470	9	1103	0.6211962614238848	5.590766352814963	RLHRLARLV
tr|A0A8W8JKV2|A0A8W8JKV2_CRAGI	104	9	281	0.6211962614238848	5.590766352814963	IRLRGWKPF
tr|A0A8W8IF50|A0A8W8IF50_CRAGI	2	9	314	0.6211962614238848	5.590766352814963	RLRAARVLL
tr|A0A8W8I7V6|A0A8W8I7V6_CRAGI	92	9	963	0.6211962614238848	5.590766352814963	KFPWRNIRL
tr|K1S3J4|K1S3J4_CRAGI	515	9	633	0.6211065399784954	5.589958859806458	IKIKIKINK
tr|A0A8W8MMN6|A0A8W8MMN6_CRAGI	355	9	548	0.6211065399784954	5.589958859806458	KIKKIINKI
tr|A0A8W8I9F3|A0A8W8I9F3_CRAGI	122	9	297	0.620617511478747	5.585557603308723	RLALRTWWL
tr|A0A8W8K3T6|A0A8W8K3T6_CRAGI	1	9	157	0.620617511478747	5.585557603308723	KKLLTLVLI
tr|K1RL00|K1RL00_CRAGI	813	9	1812	0.620617511478747	5.585557603308723	LNMLLKLIK
tr|A0A8B8DH61|A0A8B8DH61_CRAVI	1128	9	2233	0.6204887052859372	5.584398347573435	LLPLARFLK
tr|A0A8W8ITW6|A0A8W8ITW6_CRAGI	437	9	467	0.6204887052859372	5.584398347573435	LLKHPFLRL
tr|K1QKQ5|K1QKQ5_CRAGI	48	9	872	0.6204887052859372	5.584398347573435	LKALALLRL
tr|A0A8W8P415|A0A8W8P415_CRAGI	380	9	589	0.6202183029814264	5.581964726832838	CFKGIRFLR
tr|A0A8W8KKX0|A0A8W8KKX0_CRAGI	224	9	873	0.6199735048262407	5.579761543436167	IFRRVLAMI
tr|K1Q868|K1Q868_CRAGI	910	9	1333	0.6199327281777035	5.5793945535993315	LKRNIIVKR
tr|A0A8W8LNS3|A0A8W8LNS3_CRAGI	171	9	515	0.6199327281777035	5.5793945535993315	IFNRVRKKI
tr|A0A8B8B501|A0A8B8B501_CRAVI	378	9	610	0.6199327281777035	5.5793945535993315	KRLIVCVKR
tr|K1RVZ1|K1RVZ1_CRAGI	22	9	401	0.6199327281777035	5.5793945535993315	VIKRGKRIL
tr|K1QFC1|K1QFC1_CRAGI	257	9	761	0.6198447107912679	5.578602397121411	IWRFPRILA
tr|A0A8W8MU78|A0A8W8MU78_CRAGI	97	9	193	0.6195415024543643	5.575873522089279	LIKKLAKKY
tr|A0A8B8BVX4|A0A8B8BVX4_CRAVI	145	9	646	0.6193953202442609	5.574557882198349	KKKIKRRML
tr|A0A8W8NA56|A0A8W8NA56_CRAGI	100	9	3564	0.6192404847045688	5.573164362341119	TVKRMFWKI
tr|K1QC87|K1QC87_CRAGI	986	9	1020	0.6190775286316768	5.571697757685091	VALILYRKK
tr|A0A8W8JY35|A0A8W8JY35_CRAGI	1156	9	1302	0.6190775286316768	5.571697757685091	RYPVILKKF
tr|K1S0P1|K1S0P1_CRAGI	855	9	1003	0.6190775286316766	5.57169775768509	YKLLKARVI
tr|A0A8W8ILS9|A0A8W8ILS9_CRAGI	6830	9	9171	0.6190719976848674	5.5716479791638065	FLKIVGRIL
tr|K1RLS0|K1RLS0_CRAGI	8	9	245	0.6190719976848674	5.5716479791638065	RGLIFKFIV
tr|K1QLL3|K1QLL3_CRAGI	337	9	373	0.6190719976848674	5.5716479791638065	LIVFLINKR
tr|A0A8B8CZT3|A0A8B8CZT3_CRAVI	4003	9	5177	0.6190719976848673	5.571647979163806	IRLPCLRIL
tr|A0A8B8CR21|A0A8B8CR21_CRAVI	401	9	1978	0.6189145764581415	5.570231188123274	LKALLKPKI
tr|A0A8W8M109|A0A8W8M109_CRAGI	49	9	170	0.6189145764581415	5.570231188123274	LLIKPKKLA
tr|A0A8W8IH56|A0A8W8IH56_CRAGI	1015	9	4535	0.6189145764581415	5.570231188123274	LPLILAKKK
tr|A0A8W8HYK7|A0A8W8HYK7_CRAGI	236	9	418	0.6183679600774713	5.565311640697241	KWRKYFQLK
tr|A0A8W8HR50|A0A8W8HR50_CRAGI	2	9	160	0.6181706098728073	5.5635354888552655	KFRYLTILL
tr|K1QSR2|K1QSR2_CRAGI	47	9	525	0.6181706098728073	5.5635354888552655	FITRFFKYF
tr|K1QJL0|K1QJL0_CRAGI	610	9	1018	0.6181706098728073	5.5635354888552655	FLFTIRKYL
tr|K1Q9Q9|K1Q9Q9_CRAGI	447	9	815	0.6181360527098563	5.563224474388706	LTKIFRKRK
tr|A0A8W8MCE5|A0A8W8MCE5_CRAGI	329	9	842	0.6181360527098563	5.563224474388706	RRFKKKLIT
tr|A0A8W8JQA8|A0A8W8JQA8_CRAGI	9	9	489	0.618099874110231	5.56289886699208	TFIFKRLPR
tr|K1QSS1|K1QSS1_CRAGI	203	9	358	0.618099874110231	5.56289886699208	LKRFVKSFM
tr|A0A8W8NQR2|A0A8W8NQR2_CRAGI	546	9	673	0.618099874110231	5.56289886699208	KIRWLTLCK
tr|A0A8W8N8E8|A0A8W8N8E8_CRAGI	7	9	289	0.618099874110231	5.56289886699208	LKVKGMLRL
tr|A0A8B8BXM9|A0A8B8BXM9_CRAVI	1080	9	1321	0.618099874110231	5.56289886699208	RRTIAKLFL
tr|A0A8W8L6T1|A0A8W8L6T1_CRAGI	489	9	723	0.618099874110231	5.56289886699208	KLFRGVFMK
tr|K1S2Y0|K1S2Y0_CRAGI	125	9	617	0.618099874110231	5.56289886699208	SRRLKFWYV
tr|A0A8W8KZ49|A0A8W8KZ49_CRAGI	89	9	584	0.618099874110231	5.56289886699208	YYYFRRFKM
tr|A0A8W8K837|A0A8W8K837_CRAGI	263	9	1438	0.618099874110231	5.56289886699208	LLLKITRPR
tr|A0A8W8MU84|A0A8W8MU84_CRAGI	57	9	241	0.618099874110231	5.56289886699208	VSFRKFKLM
tr|A0A8B8AYD1|A0A8B8AYD1_CRAVI	228	9	276	0.618099874110231	5.56289886699208	KIRLLRLAT
tr|A0A8W8KQD8|A0A8W8KQD8_CRAGI	41	9	475	0.618099874110231	5.56289886699208	LLKVVLRKT
tr|K1P9M1|K1P9M1_CRAGI	308	9	445	0.618099874110231	5.56289886699208	RVMFKQFLK
tr|A0A8W8L1S1|A0A8W8L1S1_CRAGI	123	9	622	0.6179369453504897	5.561432508154407	HGWKFFKRF
tr|K1R3V0|K1R3V0_CRAGI	840	9	2195	0.6179369453504897	5.561432508154407	RWFLHKFKN
tr|A0A8W8ILY7|A0A8W8ILY7_CRAGI	164	9	360	0.6179369453504897	5.561432508154407	GKRLWLPFK
tr|A0A8W8ILE1|A0A8W8ILE1_CRAGI	216	9	507	0.617398086832467	5.556582781492203	MRVLFLIPK
tr|A0A8W8LT22|A0A8W8LT22_CRAGI	563	9	654	0.6173980868324669	5.556582781492202	RVILFLKMA
tr|K1S5N3|K1S5N3_CRAGI	91	9	464	0.6172852693724002	5.555567424351603	FRVVRVVMK
tr|K1R2S4|K1R2S4_CRAGI	296	9	530	0.6172693415324055	5.55542407379165	KPFWILLRA
tr|A0A8W8JF34|A0A8W8JF34_CRAGI	644	9	799	0.6171223601473133	5.554101241325819	AIFVRRWRP
tr|A0A8B8EPT5|A0A8B8EPT5_CRAVI	497	9	632	0.617122360147313	5.554101241325817	KLIGKKIVI
[truncated: 41,001 more rows]
